# Supplementary material for: Lung lymphatic thrombosis and dysfunction caused by cigarette smoke exposure precedes emphysema in mice
Source: Sci Rep. 2022 Mar 23;12:5012. doi: 10.1038/s41598-022-08617-y (PMC8943143; doi:10.1038/s41598-022-08617-y)
Supplement: Supplementary file 2 — Supplementary Table 1. [file 41598_2022_8617_MOESM2_ESM.xlsx]

## Sheet: proteins DB search PEAKS
Supplementary Table: Label free DIA proteomics analysis of lymph from mice exposed to cigarette smoke (CS) and control room air
Accession	Description	-10lgP	Coverage (%)	Coverage (%) Sample 1	Coverage (%) Sample 2	Coverage (%) Sample 3	Coverage (%) Sample 4	Coverage (%) Sample 5	Coverage (%) Sample 6	Coverage (%) Sample 7	Coverage (%) Sample 8	Coverage (%) Sample 9	Coverage (%) Sample 10	Coverage (%) Sample 11	Coverage (%) Sample 12	Coverage (%) Sample 13	Coverage (%) Sample 14	Coverage (%) Sample 15	Coverage (%) Sample 16	Coverage (%) Sample 17	Coverage (%) Sample 18	Coverage (%) Sample 19	Coverage (%) Sample 20	Coverage (%) Sample 21	Coverage (%) Sample 22	Area Sample 1	Area Sample 2	Area Sample 3	Area Sample 4	Area Sample 5	Area Sample 6	Area Sample 7	Area Sample 8	Area Sample 9	Area Sample 10	Area Sample 11	Area Sample 12	Area Sample 13	Area Sample 14	Area Sample 15	Area Sample 16	Area Sample 17	Area Sample 18	Area Sample 19	Area Sample 20	Area Sample 21	Area Sample 22	#Peptides	#Unique
P62852|RS25_MOUSE	40S ribosomal protein S25 OS=Mus musculus OX=10090 GN=Rps25 PE=1 SV=1	50.3	14	0	0	0	0	0	0	0	0	0	0	0	0	0	14	0	0	0	0	0	0	0	0														221250									2	2
P68033|ACTC_MOUSE	Actin alpha cardiac muscle 1 OS=Mus musculus OX=10090 GN=Actc1 PE=1 SV=1	110.83	27	0	0	0	0	4	0	0	0	0	4	4	0	0	23	0	0	0	0	0	0	0	0														7981000									16	8
P68134|ACTS_MOUSE	Actin alpha skeletal muscle OS=Mus musculus OX=10090 GN=Acta1 PE=1 SV=1	110.83	27	0	0	0	0	4	0	0	0	0	4	4	0	0	23	0	0	0	0	0	0	0	0														7981000									16	8
P62737|ACTA_MOUSE	Actin aortic smooth muscle OS=Mus musculus OX=10090 GN=Acta2 PE=1 SV=1	110.83	27	0	0	0	0	4	0	0	0	0	4	4	0	0	23	0	0	0	0	0	0	0	0														7981000									16	8
P60710|ACTB_MOUSE	Actin cytoplasmic 1 OS=Mus musculus OX=10090 GN=Actb PE=1 SV=1	81.99	25	6	0	0	0	4	0	0	0	0	4	4	0	0	17	0	0	0	0	0	0	0	0	26494													1825500									13	5
P63260|ACTG_MOUSE	Actin cytoplasmic 2 OS=Mus musculus OX=10090 GN=Actg1 PE=1 SV=1	81.99	25	6	0	0	0	4	0	0	0	0	4	4	0	0	17	0	0	0	0	0	0	0	0	26494													1825500									13	5
P63268|ACTH_MOUSE	Actin gamma-enteric smooth muscle OS=Mus musculus OX=10090 GN=Actg2 PE=1 SV=1	110.83	31	0	0	0	0	4	0	0	0	0	4	4	0	0	28	0	0	0	0	0	0	0	0														8162800									17	9
P07758|A1AT1_MOUSE	Alpha-1-antitrypsin 1-1 OS=Mus musculus OX=10090 GN=Serpina1a PE=1 SV=4	48.97	3	3	3	3	3	0	3	3	3	3	3	3	0	3	3	3	3	3	0	0	3	0	3	179140	131260	241620	216910		100250	97977	70172	75772	160800	164400		240540	163780	193890	48687	140700			56269		48831	2	2
P22599|A1AT2_MOUSE	Alpha-1-antitrypsin 1-2 OS=Mus musculus OX=10090 GN=Serpina1b PE=1 SV=2	48.97	3	3	3	3	3	0	3	3	3	3	3	3	0	3	3	3	3	3	0	0	3	0	3	179140	131260	241620	216910		100250	97977	70172	75772	160800	164400		240540	163780	193890	48687	140700			56269		48831	2	2
Q00896|A1AT3_MOUSE	Alpha-1-antitrypsin 1-3 OS=Mus musculus OX=10090 GN=Serpina1c PE=1 SV=2	48.97	3	3	3	3	3	0	3	3	3	3	3	3	0	3	3	3	3	3	0	0	3	0	3	179140	131260	241620	216910		100250	97977	70172	75772	160800	164400		240540	163780	193890	48687	140700			56269		48831	2	2
Q00897|A1AT4_MOUSE	Alpha-1-antitrypsin 1-4 OS=Mus musculus OX=10090 GN=Serpina1d PE=1 SV=1	48.97	3	3	3	3	3	0	3	3	3	3	3	3	0	3	3	3	3	3	0	0	3	0	3	179140	131260	241620	216910		100250	97977	70172	75772	160800	164400		240540	163780	193890	48687	140700			56269		48831	2	2
Q00898|A1AT5_MOUSE	Alpha-1-antitrypsin 1-5 OS=Mus musculus OX=10090 GN=Serpina1e PE=1 SV=1	48.97	3	3	3	3	3	0	3	3	3	3	3	3	0	3	3	3	3	3	0	0	3	0	3	179140	131260	241620	216910		100250	97977	70172	75772	160800	164400		240540	163780	193890	48687	140700			56269		48831	2	2
P29699|FETUA_MOUSE	Alpha-2-HS-glycoprotein OS=Mus musculus OX=10090 GN=Ahsg PE=1 SV=1	32.63	3	0	0	0	0	0	0	0	3	0	0	0	0	0	0	0	0	0	0	0	0	0	0								17799															1	1
P50709|DFA11_MOUSE	Alpha-defensin 11 (Fragment) OS=Mus musculus OX=10090 GN=Defa11 PE=2 SV=2	50.39	46	0	0	0	0	0	0	0	0	0	0	0	0	13	0	0	15	0	0	0	46	0	0																39766				295440			4	3
P50711|DFA13_MOUSE	Alpha-defensin 13 OS=Mus musculus OX=10090 GN=Defa13 PE=2 SV=2	50.39	42	0	0	0	0	0	0	0	0	0	0	0	0	12	0	0	14	0	0	0	42	0	0																39766				295440			4	3
P50714|DFA16_MOUSE	Alpha-defensin 16 OS=Mus musculus OX=10090 GN=Defa16 PE=2 SV=2	50.39	42	0	0	0	0	0	0	0	0	0	0	0	0	12	0	0	14	0	0	0	42	0	0																39766				295440			4	3
Q64016|DFA17_MOUSE	Alpha-defensin 17 (Fragment) OS=Mus musculus OX=10090 GN=Defa17 PE=2 SV=1	50.39	48	0	0	0	0	0	0	0	0	0	0	0	0	13	0	0	16	0	0	0	48	0	0																39766				295440			4	3
Q5G865|DFA24_MOUSE	Alpha-defensin 24 OS=Mus musculus OX=10090 GN=Defa24 PE=3 SV=1	50.39	27	0	0	0	0	0	0	0	0	0	0	0	0	12	0	0	14	0	0	0	27	0	0																39766				277290			3	2
P50704|DEFA6_MOUSE	Alpha-defensin 6/12 OS=Mus musculus OX=10090 GN=Defa6 PE=1 SV=2	50.39	42	0	0	0	0	0	0	0	0	0	0	0	0	12	0	0	14	0	0	0	42	0	0																39766				295440			4	3
P50707|DEFA9_MOUSE	Alpha-defensin 9 OS=Mus musculus OX=10090 GN=Defa9 PE=2 SV=2	50.39	27	0	0	0	0	0	0	0	0	0	0	0	0	12	0	0	14	0	0	0	27	0	0																39766				277290			3	2
P50715|DFAR7_MOUSE	Alpha-defensin-related sequence 7 OS=Mus musculus OX=10090 GN=Defa-rs7 PE=2 SV=2	60.73	26	0	0	0	0	0	0	0	0	0	0	0	14	14	0	0	26	0	0	0	0	0	0												161440	176910			326560							4	3
P09813|APOA2_MOUSE	Apolipoprotein A-II OS=Mus musculus OX=10090 GN=Apoa2 PE=1 SV=2	110.28	58	39	20	20	20	10	10	20	10	10	19	11	10	20	36	20	19	20	0	43	18	0	20	5442900	1344300	1955400	2550200	743590	269440	1795800	887060	465910	980300	2672300	359260	3120500	9440900	4970000	921390	2620900		4361500	1152600		696340	14	14
P06728|APOA4_MOUSE	Apolipoprotein A-IV OS=Mus musculus OX=10090 GN=Apoa4 PE=1 SV=3	27.75	3	0	0	0	0	0	0	0	0	0	0	0	0	0	0	0	0	0	0	3	0	0	0																			11781				1	1
P34928|APOC1_MOUSE	Apolipoprotein C-I OS=Mus musculus OX=10090 GN=Apoc1 PE=1 SV=1	61.38	40	17	0	23	8	0	0	0	0	0	0	0	0	0	0	0	0	8	0	14	0	0	0	93856		274820	136230													59689		248770				5	5
P33622|APOC3_MOUSE	Apolipoprotein C-III OS=Mus musculus OX=10090 GN=Apoc3 PE=1 SV=2	77.09	28	14	0	0	0	0	0	0	0	0	14	0	0	0	28	0	0	0	0	14	0	0	0	360360									55435				2045400					159490				3	3
Q08091|CNN1_MOUSE	Calponin-1 OS=Mus musculus OX=10090 GN=Cnn1 PE=1 SV=1	44.61	9	0	0	0	0	0	0	0	0	0	0	0	0	0	9	0	0	0	0	0	0	0	0														258930									3	3
Q63870|CO7A1_MOUSE	Collagen alpha-1(VII) chain OS=Mus musculus OX=10090 GN=Col7a1 PE=1 SV=3	27.95	1	0	0	1	0	0	0	0	0	0	0	0	0	0	0	0	0	0	0	0	0	0	0			71911																				1	1
P01027|CO3_MOUSE	Complement C3 OS=Mus musculus OX=10090 GN=C3 PE=1 SV=3	52.17	2	0	0	1	1	0	0	0	0	0	0	0	0	0	0	0	0	0	0	0	0	0	0			529300	72102																			2	2
E9PV24|FIBA_MOUSE	Fibrinogen alpha chain OS=Mus musculus OX=10090 GN=Fga PE=1 SV=1	192.7	10	4	4	2	5	2	2	2	4	2	2	6	2	5	5	5	2	2	2	5	2	5	3	17014000	104330000	94728000	114340000	11482000	27915000	49139000	56753000	15212000	45847000	242860000	4605700	89459000	276870000	138690000	19306000	15679000	43010000	62838000	126440000	93945000	455640000	29	29
Q8K0E8|FIBB_MOUSE	Fibrinogen beta chain OS=Mus musculus OX=10090 GN=Fgb PE=1 SV=1	182.13	6	0	4	4	5	4	4	3	4	3	4	4	0	4	5	4	0	4	4	3	4	4	4		45943000	9076200	215940000	5557000	13285000	3866300	38992000	2301000	63931000	102110000		7666300	7994500	82338000		2470100	2266100	392500	356540	5095600	158810	15	15
Q9WUB3|PYGM_MOUSE	Glycogen phosphorylase muscle form OS=Mus musculus OX=10090 GN=Pygm PE=1 SV=3	117.86	18	11	14	17	14	14	13	13	11	13	13	14	10	11	13	17	11	14	0	17	9	0	10	931220	1549000	2366200	1824900	1599200	1516200	1480200	1204800	1404600	1521500	1447000	916620	1313400	1737100	2226800	1044800	1358000		1886400	711120		924230	12	12
P01942|HBA_MOUSE	Hemoglobin subunit alpha OS=Mus musculus OX=10090 GN=Hba PE=1 SV=2	98.97	37	9	8	5	5	0	0	0	0	8	0	8	0	0	8	0	0	0	0	32	0	0	0	2054300	283060	21317	88346					85602		121530			311160					1754700				9	9
P02088|HBB1_MOUSE	Hemoglobin subunit beta-1 OS=Mus musculus OX=10090 GN=Hbb-b1 PE=1 SV=2	55.18	8	6	0	0	0	0	0	0	0	5	0	5	0	0	8	0	0	0	0	8	0	0	0	295660													853820					461330				5	3
P02089|HBB2_MOUSE	Hemoglobin subunit beta-2 OS=Mus musculus OX=10090 GN=Hbb-b2 PE=1 SV=2	30.68	8	5	0	0	0	0	0	0	0	5	0	5	0	0	8	0	0	0	0	0	0	0	0														32976									3	1
O88569|ROA2_MOUSE	Heterogeneous nuclear ribonucleoproteins A2/B1 OS=Mus musculus OX=10090 GN=Hnrnpa2b1 PE=1 SV=2	32.19	4	0	0	0	0	0	0	0	0	0	0	0	0	0	0	0	0	4	0	0	0	0	0																	89360						1	1
P63158|HMGB1_MOUSE	High mobility group protein B1 OS=Mus musculus OX=10090 GN=Hmgb1 PE=1 SV=2	54.24	12	12	6	0	0	0	0	0	0	0	0	0	0	0	0	0	0	0	0	6	6	0	6	293380	76427																	1027200	161910		64606	3	3
P43277|H13_MOUSE	Histone H1.3 OS=Mus musculus OX=10090 GN=Hist1h1d PE=1 SV=2	68.21	27	9	0	3	0	0	0	0	0	0	0	0	0	0	9	3	0	16	0	5	5	0	5			121390											164200	19136								11	3
P43274|H14_MOUSE	Histone H1.4 OS=Mus musculus OX=10090 GN=Hist1h1e PE=1 SV=2	68.21	30	16	0	0	0	0	0	0	0	0	0	0	0	0	12	0	0	16	0	5	5	0	5	30070													155340									11	3
C0HKE1|H2A1B_MOUSE	Histone H2A type 1-B OS=Mus musculus OX=10090 GN=Hist1h2ab PE=1 SV=1	28.32	22	0	0	0	0	0	0	0	0	0	0	0	0	0	22	0	0	0	0	8	0	0	0														1224600					130380				4	4
C0HKE2|H2A1C_MOUSE	Histone H2A type 1-C OS=Mus musculus OX=10090 GN=Hist1h2ac PE=1 SV=1	28.32	22	0	0	0	0	0	0	0	0	0	0	0	0	0	22	0	0	0	0	8	0	0	0														1224600					130380				4	4
C0HKE3|H2A1D_MOUSE	Histone H2A type 1-D OS=Mus musculus OX=10090 GN=Hist1h2ad PE=1 SV=1	28.32	22	0	0	0	0	0	0	0	0	0	0	0	0	0	22	0	0	0	0	8	0	0	0														1224600					130380				4	4
C0HKE4|H2A1E_MOUSE	Histone H2A type 1-E OS=Mus musculus OX=10090 GN=Hist1h2ae PE=1 SV=1	28.32	22	0	0	0	0	0	0	0	0	0	0	0	0	0	22	0	0	0	0	8	0	0	0														1224600					130380				4	4
Q8CGP5|H2A1F_MOUSE	Histone H2A type 1-F OS=Mus musculus OX=10090 GN=Hist1h2af PE=1 SV=3	28.32	22	0	0	0	0	0	0	0	0	0	0	0	0	0	22	0	0	0	0	8	0	0	0														1224600					130380				4	4
C0HKE5|H2A1G_MOUSE	Histone H2A type 1-G OS=Mus musculus OX=10090 GN=Hist1h2ag PE=1 SV=1	28.32	22	0	0	0	0	0	0	0	0	0	0	0	0	0	22	0	0	0	0	8	0	0	0														1224600					130380				4	4
Q8CGP6|H2A1H_MOUSE	Histone H2A type 1-H OS=Mus musculus OX=10090 GN=Hist1h2ah PE=1 SV=3	28.32	23	0	0	0	0	0	0	0	0	0	0	0	0	0	23	0	0	0	0	9	0	0	0														1224600					130380				4	4
C0HKE6|H2A1I_MOUSE	Histone H2A type 1-I OS=Mus musculus OX=10090 GN=Hist1h2ai PE=1 SV=1	28.32	22	0	0	0	0	0	0	0	0	0	0	0	0	0	22	0	0	0	0	8	0	0	0														1224600					130380				4	4
Q8CGP7|H2A1K_MOUSE	Histone H2A type 1-K OS=Mus musculus OX=10090 GN=Hist1h2ak PE=1 SV=3	28.32	15	0	0	0	0	0	0	0	0	0	0	0	0	0	14	0	0	0	0	8	0	0	0														903870					130380				3	3
C0HKE7|H2A1N_MOUSE	Histone H2A type 1-N OS=Mus musculus OX=10090 GN=Hist1h2an PE=1 SV=1	28.32	22	0	0	0	0	0	0	0	0	0	0	0	0	0	22	0	0	0	0	8	0	0	0														1224600					130380				4	4
C0HKE8|H2A1O_MOUSE	Histone H2A type 1-O OS=Mus musculus OX=10090 GN=Hist1h2ao PE=1 SV=1	28.32	22	0	0	0	0	0	0	0	0	0	0	0	0	0	22	0	0	0	0	8	0	0	0														1224600					130380				4	4
C0HKE9|H2A1P_MOUSE	Histone H2A type 1-P OS=Mus musculus OX=10090 GN=Hist1h2ap PE=1 SV=1	28.32	22	0	0	0	0	0	0	0	0	0	0	0	0	0	22	0	0	0	0	8	0	0	0														1224600					130380				4	4
Q6GSS7|H2A2A_MOUSE	Histone H2A type 2-A OS=Mus musculus OX=10090 GN=Hist2h2aa1 PE=1 SV=3	28.32	22	0	0	0	0	0	0	0	0	0	0	0	0	0	22	0	0	0	0	8	0	0	0														1224600					130380				4	4
Q64522|H2A2B_MOUSE	Histone H2A type 2-B OS=Mus musculus OX=10090 GN=Hist2h2ab PE=1 SV=3	28.32	22	0	0	0	0	0	0	0	0	0	0	0	0	0	22	0	0	0	0	8	0	0	0														1224600					130380				4	4
Q64523|H2A2C_MOUSE	Histone H2A type 2-C OS=Mus musculus OX=10090 GN=Hist2h2ac PE=1 SV=3	28.32	22	0	0	0	0	0	0	0	0	0	0	0	0	0	22	0	0	0	0	9	0	0	0														1224600					130380				4	4
Q8BFU2|H2A3_MOUSE	Histone H2A type 3 OS=Mus musculus OX=10090 GN=Hist3h2a PE=1 SV=3	28.32	22	0	0	0	0	0	0	0	0	0	0	0	0	0	22	0	0	0	0	8	0	0	0														1224600					130380				4	4
Q8R1M2|H2AJ_MOUSE	Histone H2A.J OS=Mus musculus OX=10090 GN=H2afj PE=1 SV=1	28.32	15	0	0	0	0	0	0	0	0	0	0	0	0	0	14	0	0	0	0	9	0	0	0														903870					130380				3	3
P27661|H2AX_MOUSE	Histone H2AX OS=Mus musculus OX=10090 GN=H2afx PE=1 SV=2	28.32	13	0	0	0	0	0	0	0	0	0	0	0	0	0	13	0	0	0	0	8	0	0	0														903870					130380				3	3
Q6ZWY9|H2B1C_MOUSE	Histone H2B type 1-C/E/G OS=Mus musculus OX=10090 GN=Hist1h2bc PE=1 SV=3	105.32	46	0	11	0	9	0	0	11	11	0	0	11	0	11	46	0	9	9	0	9	0	0	0		196570		276340			46020	582080			182000		106010	5485800		126790	240300		305970				13	13
P10853|H2B1F_MOUSE	Histone H2B type 1-F/J/L OS=Mus musculus OX=10090 GN=Hist1h2bf PE=1 SV=2	105.32	46	0	11	0	9	0	0	11	11	0	0	11	0	11	46	0	9	9	0	9	0	0	0		196570		276340			46020	582080			182000		106010	5485800		126790	240300		305970				13	13
Q64478|H2B1H_MOUSE	Histone H2B type 1-H OS=Mus musculus OX=10090 GN=Hist1h2bh PE=1 SV=3	105.32	46	0	11	0	9	0	0	11	11	0	0	11	0	11	46	0	9	9	0	9	0	0	0		196570		276340			46020	582080			182000		106010	5485800		126790	240300		305970				13	13
Q8CGP1|H2B1K_MOUSE	Histone H2B type 1-K OS=Mus musculus OX=10090 GN=Hist1h2bk PE=1 SV=3	105.32	46	0	11	0	9	0	0	11	11	0	0	11	0	11	46	0	9	9	0	9	0	0	0		196570		276340			46020	582080			182000		106010	5485800		126790	240300		305970				13	13
P62806|H4_MOUSE	Histone H4 OS=Mus musculus OX=10090 GN=Hist1h4a PE=1 SV=2	44.12	11	0	0	0	0	0	0	0	0	0	0	0	0	0	11	0	0	0	0	0	0	0	0														1448800									3	3
P01869|IGH1M_MOUSE	Ig gamma-1 chain C region membrane-bound form OS=Mus musculus OX=10090 GN=Ighg1 PE=1 SV=2	49.49	8	3	3	5	5	5	3	5	3	5	3	5	5	3	3	8	3	3	0	0	3	0	3	266710	139300	1080700	498840	401720	314180	425830	299970	344190	298200	359670	314010	349090	423120	654180	277070	313780			295280		175480	3	3
P01868|IGHG1_MOUSE	Ig gamma-1 chain C region secreted form OS=Mus musculus OX=10090 GN=Ighg1 PE=1 SV=1	49.49	10	3	3	6	6	6	3	6	3	6	3	6	6	3	3	10	3	3	0	0	3	0	3	266710	139300	1080700	498840	401720	314180	425830	299970	344190	298200	359670	314010	349090	423120	654180	277070	313780			295280		175480	3	3
P01837|IGKC_MOUSE	Immunoglobulin kappa constant OS=Mus musculus OX=10090 GN=Igkc PE=1 SV=2	42.41	21	13	13	13	13	13	13	13	13	13	13	13	0	13	21	21	0	13	0	13	0	13	13	104630	124520	80133	117140	95668	92319	103380	92071	78656	82577	106890		79668	188940	176160		89463		98338		92968	114700	2	2
P15946|K1B11_MOUSE	Kallikrein 1-related peptidase b11 OS=Mus musculus OX=10090 GN=Klk1b11 PE=2 SV=1	30.91	5	0	0	0	0	0	0	0	5	0	0	0	0	0	0	0	0	0	0	0	0	0	0								24883															1	1
O08677|KNG1_MOUSE	Kininogen-1 OS=Mus musculus OX=10090 GN=Kng1 PE=1 SV=1	62.27	4	0	0	2	2	2	3	1	2	2	2	3	0	2	2	2	2	0	0	1	0	0	2			5176.6	447370	17479	1031300	53906	61078	222300	279430	2021800		480800	488880	335820	3770700			30035			43646	5	5
P53986|MOT1_MOUSE	Monocarboxylate transporter 1 OS=Mus musculus OX=10090 GN=Slc16a1 PE=1 SV=1	29.06	2	2	0	0	2	0	0	0	0	0	0	0	0	0	0	0	0	0	0	0	0	0	0	162120			61912																			1	1
Q9CY58|PAIRB_MOUSE	Plasminogen activator inhibitor 1 RNA-binding protein OS=Mus musculus OX=10090 GN=Serbp1 PE=1 SV=2	30.71	3	3	0	0	0	0	0	0	0	0	0	0	0	0	0	0	0	0	0	0	0	0	0	26156																						1	1
Q61838|PZP_MOUSE	Pregnancy zone protein OS=Mus musculus OX=10090 GN=Pzp PE=1 SV=3	52.77	1	1	0	0	0	0	0	0	0	0	0	1	0	1	1	1	0	1	0	1	1	0	0	302710										196720		178640	59886	348320		271300		272660	21437			4	4
Q8C739|F110B_MOUSE	Protein FAM110B OS=Mus musculus OX=10090 GN=Fam110b PE=1 SV=1	30.45	2	0	0	0	0	0	2	0	0	0	0	2	0	0	0	0	2	0	0	0	0	0	0						90763					20906					183760							1	1
P07724|ALBU_MOUSE	Serum albumin OS=Mus musculus OX=10090 GN=Alb PE=1 SV=3	29.65	2	0	0	0	0	0	0	0	0	0	0	2	0	0	2	0	0	0	0	0	0	0	0											163060			97963									1	1
P20065|TYB4_MOUSE	Thymosin beta-4 OS=Mus musculus OX=10090 GN=Tmsb4x PE=1 SV=1	63.75	48	26	0	0	0	0	0	0	0	0	0	0	0	0	22	0	0	26	0	26	24	0	0	78746													188200			242340		1121600	34247			3	3
P20152|VIME_MOUSE	Vimentin OS=Mus musculus OX=10090 GN=Vim PE=1 SV=3	47.56	5	3	0	0	0	2	0	0	2	0	0	0	0	0	0	4	0	0	0	2	2	0	0	13210				7693.9			10970							151330				51718	18379			3	3
P33587|PROC_MOUSE	Vitamin K-dependent protein C OS=Mus musculus OX=10090 GN=Proc PE=1 SV=2	34.82	3	3	0	3	3	3	3	0	3	3	0	3	0	0	0	0	3	3	0	0	3	0	3	92874		305050	49558	126220	112350		22976	89527		25790					75199	112500			88828		42086	1	1
[truncated: 24 more columns]

## Sheet: proteins library search PEAKS
Accession	Description	-10lgP	Coverage (%)	Coverage (%) Sample 1	Coverage (%) Sample 2	Coverage (%) Sample 3	Coverage (%) Sample 4	Coverage (%) Sample 5	Coverage (%) Sample 6	Coverage (%) Sample 7	Coverage (%) Sample 8	Coverage (%) Sample 9	Coverage (%) Sample 10	Coverage (%) Sample 11	Coverage (%) Sample 12	Coverage (%) Sample 13	Coverage (%) Sample 14	Coverage (%) Sample 15	Coverage (%) Sample 16	Coverage (%) Sample 17	Coverage (%) Sample 18	Coverage (%) Sample 19	Coverage (%) Sample 20	Coverage (%) Sample 21	Coverage (%) Sample 22	Area Sample 1	Area Sample 2	Area Sample 3	Area Sample 4	Area Sample 5	Area Sample 6	Area Sample 7	Area Sample 8	Area Sample 9	Area Sample 10	Area Sample 11	Area Sample 12	Area Sample 13	Area Sample 14	Area Sample 15	Area Sample 16	Area Sample 17	Area Sample 18	Area Sample 19	Area Sample 20	Area Sample 21	Area Sample 22	#Peptides	#Unique
Q9CQV8|1433B_MOUSE	14-3-3 protein beta/alpha OS=Mus musculus OX=10090 GN=Ywhab PE=1 SV=3	50.68	3	3	0	0	0	3	0	3	0	0	0	0	3	0	3	0	3	3	0	0	0	0	0	214540				451660		445420					372950		617680		402050	617230						1	1
P62259|1433E_MOUSE	14-3-3 protein epsilon OS=Mus musculus OX=10090 GN=Ywhae PE=1 SV=1	50.68	3	3	0	0	0	3	0	3	0	0	0	0	3	0	3	0	3	3	0	0	0	0	0	214540				451660		445420					372950		617680		402050	617230						1	1
P68510|1433F_MOUSE	14-3-3 protein eta OS=Mus musculus OX=10090 GN=Ywhah PE=1 SV=2	50.68	3	3	0	0	0	3	0	3	0	0	0	0	3	0	3	0	3	3	0	0	0	0	0	214540				451660		445420					372950		617680		402050	617230						1	1
P61982|1433G_MOUSE	14-3-3 protein gamma OS=Mus musculus OX=10090 GN=Ywhag PE=1 SV=2	50.68	3	3	0	0	0	3	0	3	0	0	0	0	3	0	3	0	3	3	0	0	0	0	0	214540				451660		445420					372950		617680		402050	617230						1	1
O70456|1433S_MOUSE	14-3-3 protein sigma OS=Mus musculus OX=10090 GN=Sfn PE=1 SV=2	50.68	3	3	0	0	0	3	0	3	0	0	0	0	3	0	3	0	3	3	0	0	0	0	0	214540				451660		445420					372950		617680		402050	617230						1	1
P68254|1433T_MOUSE	14-3-3 protein theta OS=Mus musculus OX=10090 GN=Ywhaq PE=1 SV=1	50.68	3	3	0	0	0	3	0	3	0	0	0	0	3	0	3	0	3	3	0	0	0	0	0	214540				451660		445420					372950		617680		402050	617230						1	1
P63101|1433Z_MOUSE	14-3-3 protein zeta/delta OS=Mus musculus OX=10090 GN=Ywhaz PE=1 SV=1	50.68	3	3	0	0	0	3	0	3	0	0	0	0	3	0	3	0	3	3	0	0	0	0	0	214540				451660		445420					372950		617680		402050	617230						1	1
P63101|1433Z_MOUSE	14-3-3 protein zeta/delta OS=Mus musculus OX=10090 GN=Ywhaz PE=1 SV=1	64.79	11	3	0	0	3	3	0	3	0	0	0	0	3	0	0	0	3	3	3	0	8	0	3	214540			358290	451660		445420					351080				402050	617230	1713800		79143		2095700	2	2
Q60597|ODO1_MOUSE	2-oxoglutarate dehydrogenase mitochondrial OS=Mus musculus OX=10090 GN=Ogdh PE=1 SV=3	27.11	1	0	0	0	0	0	0	0	1	0	0	0	0	0	0	0	0	0	0	0	0	0	0								27746															1	1
Q60597|ODO1_MOUSE	2-oxoglutarate dehydrogenase mitochondrial OS=Mus musculus OX=10090 GN=Ogdh PE=1 SV=3	35.41	1	0	0	0	0	0	0	0	1	0	0	0	0	0	0	0	0	0	0	0	0	0	0								27746															1	1
Q8BWT1|THIM_MOUSE	3-ketoacyl-CoA thiolase mitochondrial OS=Mus musculus OX=10090 GN=Acaa2 PE=1 SV=3	35.86	4	0	0	0	0	0	0	0	0	0	0	0	0	0	0	0	0	0	0	0	4	0	0																				123710			1	1
P62281|RS11_MOUSE	40S ribosomal protein S11 OS=Mus musculus OX=10090 GN=Rps11 PE=1 SV=3	32.19	6	0	0	0	0	0	0	0	0	0	0	0	0	0	6	0	0	0	0	0	0	0	0														113430									1	1
P62702|RS4X_MOUSE	40S ribosomal protein S4 X isoform OS=Mus musculus OX=10090 GN=Rps4x PE=1 SV=2	75.6	3	0	0	3	0	0	0	0	0	0	0	3	0	0	0	0	0	0	3	3	3	0	0			29760								143000							373650	331690	1447900			1	1
P62702|RS4X_MOUSE	40S ribosomal protein S4 X isoform OS=Mus musculus OX=10090 GN=Rps4x PE=1 SV=2	75.28	3	0	0	3	0	0	0	0	0	0	0	0	0	0	0	0	0	0	3	3	3	3	0			29760															373650	331690	1447900	404380		1	1
P14206|RSSA_MOUSE	40S ribosomal protein SA OS=Mus musculus OX=10090 GN=Rpsa PE=1 SV=4	35	6	0	0	0	0	0	0	0	0	0	0	0	0	0	0	0	0	0	0	0	6	0	0																				10109			1	1
Q61112|CAB45_MOUSE	45 kDa calcium-binding protein OS=Mus musculus OX=10090 GN=Sdf4 PE=1 SV=1	43.13	4	2	0	0	0	2	0	0	0	0	0	0	0	0	0	0	0	0	0	0	0	0	0	91241				769300																		2	2
Q61112|CAB45_MOUSE	45 kDa calcium-binding protein OS=Mus musculus OX=10090 GN=Sdf4 PE=1 SV=1	26.68	2	0	0	0	0	2	0	0	0	0	0	0	0	0	0	0	0	0	0	0	0	0	0					769300																		1	1
P97288|5HT4R_MOUSE	5-hydroxytryptamine receptor 4 OS=Mus musculus OX=10090 GN=Htr4 PE=1 SV=3	33.76	2	2	0	0	0	0	0	0	0	0	0	0	0	0	0	0	0	0	0	0	0	0	0	526250																						1	1
P63038|CH60_MOUSE	60 kDa heat shock protein mitochondrial OS=Mus musculus OX=10090 GN=Hspd1 PE=1 SV=1	37.83	2	2	0	0	0	0	0	0	0	0	0	0	0	0	0	0	0	0	0	0	0	0	0	90454																						1	1
P14869|RLA0_MOUSE	60S acidic ribosomal protein P0 OS=Mus musculus OX=10090 GN=Rplp0 PE=1 SV=3	33.92	2	0	0	0	0	0	0	0	0	0	0	0	0	0	2	0	0	0	0	0	0	0	0														770420									1	1
P61358|RL27_MOUSE	60S ribosomal protein L27 OS=Mus musculus OX=10090 GN=Rpl27 PE=1 SV=2	30.45	6	0	0	0	0	6	0	0	0	0	0	0	0	0	0	0	0	0	0	0	0	0	0					23548																		1	1
P14148|RL7_MOUSE	60S ribosomal protein L7 OS=Mus musculus OX=10090 GN=Rpl7 PE=1 SV=2	86.17	4	0	4	4	4	4	0	0	0	0	0	4	0	4	0	4	0	4	4	4	4	4	4		0	1379.7	20802	15247						10688		0		16770		459.13	12958	11188	4951.8	14307	5911.8	1	1
Q9DCD0|6PGD_MOUSE	6-phosphogluconate dehydrogenase decarboxylating OS=Mus musculus OX=10090 GN=Pgd PE=1 SV=3	37.15	3	0	0	0	3	0	0	0	0	0	0	0	0	0	0	0	0	0	0	0	0	0	0				1852.6																			1	1
Q8QZT1|THIL_MOUSE	Acetyl-CoA acetyltransferase mitochondrial OS=Mus musculus OX=10090 GN=Acat1 PE=1 SV=1	28.02	3	0	0	0	0	3	0	0	0	0	0	0	0	0	0	0	0	0	0	0	0	0	0					28718																		1	1
Q8QZT1|THIL_MOUSE	Acetyl-CoA acetyltransferase mitochondrial OS=Mus musculus OX=10090 GN=Acat1 PE=1 SV=1	40.22	3	0	3	0	0	0	0	0	3	0	0	0	0	0	0	0	0	0	0	0	0	0	0		12383						16691															1	1
Q5SWU9|ACACA_MOUSE	Acetyl-CoA carboxylase 1 OS=Mus musculus OX=10090 GN=Acaca PE=1 SV=1	31.13	0	0	0	0	0	0	0	0	0	0	0	0	0	0	0	0	0	0	0	0	0	0	0																				188090			1	1
Q5SWU9|ACACA_MOUSE	Acetyl-CoA carboxylase 1 OS=Mus musculus OX=10090 GN=Acaca PE=1 SV=1	29.16	0	0	0	0	0	0	0	0	0	0	0	0	0	0	0	0	0	0	0	0	0	0	0																				188090			1	1
E9Q4Z2|ACACB_MOUSE	Acetyl-CoA carboxylase 2 OS=Mus musculus OX=10090 GN=Acacb PE=1 SV=1	31.13	0	0	0	0	0	0	0	0	0	0	0	0	0	0	0	0	0	0	0	0	0	0	0																				188090			1	1
E9Q4Z2|ACACB_MOUSE	Acetyl-CoA carboxylase 2 OS=Mus musculus OX=10090 GN=Acacb PE=1 SV=1	29.16	0	0	0	0	0	0	0	0	0	0	0	0	0	0	0	0	0	0	0	0	0	0	0																				188090			1	1
Q9QXG4|ACSA_MOUSE	Acetyl-coenzyme A synthetase cytoplasmic OS=Mus musculus OX=10090 GN=Acss2 PE=1 SV=2	29.71	1	0	0	0	0	0	0	0	0	0	0	0	0	0	0	0	0	0	0	0	1	0	0																				80525			1	1
O35381|AN32A_MOUSE	Acidic leucine-rich nuclear phosphoprotein 32 family member A OS=Mus musculus OX=10090 GN=Anp32a PE=1 SV=1	88.16	3	3	0	0	3	3	0	0	0	0	0	3	0	0	3	3	0	0	0	0	0	0	0	8398.2			14247	17038						12208			23725	36231								1	1
O35381|AN32A_MOUSE	Acidic leucine-rich nuclear phosphoprotein 32 family member A OS=Mus musculus OX=10090 GN=Anp32a PE=1 SV=1	102.09	3	3	3	0	3	3	0	0	3	0	0	3	0	0	3	3	0	3	0	0	0	0	0	8398.2	30402		14247	17038			12008			12208			23725	36231		8806.7						1	1
Q9EST5|AN32B_MOUSE	Acidic leucine-rich nuclear phosphoprotein 32 family member B OS=Mus musculus OX=10090 GN=Anp32b PE=1 SV=1	88.16	3	3	0	0	3	3	0	0	0	0	0	3	0	0	3	3	0	0	0	0	0	0	0	8398.2			14247	17038						12208			23725	36231								1	1
Q9EST5|AN32B_MOUSE	Acidic leucine-rich nuclear phosphoprotein 32 family member B OS=Mus musculus OX=10090 GN=Anp32b PE=1 SV=1	102.09	3	3	3	0	3	3	0	0	3	0	0	3	0	0	3	3	0	3	0	0	0	0	0	8398.2	30402		14247	17038			12008			12208			23725	36231		8806.7						1	1
P68033|ACTC_MOUSE	Actin alpha cardiac muscle 1 OS=Mus musculus OX=10090 GN=Actc1 PE=1 SV=1	51.83	4	4	0	0	0	3	0	0	0	0	0	0	0	0	0	0	0	0	0	0	0	0	0	85659				6051																		2	2
P68033|ACTC_MOUSE	Actin alpha cardiac muscle 1 OS=Mus musculus OX=10090 GN=Actc1 PE=1 SV=1	72.65	8	0	0	5	0	3	0	0	0	0	0	0	0	0	0	0	0	3	0	0	0	0	0			1049.6		6051												2014.8						2	2
P68134|ACTS_MOUSE	Actin alpha skeletal muscle OS=Mus musculus OX=10090 GN=Acta1 PE=1 SV=1	51.83	4	4	0	0	0	3	0	0	0	0	0	0	0	0	0	0	0	0	0	0	0	0	0	85659				6051																		2	2
P68134|ACTS_MOUSE	Actin alpha skeletal muscle OS=Mus musculus OX=10090 GN=Acta1 PE=1 SV=1	72.65	8	0	0	5	0	3	0	0	0	0	0	0	0	0	0	0	0	3	0	0	0	0	0			1049.6		6051												2014.8						2	2
P62737|ACTA_MOUSE	Actin aortic smooth muscle OS=Mus musculus OX=10090 GN=Acta2 PE=1 SV=1	51.83	4	4	0	0	0	3	0	0	0	0	0	0	0	0	0	0	0	0	0	0	0	0	0	85659				6051																		2	2
P62737|ACTA_MOUSE	Actin aortic smooth muscle OS=Mus musculus OX=10090 GN=Acta2 PE=1 SV=1	72.65	8	0	0	5	0	3	0	0	0	0	0	0	0	0	0	0	0	3	0	0	0	0	0			1049.6		6051												2014.8						2	2
P60710|ACTB_MOUSE	Actin cytoplasmic 1 OS=Mus musculus OX=10090 GN=Actb PE=1 SV=1	51.83	4	4	0	0	0	3	0	0	0	0	0	0	0	0	0	0	0	0	0	0	0	0	0	85659				6051																		2	2
P63260|ACTG_MOUSE	Actin cytoplasmic 2 OS=Mus musculus OX=10090 GN=Actg1 PE=1 SV=1	51.83	4	4	0	0	0	3	0	0	0	0	0	0	0	0	0	0	0	0	0	0	0	0	0	85659				6051																		2	2
P63268|ACTH_MOUSE	Actin gamma-enteric smooth muscle OS=Mus musculus OX=10090 GN=Actg2 PE=1 SV=1	51.83	4	4	0	0	0	3	0	0	0	0	0	0	0	0	0	0	0	0	0	0	0	0	0	85659				6051																		2	2
P63268|ACTH_MOUSE	Actin gamma-enteric smooth muscle OS=Mus musculus OX=10090 GN=Actg2 PE=1 SV=1	72.65	8	0	0	5	0	3	0	0	0	0	0	0	0	0	0	0	0	3	0	0	0	0	0			1049.6		6051												2014.8						2	2
P61161|ARP2_MOUSE	Actin-related protein 2 OS=Mus musculus OX=10090 GN=Actr2 PE=1 SV=1	38.73	3	0	0	3	3	0	0	0	0	0	0	0	0	0	0	0	0	0	0	0	0	0	0			19002	121420																			1	1
Q91WG0|EST2C_MOUSE	Acylcarnitine hydrolase OS=Mus musculus OX=10090 GN=Ces2c PE=1 SV=1	98.62	9	0	0	9	0	0	2	0	0	0	0	0	0	0	0	0	0	0	3	0	0	3	2			47264															401440			169200		3	2
Q91WG0|EST2C_MOUSE	Acylcarnitine hydrolase OS=Mus musculus OX=10090 GN=Ces2c PE=1 SV=1	99.97	5	0	2	5	0	0	2	0	0	0	0	0	0	0	0	0	0	0	2	0	2	0	2			5541.2																				2	1
P55264|ADK_MOUSE	Adenosine kinase OS=Mus musculus OX=10090 GN=Adk PE=1 SV=2	38.19	4	0	0	0	0	0	0	0	0	0	0	0	0	0	0	0	0	0	0	4	0	0	0																			21118				1	1
P55264|ADK_MOUSE	Adenosine kinase OS=Mus musculus OX=10090 GN=Adk PE=1 SV=2	20.6	4	0	0	0	0	0	0	0	0	0	0	0	0	0	0	0	0	0	0	4	0	0	0																			21118				1	1
G5E8Q8|AGRF5_MOUSE	Adhesion G protein-coupled receptor F5 OS=Mus musculus OX=10090 GN=Adgrf5 PE=1 SV=1	61.65	1	1	0	1	0	1	0	0	0	1	0	0	0	0	0	0	0	0	0	1	1	0	0	5747.5		33991		62132				224800										53094	97652			1	1
G5E8Q8|AGRF5_MOUSE	Adhesion G protein-coupled receptor F5 OS=Mus musculus OX=10090 GN=Adgrf5 PE=1 SV=1	68.65	1	0	0	1	0	0	0	0	0	1	0	0	0	0	1	0	0	0	1	1	1	0	1			33991						224800					165530				44007	53094	97652		154400	1	1
Q99K28|ARFG2_MOUSE	ADP-ribosylation factor GTPase-activating protein 2 OS=Mus musculus OX=10090 GN=Arfgap2 PE=1 SV=1	105.59	2	2	2	2	2	2	0	2	0	0	0	2	0	0	0	2	0	2	2	2	0	2	0	8987.7	7653.7	10600	14499	11056		3549.7				8800.8				16406		7151.2	7926.6	7170.5		12799		1	1
Q99K28|ARFG2_MOUSE	ADP-ribosylation factor GTPase-activating protein 2 OS=Mus musculus OX=10090 GN=Arfgap2 PE=1 SV=1	144.33	2	2	2	2	2	2	0	2	2	0	0	2	0	0	2	2	0	2	2	2	0	2	2	8987.7	7653.7	10600	14499	11056		3549.7	10188			8800.8			5967.5	16406		9301.9	7926.6	7170.5		12799	5436.3	1	1
O89020|AFAM_MOUSE	Afamin OS=Mus musculus OX=10090 GN=Afm PE=1 SV=2	122.28	2	0	2	0	2	2	0	0	0	0	0	0	0	0	0	0	0	0	0	0	2	0	2		65241		12666	48291															13262		472270	1	1
O89020|AFAM_MOUSE	Afamin OS=Mus musculus OX=10090 GN=Afm PE=1 SV=2	151.87	2	0	2	2	2	2	0	2	0	0	0	0	0	0	0	0	0	0	2	0	2	0	2		65241	45735	21081	48291		8215.6											441450		2128800		472270	1	1
P28474|ADHX_MOUSE	Alcohol dehydrogenase class-3 OS=Mus musculus OX=10090 GN=Adh5 PE=1 SV=3	44.53	2	0	0	0	0	0	0	0	0	0	0	0	0	0	0	0	0	0	0	2	0	0	0																			6865.6				1	1
Q8K023|AKC1H_MOUSE	Aldo-keto reductase family 1 member C18 OS=Mus musculus OX=10090 GN=Akr1c18 PE=1 SV=2	65.4	5	2	0	0	0	0	0	0	0	0	0	0	0	0	3	0	0	0	0	0	0	0	2	56643													209150								13645	2	2
Q8K023|AKC1H_MOUSE	Aldo-keto reductase family 1 member C18 OS=Mus musculus OX=10090 GN=Akr1c18 PE=1 SV=2	99.03	5	0	2	0	0	0	0	0	0	0	0	0	0	0	3	0	0	0	0	0	0	2	2		9359.4												152460							20205	12434	2	2
Q91WR5|AK1CL_MOUSE	Aldo-keto reductase family 1 member C21 OS=Mus musculus OX=10090 GN=Akr1c21 PE=1 SV=2	65.4	2	2	0	0	0	0	0	0	0	0	0	0	0	0	0	0	0	0	0	0	0	0	2	56643																					13645	1	1
Q8R4G6|MGT5A_MOUSE	Alpha-1 6-mannosylglycoprotein 6-beta-N-acetylglucosaminyltransferase A OS=Mus musculus OX=10090 GN=Mgat5 PE=2 SV=1	92.34	1	1	0	0	0	0	1	0	1	1	1	0	1	0	0	0	1	1	0	0	0	0	0	508350					190110		100460	274600	227430		951200				64839	454750						1	1
Q8R4G6|MGT5A_MOUSE	Alpha-1 6-mannosylglycoprotein 6-beta-N-acetylglucosaminyltransferase A OS=Mus musculus OX=10090 GN=Mgat5 PE=2 SV=1	105.2	1	1	0	0	0	0	1	0	1	1	1	0	1	0	0	0	1	1	0	0	0	0	0	508350					190110		100460	274600	227430		138440				64839	454750						1	1
Q60590|A1AG1_MOUSE	Alpha-1-acid glycoprotein 1 OS=Mus musculus OX=10090 GN=Orm1 PE=1 SV=1	32.56	7	0	0	0	0	0	0	0	0	0	0	0	0	0	0	0	0	0	0	0	7	0	0																				90102			1	1
P07361|A1AG2_MOUSE	Alpha-1-acid glycoprotein 2 OS=Mus musculus OX=10090 GN=Orm2 PE=1 SV=1	32.56	7	0	0	0	0	0	0	0	0	0	0	0	0	0	0	0	0	0	0	0	7	0	0																				90102			1	1
P22599|A1AT2_MOUSE	Alpha-1-antitrypsin 1-2 OS=Mus musculus OX=10090 GN=Serpina1b PE=1 SV=2	155.86	11	0	0	7	5	0	0	0	2	0	2	0	2	0	2	5	0	0	5	5	9	5	2			71622	7668.3				12218		11566		4747.7		58080	1967.9			300.11	724.61	2417500	2042.9	2340300	5	5
P22599|A1AT2_MOUSE	Alpha-1-antitrypsin 1-2 OS=Mus musculus OX=10090 GN=Serpina1b PE=1 SV=2	95.82	13	0	5	7	5	0	2	0	0	0	2	0	0	0	7	5	2	2	5	5	12	7	0		0	953.37	7668.3										2766.8	1967.9			300.11	724.61	0	2042.9		6	1
Q00898|A1AT5_MOUSE	Alpha-1-antitrypsin 1-5 OS=Mus musculus OX=10090 GN=Serpina1e PE=1 SV=1	90.44	10	0	0	2	0	0	2	0	0	0	2	0	0	0	4	0	2	2	0	0	7	3	0														20526									6	1
Q61247|A2AP_MOUSE	Alpha-2-antiplasmin OS=Mus musculus OX=10090 GN=Serpinf2 PE=1 SV=1	122.76	8	0	3	3	0	0	0	2	2	0	0	3	0	0	3	3	0	0	0	3	7	7	0		30021	2276.5				22780	6765.4			1516.1			49646	5688.9				15196	461620	3435.6		3	3
Q61247|A2AP_MOUSE	Alpha-2-antiplasmin OS=Mus musculus OX=10090 GN=Serpinf2 PE=1 SV=1	69.76	7	0	0	0	0	0	0	0	0	0	0	0	0	0	3	0	0	0	0	0	3	7	0														6012						459650	10450		2	2
P29699|FETUA_MOUSE	Alpha-2-HS-glycoprotein OS=Mus musculus OX=10090 GN=Ahsg PE=1 SV=1	82.13	8	0	0	4	4	0	0	0	0	0	0	0	0	0	0	0	0	0	4	0	4	0	4			220510	10015														2203000		1879200		419440	2	2
P29699|FETUA_MOUSE	Alpha-2-HS-glycoprotein OS=Mus musculus OX=10090 GN=Ahsg PE=1 SV=1	50.05	8	0	0	0	0	0	0	0	0	0	0	0	0	0	0	0	0	0	0	0	8	0	0																				1912900			2	2
P57780|ACTN4_MOUSE	Alpha-actinin-4 OS=Mus musculus OX=10090 GN=Actn4 PE=1 SV=1	58.16	2	0	0	0	0	0	0	0	0	0	0	0	0	0	0	0	0	0	0	0	0	0	2																						315710	1	1
P00687|AMY1_MOUSE	Alpha-amylase 1 OS=Mus musculus OX=10090 GN=Amy1 PE=1 SV=2	172.15	4	0	4	4	4	4	0	0	0	4	0	0	0	0	4	0	0	0	4	0	4	4	4		223420	70655	45775	27864				1397.5					2251.2				145770		235070	64260	262150	2	2
P00687|AMY1_MOUSE	Alpha-amylase 1 OS=Mus musculus OX=10090 GN=Amy1 PE=1 SV=2	145.81	4	0	4	4	4	4	4	4	0	4	0	0	0	0	4	0	0	0	4	0	4	4	4		233690	70655	45775	27864	10129	11932		1397.5					2251.2				616.57		235070	146450	262150	2	2
P61164|ACTZ_MOUSE	Alpha-centractin OS=Mus musculus OX=10090 GN=Actr1a PE=1 SV=1	32.63	3	0	0	0	0	0	0	0	0	0	0	0	0	0	3	0	0	0	0	3	0	0	0														124200					16354				1	1
P61164|ACTZ_MOUSE	Alpha-centractin OS=Mus musculus OX=10090 GN=Actr1a PE=1 SV=1	21.24	3	0	0	0	0	0	0	0	0	0	0	0	0	0	0	0	0	0	0	3	0	0	0																			16354				1	1
P17182|ENOA_MOUSE	Alpha-enolase OS=Mus musculus OX=10090 GN=Eno1 PE=1 SV=3	174.36	8	0	3	3	6	0	5	3	3	2	5	3	0	3	3	3	0	0	0	3	3	3	0		90800	2102.4	37440		0	7570.7	0		0	374.22		0	0	38684				1349.7	29180	606.84		3	2
P17182|ENOA_MOUSE	Alpha-enolase OS=Mus musculus OX=10090 GN=Eno1 PE=1 SV=3	109.62	9	0	0	5	3	0	2	0	0	2	2	0	0	0	0	0	0	0	0	0	5	0	0			13699	30593																2414.8			3	2
G3UZ78|ADGB_MOUSE	Androglobin OS=Mus musculus OX=10090 GN=Adgb PE=1 SV=1	31.91	1	0	0	1	0	0	0	0	0	0	0	0	0	0	0	0	0	0	0	0	0	0	0			4037																				1	1
P09470|ACE_MOUSE	Angiotensin-converting enzyme OS=Mus musculus OX=10090 GN=Ace PE=1 SV=3	74.89	2	0	0	0	0	0	0	0	0	0	0	0	0	0	0	0	0	0	0	0	2	0	2																				2577.3		1784.1	1	1
P09470|ACE_MOUSE	Angiotensin-converting enzyme OS=Mus musculus OX=10090 GN=Ace PE=1 SV=3	95.01	2	0	0	2	0	0	0	0	0	0	0	0	0	0	0	0	0	0	0	0	2	0	2			117.98																	2577.3		1784.1	1	1
P07146|TRY2_MOUSE	Anionic trypsin-2 OS=Mus musculus OX=10090 GN=Prss2 PE=1 SV=1	41.07	4	0	0	0	0	0	0	0	0	0	0	0	0	0	0	0	0	0	0	0	4	0	0																				116820			1	1
P07356|ANXA2_MOUSE	Annexin A2 OS=Mus musculus OX=10090 GN=Anxa2 PE=1 SV=2	46.85	3	0	0	0	3	0	0	0	0	0	0	0	0	0	0	0	0	0	0	0	0	0	0				399530																			1	1
P14824|ANXA6_MOUSE	Annexin A6 OS=Mus musculus OX=10090 GN=Anxa6 PE=1 SV=3	60.3	1	0	0	0	0	0	0	0	0	0	0	0	0	0	0	0	0	0	0	0	1	0	0																				33679			1	1
P14824|ANXA6_MOUSE	Annexin A6 OS=Mus musculus OX=10090 GN=Anxa6 PE=1 SV=3	27.43	1	0	0	0	0	0	0	0	0	0	0	0	0	0	0	0	0	0	0	0	1	0	0																				33679			1	1
P32261|ANT3_MOUSE	Antithrombin-III OS=Mus musculus OX=10090 GN=Serpinc1 PE=1 SV=1	44.3	3	0	0	3	0	0	0	0	0	3	0	3	0	3	0	0	0	0	0	0	3	0	0			10013						44778		18876		30482							155490			1	1
P32261|ANT3_MOUSE	Antithrombin-III OS=Mus musculus OX=10090 GN=Serpinc1 PE=1 SV=1	27.81	3	0	0	0	0	0	0	0	0	0	0	0	0	0	0	0	0	0	0	0	3	0	0																				155490			1	1
Q00623|APOA1_MOUSE	Apolipoprotein A-I OS=Mus musculus OX=10090 GN=Apoa1 PE=1 SV=2	110.54	16	7	4	4	0	0	0	0	0	0	0	5	0	0	0	5	0	0	0	0	0	0	4	971700	10296	1012.5								651460				17047							17559	4	4
Q00623|APOA1_MOUSE	Apolipoprotein A-I OS=Mus musculus OX=10090 GN=Apoa1 PE=1 SV=2	98.95	16	4	0	0	0	0	0	0	0	0	0	5	0	0	0	5	0	4	0	6	0	0	0	5345.9										651460				17047		24695		527.03				3	3
P09813|APOA2_MOUSE	Apolipoprotein A-II OS=Mus musculus OX=10090 GN=Apoa2 PE=1 SV=2	23.07	9	0	0	0	0	0	0	0	0	0	0	0	0	0	0	0	0	0	0	9	0	0	0																			27925				1	1
P09813|APOA2_MOUSE	Apolipoprotein A-II OS=Mus musculus OX=10090 GN=Apoa2 PE=1 SV=2	25.2	9	0	0	0	0	0	0	0	0	0	0	0	0	0	0	0	0	0	0	9	0	0	0																			27925				1	1
P06728|APOA4_MOUSE	Apolipoprotein A-IV OS=Mus musculus OX=10090 GN=Apoa4 PE=1 SV=3	103.77	23	6	0	5	9	0	0	0	0	3	0	0	0	0	3	0	0	0	2	0	0	0	2	462950		521440	9662.8					449000					48589				1576000				2145000	6	6
P06728|APOA4_MOUSE	Apolipoprotein A-IV OS=Mus musculus OX=10090 GN=Apoa4 PE=1 SV=3	115.97	10	3	0	7	0	0	0	0	0	0	0	0	0	0	0	0	0	0	2	0	0	0	2	175780		465370															1576000				2145000	3	3
E9Q414|APOB_MOUSE	Apolipoprotein B-100 OS=Mus musculus OX=10090 GN=Apob PE=1 SV=1	284.31	3	0	0	1	0	0	1	0	0	0	0	1	0	0	0	1	0	0	0	1	2	2	0	71250	24329	4413.2	147500	4248500	39391			2077	2801500	3256200				12388	558.85	0	712.18	60994	101440	9511	25473	12	12
E9Q414|APOB_MOUSE	Apolipoprotein B-100 OS=Mus musculus OX=10090 GN=Apob PE=1 SV=1	269.57	2	0	0	1	0	0	1	0	0	0	0	1	0	0	1	0	0	0	0	1	1	1	0	4173	24576	3508.7	11220	4248500	39391		2763.8	2077	2801500	3272100			141500	9988.6	558.85	1223.9	0	59942	101240	1372.4	21517	9	9
P34928|APOC1_MOUSE	Apolipoprotein C-I OS=Mus musculus OX=10090 GN=Apoc1 PE=1 SV=1	20.6	10	0	0	0	0	0	0	0	0	0	0	0	0	0	0	0	0	0	0	10	0	0	0																			68494				1	1
P34928|APOC1_MOUSE	Apolipoprotein C-I OS=Mus musculus OX=10090 GN=Apoc1 PE=1 SV=1	22.44	10	0	0	0	0	0	0	0	0	0	0	0	0	0	0	0	0	0	0	10	0	0	0																			68494				1	1
P33622|APOC3_MOUSE	Apolipoprotein C-III OS=Mus musculus OX=10090 GN=Apoc3 PE=1 SV=2	28.09	7	0	0	0	0	0	0	0	0	0	0	7	0	0	7	7	0	0	0	0	0	0	0											32020			38282	8236.9								1	1
P33622|APOC3_MOUSE	Apolipoprotein C-III OS=Mus musculus OX=10090 GN=Apoc3 PE=1 SV=2	46.74	8	0	0	0	0	0	0	7	0	0	0	0	0	0	7	7	0	0	0	0	0	0	0							40243							75211	8236.9								2	2
Q61268|APOC4_MOUSE	Apolipoprotein C-IV OS=Mus musculus OX=10090 GN=Apoc4 PE=1 SV=1	50.46	10	0	0	10	0	0	0	0	0	0	0	0	0	0	0	0	0	0	10	0	0	10	10			27629															248390			193510	210490	1	1
Q61268|APOC4_MOUSE	Apolipoprotein C-IV OS=Mus musculus OX=10090 GN=Apoc4 PE=1 SV=1	52.1	10	0	0	10	0	0	0	0	0	0	0	0	0	0	0	0	0	0	10	0	10	10	10			27629															248390		610890	193510	210490	1	1
P51910|APOD_MOUSE	Apolipoprotein D OS=Mus musculus OX=10090 GN=Apod PE=1 SV=1	120.41	7	0	0	0	0	0	0	0	0	0	0	0	0	0	0	0	0	0	7	0	7	7	7																		7327		13373	328.03	14617	1	1
P51910|APOD_MOUSE	Apolipoprotein D OS=Mus musculus OX=10090 GN=Apod PE=1 SV=1	108.5	7	0	0	0	0	0	0	0	0	0	0	0	0	0	0	0	0	0	7	0	7	7	7																		7327		13373	1355.4	14617	1	1
P08226|APOE_MOUSE	Apolipoprotein E OS=Mus musculus OX=10090 GN=Apoe PE=1 SV=2	31.49	5	0	0	0	0	5	0	0	0	0	0	5	0	0	0	5	0	0	0	0	0	5	0					9920.2						337.49				1664.3						728.88		1	1
P08226|APOE_MOUSE	Apolipoprotein E OS=Mus musculus OX=10090 GN=Apoe PE=1 SV=2	40.45	5	0	5	0	0	5	5	0	0	0	0	5	0	0	5	5	0	0	0	5	5	5	0		913.97			9920.2	12386					337.49			47691	1664.3				686.27	724.53	728.88		1	1
Q9Z1R3|APOM_MOUSE	Apolipoprotein M OS=Mus musculus OX=10090 GN=Apom PE=1 SV=1	66.73	4	4	4	4	4	4	4	4	4	4	0	4	0	4	0	4	4	4	0	0	0	4	0	938770	127240	37374	318570	618100	218170	47457	32518	482130		88053		22294		111350	307170	114240				90812		1	1
Q9Z1R3|APOM_MOUSE	Apolipoprotein M OS=Mus musculus OX=10090 GN=Apom PE=1 SV=1	99.51	4	4	4	4	4	4	4	4	4	4	0	4	4	4	0	4	4	4	4	4	4	4	0	938770	181640	37632	318570	618100	218170	47457	270230	496870		88053	250840	22294		111350	307170	163970	103300	151050	315620	90812		1	1
Q61176|ARGI1_MOUSE	Arginase-1 OS=Mus musculus OX=10090 GN=Arg1 PE=1 SV=1	31.53	3	0	0	0	0	3	0	0	0	0	0	0	0	0	0	0	0	0	0	0	3	0	0					39316															57156			1	1
P16460|ASSY_MOUSE	Argininosuccinate synthase OS=Mus musculus OX=10090 GN=Ass1 PE=1 SV=1	27.59	3	3	0	0	0	0	0	0	0	0	0	0	0	0	0	0	0	0	0	0	0	0	0	134330																						1	1
Q8R3P0|ACY2_MOUSE	Aspartoacylase OS=Mus musculus OX=10090 GN=Aspa PE=1 SV=2	60.33	3	0	0	0	0	0	0	0	0	0	0	0	0	0	0	0	0	0	0	0	0	0	3																						37008	1	1
Q03265|ATPA_MOUSE	ATP synthase subunit alpha mitochondrial OS=Mus musculus OX=10090 GN=Atp5f1a PE=1 SV=1	138.92	2	0	2	2	0	0	0	2	0	0	0	0	0	0	0	0	0	0	2	0	2	2	2		22524	10956				18456											68675		110410	52739	45335	1	1
Q03265|ATPA_MOUSE	ATP synthase subunit alpha mitochondrial OS=Mus musculus OX=10090 GN=Atp5f1a PE=1 SV=1	120.14	2	0	2	2	0	0	0	2	0	0	0	0	0	0	0	0	0	0	2	0	2	2	2		22524	10956				18456											68675		110410	52739	45335	1	1
Q8R420|ABCA3_MOUSE	ATP-binding cassette sub-family A member 3 OS=Mus musculus OX=10090 GN=Abca3 PE=1 SV=3	119.74	0	0	0	0	0	0	0	0	0	0	0	0	0	0	0	0	0	0	0	0	0	0	0	190110		182220			28934				55827		171980	117480	213410					139350				1	1
Q8R420|ABCA3_MOUSE	ATP-binding cassette sub-family A member 3 OS=Mus musculus OX=10090 GN=Abca3 PE=1 SV=3	135.79	0	0	0	0	0	0	0	0	0	0	0	0	0	0	0	0	0	0	0	0	0	0	0	190110		182220									52166		213410		74030							1	1
Q91V92|ACLY_MOUSE	ATP-citrate synthase OS=Mus musculus OX=10090 GN=Acly PE=1 SV=1	62.21	1	0	1	1	0	0	0	0	0	0	0	0	0	0	0	0	0	0	1	0	0	0	0		6166.7	263600															672150					1	1
Q91V92|ACLY_MOUSE	ATP-citrate synthase OS=Mus musculus OX=10090 GN=Acly PE=1 SV=1	75.58	2	0	1	1	0	0	0	0	0	0	0	0	0	0	0	0	0	0	1	0	2	0	0		6166.7	263600															672150		11507			2	2
Q8VDW0|DX39A_MOUSE	ATP-dependent RNA helicase DDX39A OS=Mus musculus OX=10090 GN=Ddx39a PE=1 SV=1	63.26	2	2	0	0	0	2	0	2	2	0	2	0	2	0	0	0	2	2	2	0	0	0	2	98211				38730		10552	4340.7		6706.7		65386				8350.6	7943.8	5502.8				20617	1	1
Q8VDW0|DX39A_MOUSE	ATP-dependent RNA helicase DDX39A OS=Mus musculus OX=10090 GN=Ddx39a PE=1 SV=1	76.26	2	2	2	0	0	2	0	2	2	0	2	0	0	0	0	0	0	2	2	0	2	0	2	98211	14538			38730		10552	4340.7		6706.7							7943.8	5502.8		55190		20617	1	1
Q05793|PGBM_MOUSE	Basement membrane-specific heparan sulfate proteoglycan core protein OS=Mus musculus OX=10090 GN=Hspg2 PE=1 SV=1	54.87	1	0	0	0	0	0	0	0	0	0	0	0	0	0	0	0	0	0	0	0	1	0	0																				67173			1	1
Q05793|PGBM_MOUSE	Basement membrane-specific heparan sulfate proteoglycan core protein OS=Mus musculus OX=10090 GN=Hspg2 PE=1 SV=1	44.56	1	0	0	0	0	0	0	0	0	0	0	0	0	0	0	0	0	0	0	0	1	1	0																				67173	1585.8		1	1
Q09200|B4GN1_MOUSE	Beta-1 4 N-acetylgalactosaminyltransferase 1 OS=Mus musculus OX=10090 GN=B4galnt1 PE=1 SV=1	33.76	1	1	0	0	0	0	0	0	0	0	0	0	0	0	0	0	0	0	0	0	0	0	0	526250																						1	1
Q09199|B4GN2_MOUSE	Beta-1 4 N-acetylgalactosaminyltransferase 2 OS=Mus musculus OX=10090 GN=B4galnt2 PE=2 SV=1	33.76	1	1	0	0	0	0	0	0	0	0	0	0	0	0	0	0	0	0	0	0	0	0	0	526250																						1	1
Q01339|APOH_MOUSE	Beta-2-glycoprotein 1 OS=Mus musculus OX=10090 GN=Apoh PE=1 SV=1	74.29	5	0	0	0	0	0	0	0	2	0	0	0	3	0	0	0	0	0	0	0	0	0	0								2987.6				90109											2	2
Q01339|APOH_MOUSE	Beta-2-glycoprotein 1 OS=Mus musculus OX=10090 GN=Apoh PE=1 SV=1	58.13	2	0	0	0	0	0	0	0	2	0	0	0	0	0	0	0	0	0	0	0	0	0	0								30148															1	1
Q8R5C5|ACTY_MOUSE	Beta-centractin OS=Mus musculus OX=10090 GN=Actr1b PE=1 SV=1	32.63	3	0	0	0	0	0	0	0	0	0	0	0	0	0	3	0	0	0	0	3	0	0	0														124200					16354				1	1
Q8R5C5|ACTY_MOUSE	Beta-centractin OS=Mus musculus OX=10090 GN=Actr1b PE=1 SV=1	21.24	3	0	0	0	0	0	0	0	0	0	0	0	0	0	0	0	0	0	0	3	0	0	0																			16354				1	1
P07743|BPIA2_MOUSE	BPI fold-containing family A member 2 OS=Mus musculus OX=10090 GN=Bpifa2 PE=1 SV=1	53.1	6	0	6	0	0	6	0	0	0	0	0	0	0	0	0	0	0	0	0	0	0	0	6		8128.5			6952.5																	6351.9	1	1
P09803|CADH1_MOUSE	Cadherin-1 OS=Mus musculus OX=10090 GN=Cdh1 PE=1 SV=1	36.74	1	1	0	0	0	0	0	0	0	0	0	0	0	0	0	0	0	0	0	0	0	0	0	155940																						1	1
Q9R100|CAD17_MOUSE	Cadherin-17 OS=Mus musculus OX=10090 GN=Cdh17 PE=1 SV=1	47.73	2	0	0	0	0	0	0	0	0	0	0	0	0	0	0	0	0	0	0	0	2	0	2																				24833		31947	1	1
Q9R100|CAD17_MOUSE	Cadherin-17 OS=Mus musculus OX=10090 GN=Cdh17 PE=1 SV=1	51.82	2	0	0	2	0	0	0	0	0	0	0	0	0	0	0	0	0	0	2	0	2	0	2			1724															11535		24833		31947	1	1
P55284|CADH5_MOUSE	Cadherin-5 OS=Mus musculus OX=10090 GN=Cdh5 PE=1 SV=2	172.69	1	0	1	1	1	1	0	0	0	0	0	0	0	0	0	0	0	1	1	0	1	0	1		6582	1314.8	7756.5	299.05												285.49	1971.1		14423		3279.8	1	1
P55284|CADH5_MOUSE	Cadherin-5 OS=Mus musculus OX=10090 GN=Cdh5 PE=1 SV=2	151.63	1	0	1	1	1	1	0	0	0	0	0	0	0	0	0	0	0	1	1	0	1	0	1		6582	1314.8	7756.5	299.05												285.49	1971.1		14423		3279.8	1	1
Q9CXW3|CYBP_MOUSE	Calcyclin-binding protein OS=Mus musculus OX=10090 GN=Cacybp PE=1 SV=1	26	3	3	0	0	0	0	0	0	0	0	0	0	0	0	0	0	0	0	0	0	0	0	0	1527100																						1	1
P13634|CAH1_MOUSE	Carbonic anhydrase 1 OS=Mus musculus OX=10090 GN=Ca1 PE=1 SV=4	45.87	9	0	9	9	9	0	0	0	0	0	0	9	0	0	0	9	0	0	9	9	0	9	0		0	424.69	1087.9							372.8				1223.5			5600.5	3215.7		2256.8		1	1
P13634|CAH1_MOUSE	Carbonic anhydrase 1 OS=Mus musculus OX=10090 GN=Ca1 PE=1 SV=4	35.18	9	0	0	0	9	0	0	0	0	0	0	9	0	0	0	0	0	0	0	9	0	0	0				1087.9							372.8								3215.7				1	1
P00920|CAH2_MOUSE	Carbonic anhydrase 2 OS=Mus musculus OX=10090 GN=Ca2 PE=1 SV=4	170.97	8	5	0	5	5	0	5	3	0	5	0	5	0	0	0	5	0	0	0	5	5	5	5	0		739.56	2517.6		2738.7	7761.2		1814.9		5039.8				4818.4				527.48	9831.3	10199	3150.4	2	2
P00920|CAH2_MOUSE	Carbonic anhydrase 2 OS=Mus musculus OX=10090 GN=Ca2 PE=1 SV=4	185.26	5	0	5	5	5	0	5	0	5	5	0	5	0	0	5	5	0	5	0	5	5	5	0		1058	814.09	2517.6		2738.7		1914.9	1814.9		5039.8			96266	4818.4		1337.3		527.48	9831.3	10199		1	1
P16015|CAH3_MOUSE	Carbonic anhydrase 3 OS=Mus musculus OX=10090 GN=Ca3 PE=1 SV=3	72.09	17	0	0	0	0	0	0	8	0	0	0	0	0	0	8	0	0	0	0	0	8	0	0							47282							35907						297810			2	2
P16015|CAH3_MOUSE	Carbonic anhydrase 3 OS=Mus musculus OX=10090 GN=Ca3 PE=1 SV=3	44.59	8	0	0	0	0	0	0	8	0	0	0	0	0	0	8	0	0	0	0	0	0	0	0							47282							35907									1	1
P48758|CBR1_MOUSE	Carbonyl reductase [NADPH] 1 OS=Mus musculus OX=10090 GN=Cbr1 PE=1 SV=3	31.44	6	0	0	6	0	0	0	0	0	0	0	0	0	0	6	0	0	0	0	0	0	0	0			70106											2390500									1	1
P23953|EST1C_MOUSE	Carboxylesterase 1C OS=Mus musculus OX=10090 GN=Ces1c PE=1 SV=4	149.97	8	1	0	6	0	0	1	0	1	1	3	0	1	0	0	0	1	1	2	0	2	6	2	108230		74592			6010.9		532.61	240.47	0		407530				58293	143800	222140		163370	224820	101250	4	4
P23953|EST1C_MOUSE	Carboxylesterase 1C OS=Mus musculus OX=10090 GN=Ces1c PE=1 SV=4	70.34	3	1	0	2	0	0	1	0	1	1	0	0	1	0	0	0	1	1	0	0	0	0	2	108230		34165			6010.9		532.61	240.47			62711				58293	143800					101250	2	2
Q8VCT4|EST1D_MOUSE	Carboxylesterase 1D OS=Mus musculus OX=10090 GN=Ces1d PE=1 SV=1	67.91	1	0	0	0	0	0	0	0	0	1	1	0	0	0	0	0	1	0	0	0	1	0	1									3337.8	1038.2						3525				94942		59681	1	1
Q9JHH6|CBPB2_MOUSE	Carboxypeptidase B2 OS=Mus musculus OX=10090 GN=Cpb2 PE=1 SV=1	90.13	4	0	0	4	4	0	0	0	0	0	0	4	0	0	0	4	0	0	4	4	4	4	4			17295	27127							0				63026			176.41	508.78	6514.9	280.07	4815.7	1	1
Q9DBB9|CPN2_MOUSE	Carboxypeptidase N subunit 2 OS=Mus musculus OX=10090 GN=Cpn2 PE=1 SV=2	90.6	10	1	0	4	3	1	0	1	1	0	0	0	1	0	0	0	1	0	2	0	4	0	0	168220		110.44	8357.3	169910		13272	1530.3				56642				10042		20386		852.66			4	4
Q9DBB9|CPN2_MOUSE	Carboxypeptidase N subunit 2 OS=Mus musculus OX=10090 GN=Cpn2 PE=1 SV=2	114.13	5	1	0	0	3	1	1	1	0	0	0	0	0	0	0	0	1	0	0	0	1	0	2	168220			8357.3	169910	701.3	13272									10042				215800		44685	3	3
Q9WVJ3|CBPQ_MOUSE	Carboxypeptidase Q OS=Mus musculus OX=10090 GN=Cpq PE=1 SV=1	116.53	4	0	0	2	0	0	0	0	0	0	0	0	0	0	0	0	0	0	2	0	0	0	4			396480															5924300				1039100	2	2
Q9WVJ3|CBPQ_MOUSE	Carboxypeptidase Q OS=Mus musculus OX=10090 GN=Cpq PE=1 SV=1	58.64	2	0	0	2	0	0	0	0	0	0	0	0	0	0	0	0	0	0	2	0	0	0	2			396480															5924300				517920	1	1
P52825|CPT2_MOUSE	Carnitine O-palmitoyltransferase 2 mitochondrial OS=Mus musculus OX=10090 GN=Cpt2 PE=1 SV=2	23.21	2	0	0	0	0	0	0	0	0	0	0	0	0	0	2	0	0	0	0	0	0	0	0														382200									1	1
Q9QWK4|CD5L_MOUSE	CD5 antigen-like OS=Mus musculus OX=10090 GN=Cd5l PE=1 SV=3	21.07	2	0	0	0	0	0	0	0	0	0	0	0	0	0	0	0	0	0	0	2	0	0	0																			16018				1	1
Q61147|CERU_MOUSE	Ceruloplasmin OS=Mus musculus OX=10090 GN=Cp PE=1 SV=2	134.45	10	1	0	5	2	0	2	2	0	0	0	4	0	0	4	5	0	0	1	1	0	2	0	74070		12810	2571.6		826.21	620.65				2416.4			64426	7117.7			19566	790.18		2162.7		8	8
Q61147|CERU_MOUSE	Ceruloplasmin OS=Mus musculus OX=10090 GN=Cp PE=1 SV=2	138.51	7	0	2	3	2	0	2	0	2	0	0	2	0	0	2	2	0	0	1	3	1	0	1		1722.2	8338.1	3360.6		826.21		830.35			417.69			4852.4	4859			19566	2155.9	167360		4469	5	5
Q8VHY0|CSPG4_MOUSE	Chondroitin sulfate proteoglycan 4 OS=Mus musculus OX=10090 GN=Cspg4 PE=1 SV=3	21.93	0	0	0	0	0	0	0	0	0	0	0	0	0	0	0	0	0	0	0	0	0	0	0																			8328.9				1	1
Q9CR35|CTRB1_MOUSE	Chymotrypsinogen B OS=Mus musculus OX=10090 GN=Ctrb1 PE=1 SV=1	25.04	3	0	0	0	0	0	0	0	0	3	3	0	0	0	3	0	0	3	0	0	0	0	0									34121	375.96				11689			199.49						1	1
Q9CR35|CTRB1_MOUSE	Chymotrypsinogen B OS=Mus musculus OX=10090 GN=Ctrb1 PE=1 SV=1	36.14	3	0	0	0	0	3	0	0	0	0	0	0	0	0	3	0	0	3	0	0	0	0	0					28358									75421			47869						1	1
Q9CZU6|CISY_MOUSE	Citrate synthase mitochondrial OS=Mus musculus OX=10090 GN=Cs PE=1 SV=1	29.73	2	0	0	2	0	0	0	0	0	0	0	0	0	0	0	0	0	0	0	0	0	0	0			326400																				1	1
Q68FD5|CLH1_MOUSE	Clathrin heavy chain 1 OS=Mus musculus OX=10090 GN=Cltc PE=1 SV=3	108.29	2	0	1	1	1	0	0	1	0	0	0	0	0	0	0	1	0	0	1	1	1	0	1		72963	3043.2	165490			15274								10818			7778	66375	178330		8938.4	2	2
Q68FD5|CLH1_MOUSE	Clathrin heavy chain 1 OS=Mus musculus OX=10090 GN=Cltc PE=1 SV=3	46.38	1	0	1	0	1	0	0	0	0	0	0	0	0	0	0	1	0	0	0	1	1	0	1		72963		165490											10818				66375	178330		8938.4	1	1
Q06890|CLUS_MOUSE	Clusterin OS=Mus musculus OX=10090 GN=Clu PE=1 SV=1	26.19	3	0	0	0	0	0	0	3	0	0	0	0	0	0	0	0	0	0	0	0	0	0	0							10807																1	1
Q06890|CLUS_MOUSE	Clusterin OS=Mus musculus OX=10090 GN=Clu PE=1 SV=1	31.72	3	0	0	0	0	0	0	3	0	0	0	0	0	0	0	0	0	0	0	0	0	0	0							10807																1	1
O88783|FA5_MOUSE	Coagulation factor V OS=Mus musculus OX=10090 GN=F5 PE=1 SV=1	143.91	1	0	0	1	1	1	0	0	0	0	0	1	0	0	1	1	0	0	1	1	1	1	1			1868.2	15480	568.41						44925			91803	6281.8			1630.7	3968.6	8996.6	12904	928.16	1	1
O88783|FA5_MOUSE	Coagulation factor V OS=Mus musculus OX=10090 GN=F5 PE=1 SV=1	183.04	1	0	1	1	1	0	0	0	1	0	0	1	0	0	1	1	0	1	1	1	1	1	1		7321.4	1868.2	15480				3860.8			44925			187890	6281.8		129.21	1630.7	3968.6	8996.6	12904	416.81	1	1
O88947|FA10_MOUSE	Coagulation factor X OS=Mus musculus OX=10090 GN=F10 PE=1 SV=1	33.25	2	0	0	2	0	0	0	0	0	0	0	0	0	0	0	0	0	0	2	0	0	0	0			2514.4															24046					1	1
Q80YC5|FA12_MOUSE	Coagulation factor XII OS=Mus musculus OX=10090 GN=F12 PE=1 SV=2	68.84	5	2	0	0	0	0	0	0	0	0	0	0	0	0	0	0	0	0	0	0	0	0	3	23567																					17128	2	2
Q80YC5|FA12_MOUSE	Coagulation factor XII OS=Mus musculus OX=10090 GN=F12 PE=1 SV=2	61.35	5	2	0	0	0	0	0	0	0	0	0	0	0	0	0	0	0	0	0	0	0	0	3	23567																					17128	2	2
Q8BH61|F13A_MOUSE	Coagulation factor XIII A chain OS=Mus musculus OX=10090 GN=F13a1 PE=1 SV=3	29.17	2	0	0	2	0	0	0	0	0	0	0	0	0	0	0	0	0	0	0	0	0	0	0			5022.6																				1	1
Q8BH61|F13A_MOUSE	Coagulation factor XIII A chain OS=Mus musculus OX=10090 GN=F13a1 PE=1 SV=3	29.47	3	0	0	0	0	0	0	0	0	0	0	0	0	0	0	0	0	0	0	0	3	0	0																				242250			1	1
P18760|COF1_MOUSE	Cofilin-1 OS=Mus musculus OX=10090 GN=Cfl1 PE=1 SV=3	111.35	8	0	8	0	0	0	0	0	0	0	0	0	0	0	0	0	0	0	8	0	8	0	8		31783																191380		928410		47973	1	1
P18760|COF1_MOUSE	Cofilin-1 OS=Mus musculus OX=10090 GN=Cfl1 PE=1 SV=3	84.5	8	0	8	0	0	0	0	0	0	0	0	0	0	0	0	0	0	0	8	0	8	0	8		31783																191380		928410		47973	1	1
Q8BIS8|CC126_MOUSE	Coiled-coil domain-containing protein 126 OS=Mus musculus OX=10090 GN=Ccdc126 PE=2 SV=1	92.34	6	6	0	0	0	0	6	0	6	6	6	0	6	0	0	0	6	6	0	0	0	0	0	508350					190110		100460	274600	227430		951200				64839	454750						1	1
Q8BIS8|CC126_MOUSE	Coiled-coil domain-containing protein 126 OS=Mus musculus OX=10090 GN=Ccdc126 PE=2 SV=1	105.2	6	6	0	0	0	0	6	0	6	6	6	0	6	0	0	0	6	6	0	0	0	0	0	508350					190110		100460	274600	227430		138440				64839	454750						1	1
Q01149|CO1A2_MOUSE	Collagen alpha-2(I) chain OS=Mus musculus OX=10090 GN=Col1a2 PE=1 SV=2	32.56	1	0	0	0	0	0	0	0	0	0	0	0	0	0	0	0	0	0	0	0	1	0	0																				73095			1	1
Q01149|CO1A2_MOUSE	Collagen alpha-2(I) chain OS=Mus musculus OX=10090 GN=Col1a2 PE=1 SV=2	27.93	1	0	0	0	0	0	0	0	0	0	0	0	0	0	0	0	0	0	0	0	1	0	0																				73095			1	1
P08122|CO4A2_MOUSE	Collagen alpha-2(IV) chain OS=Mus musculus OX=10090 GN=Col4a2 PE=1 SV=4	32.19	1	0	0	0	0	0	0	0	1	0	0	0	0	0	0	0	0	0	0	0	0	0	0								1642															1	1
Q02788|CO6A2_MOUSE	Collagen alpha-2(VI) chain OS=Mus musculus OX=10090 GN=Col6a2 PE=1 SV=3	55.5	1	0	0	0	0	0	0	0	0	0	0	0	0	0	0	0	0	0	0	0	0	0	1																						411450	1	1
Q8CG16|C1RA_MOUSE	Complement C1r-A subcomponent OS=Mus musculus OX=10090 GN=C1ra PE=1 SV=1	43.87	2	0	0	2	0	0	0	0	0	0	0	0	0	0	0	0	0	0	0	0	2	0	0			2968.1																	47104			1	1
Q8CG16|C1RA_MOUSE	Complement C1r-A subcomponent OS=Mus musculus OX=10090 GN=C1ra PE=1 SV=1	54.67	2	0	0	2	0	0	0	0	0	0	0	0	0	0	0	0	0	0	2	0	2	0	0			2968.1															20722		47104			1	1
P21180|CO2_MOUSE	Complement C2 OS=Mus musculus OX=10090 GN=C2 PE=1 SV=2	38.02	1	0	0	1	0	0	0	0	0	0	0	0	0	0	0	0	0	0	0	0	0	0	0			101590																				1	1
P21180|CO2_MOUSE	Complement C2 OS=Mus musculus OX=10090 GN=C2 PE=1 SV=2	27.07	1	0	0	0	0	0	0	0	0	0	0	0	0	0	0	0	0	0	0	0	0	1	0																					395870		1	1
P01027|CO3_MOUSE	Complement C3 OS=Mus musculus OX=10090 GN=C3 PE=1 SV=3	250.03	11	1	3	3	1	0	0	0	0	0	0	1	0	1	0	2	1	1	3	2	2	1	3	5854.5	377840	36426	38377							5679.2	5073.2	77440		25116	56629	52088	143810	634010	304590	9583.9	164550	16	15
P01027|CO3_MOUSE	Complement C3 OS=Mus musculus OX=10090 GN=C3 PE=1 SV=3	180.16	5	0	1	1	0	0	0	0	0	0	0	0	0	0	0	0	0	1	2	1	2	1	1		87865	23620											2447400			7324	122940	614600	238150	19986	89561	7	6
P01029|CO4B_MOUSE	Complement C4-B OS=Mus musculus OX=10090 GN=C4b PE=1 SV=3	138.47	3	0	0	1	0	0	0	0	0	0	0	0	0	0	0	0	0	0	1	0	1	1	1	134910		462930					15206						107830				2086500		355750	89122	155120	6	6
P01029|CO4B_MOUSE	Complement C4-B OS=Mus musculus OX=10090 GN=C4b PE=1 SV=3	94.99	2	0	0	2	0	0	0	0	0	0	0	0	0	0	0	0	0	0	1	0	1	1	0			525640											56042				147380		355750	89122		3	3
P06684|CO5_MOUSE	Complement C5 OS=Mus musculus OX=10090 GN=C5 PE=1 SV=2	142.53	4	1	1	1	0	1	0	0	0	0	0	0	0	0	0	0	0	0	1	0	0	1	2	364950	22472	25149		28761									273950				58651	26401		38297	190990	6	6
P06684|CO5_MOUSE	Complement C5 OS=Mus musculus OX=10090 GN=C5 PE=1 SV=2	129.07	4	0	1	1	0	0	0	0	0	0	0	0	0	0	0	0	0	0	1	0	1	0	2	16258	22472	49795											267840				199210	26401	114350		190990	6	6
Q8VCG4|CO8G_MOUSE	Complement component C8 gamma chain OS=Mus musculus OX=10090 GN=C8g PE=1 SV=1	34.01	8	0	0	0	0	0	0	0	0	0	0	0	0	0	0	0	0	0	0	0	8	0	0																				4647.8			1	1
P06683|CO9_MOUSE	Complement component C9 OS=Mus musculus OX=10090 GN=C9 PE=1 SV=2	29.43	1	0	0	1	0	0	0	0	0	0	0	0	0	0	0	0	0	0	0	0	0	0	0			253390																				1	1
P06683|CO9_MOUSE	Complement component C9 OS=Mus musculus OX=10090 GN=C9 PE=1 SV=2	35.87	1	0	0	1	0	0	0	0	0	0	0	0	0	0	0	0	0	0	0	0	1	0	0			253390																	353440			1	1
P04186|CFAB_MOUSE	Complement factor B OS=Mus musculus OX=10090 GN=Cfb PE=1 SV=2	102.7	7	4	0	2	2	4	2	3	0	2	0	0	0	0	0	2	4	0	2	2	2	2	2	55839		286.27	781.49	128610	5350.8	978.33		5818						0	22312		709.91	258.95	399.14	683.51	38781	3	3
P04186|CFAB_MOUSE	Complement factor B OS=Mus musculus OX=10090 GN=Cfb PE=1 SV=2	79.2	6	1	0	0	0	0	0	5	0	0	0	0	0	0	1	0	2	0	0	2	0	0	2	187570						28082							1416300		21953			21412			38781	3	3
P06909|CFAH_MOUSE	Complement factor H OS=Mus musculus OX=10090 GN=Cfh PE=1 SV=2	36.82	1	0	0	0	0	0	0	0	0	0	0	0	0	0	0	0	0	0	0	1	0	0	0																			12447				1	1
Q61129|CFAI_MOUSE	Complement factor I OS=Mus musculus OX=10090 GN=Cfi PE=1 SV=3	150.56	2	0	0	2	2	0	0	0	2	0	0	2	0	0	2	2	0	0	2	2	2	2	2			6773.1	49062				14024			127330			118800	60463			13363	16159	44615	29421	14360	1	1
Q61129|CFAI_MOUSE	Complement factor I OS=Mus musculus OX=10090 GN=Cfi PE=1 SV=3	189.24	2	0	2	2	2	0	0	0	2	0	0	2	0	0	2	2	0	0	2	2	2	2	2		18138	6773.1	49062				6356.5			67933			200670	41759			9701.5	6388.5	29067	12900	9399	1	1
Q9QZQ8|H2AY_MOUSE	Core histone macro-H2A.1 OS=Mus musculus OX=10090 GN=Macroh2a1 PE=1 SV=3	54.67	3	0	0	0	0	3	0	0	0	0	0	0	0	0	3	0	0	0	0	0	0	0	0					158160									437730									1	1
Q9QZQ8|H2AY_MOUSE	Core histone macro-H2A.1 OS=Mus musculus OX=10090 GN=Macroh2a1 PE=1 SV=3	58.75	3	0	0	0	0	3	3	0	0	0	0	0	0	0	3	0	0	0	0	0	0	0	0					158160	2381								437730									1	1
Q06770|CBG_MOUSE	Corticosteroid-binding globulin OS=Mus musculus OX=10090 GN=Serpina6 PE=1 SV=1	78.34	8	0	0	2	0	0	0	2	2	0	0	0	0	2	2	0	0	2	2	0	2	0	0			98814				340740	54457					42073	209100			150860	1008600		1633000			4	4
Q06770|CBG_MOUSE	Corticosteroid-binding globulin OS=Mus musculus OX=10090 GN=Serpina6 PE=1 SV=1	56.62	4	0	0	2	0	0	0	0	2	0	0	0	0	0	0	0	0	0	2	0	2	0	0			98814					54457										1008600		1633000			2	2
Q9DCT8|CRIP2_MOUSE	Cysteine-rich protein 2 OS=Mus musculus OX=10090 GN=Crip2 PE=1 SV=1	31.59	11	0	0	0	11	0	0	0	0	0	0	0	0	0	0	0	0	0	0	0	0	11	0				28037																	18497		1	1
Q9CZ13|QCR1_MOUSE	Cytochrome b-c1 complex subunit 1 mitochondrial OS=Mus musculus OX=10090 GN=Uqcrc1 PE=1 SV=2	89.43	4	0	0	2	2	0	0	1	1	0	1	0	0	1	0	2	0	0	0	2	0	2	2			3466.7	40513			61791	106350		79133			79159		29240				12407		568.6	8261.3	2	2
Q9CZ13|QCR1_MOUSE	Cytochrome b-c1 complex subunit 1 mitochondrial OS=Mus musculus OX=10090 GN=Uqcrc1 PE=1 SV=2	99.42	4	0	2	2	2	0	0	1	1	0	1	0	0	0	4	2	0	0	2	2	2	2	0		1490.8	3532.6	40513			61791	106350		79133				366320	29240			1611	12407	493.75	568.6		2	2
P28271|ACOC_MOUSE	Cytoplasmic aconitate hydratase OS=Mus musculus OX=10090 GN=Aco1 PE=1 SV=3	79.09	1	0	1	1	1	0	0	0	1	0	0	1	0	0	0	1	0	0	1	1	0	1	0		0	3729.1	951830				0			9701.4				27019			1505.7	23334		2612.3		1	1
P28271|ACOC_MOUSE	Cytoplasmic aconitate hydratase OS=Mus musculus OX=10090 GN=Aco1 PE=1 SV=3	57.75	1	0	1	1	1	0	0	0	1	0	0	1	0	0	1	1	0	0	1	1	1	1	0		89120	9535.6	951830				21937			9701.4			1254800	27019			1505.7	23334	161400	2612.3		1	1
Q9CPY7|AMPL_MOUSE	Cytosol aminopeptidase OS=Mus musculus OX=10090 GN=Lap3 PE=1 SV=3	22.68	2	0	0	0	0	0	0	0	0	0	0	0	0	0	2	0	0	0	0	2	0	0	0														244050					65995				1	1
Q9CPY7|AMPL_MOUSE	Cytosol aminopeptidase OS=Mus musculus OX=10090 GN=Lap3 PE=1 SV=3	28.59	2	0	0	0	0	0	0	0	0	0	0	0	0	0	0	0	0	0	0	2	0	0	0																			65995				1	1
Q8R0Y6|AL1L1_MOUSE	Cytosolic 10-formyltetrahydrofolate dehydrogenase OS=Mus musculus OX=10090 GN=Aldh1l1 PE=1 SV=1	35.56	1	0	1	0	0	0	0	0	0	0	0	0	0	0	0	0	0	0	1	0	0	0	0		12160000																23032000					1	1
Q50L42|PA24E_MOUSE	Cytosolic phospholipase A2 epsilon OS=Mus musculus OX=10090 GN=Pla2g4e PE=1 SV=1	42.4	1	0	0	0	0	0	0	0	0	0	0	0	0	0	0	0	1	1	0	0	0	0	0																162230	38131						1	1
Q61753|SERA_MOUSE	D-3-phosphoglycerate dehydrogenase OS=Mus musculus OX=10090 GN=Phgdh PE=1 SV=3	69.19	2	0	0	2	0	0	0	0	0	0	0	0	0	0	0	0	0	0	0	0	2	0	2			15561																	289760		124580	1	1
Q9CXR1|DHRS7_MOUSE	Dehydrogenase/reductase SDR family member 7 OS=Mus musculus OX=10090 GN=Dhrs7 PE=1 SV=2	63.26	2	2	0	0	0	2	0	2	2	0	2	0	2	0	0	0	2	2	2	0	0	0	2	98211				38730		10552	4340.7		6706.7		65386				8350.6	7943.8	5502.8				20617	1	1
Q9CXR1|DHRS7_MOUSE	Dehydrogenase/reductase SDR family member 7 OS=Mus musculus OX=10090 GN=Dhrs7 PE=1 SV=2	76.26	2	2	2	0	0	2	0	2	2	0	2	0	0	0	0	0	0	2	2	0	2	0	2	98211	14538			38730		10552	4340.7		6706.7							7943.8	5502.8		55190		20617	1	1
P10518|HEM2_MOUSE	Delta-aminolevulinic acid dehydratase OS=Mus musculus OX=10090 GN=Alad PE=1 SV=1	35.34	3	0	0	0	0	0	3	0	0	3	0	0	0	0	0	0	0	0	0	0	3	3	0						217.21			639.56											58015	1806.3		1	1
P10518|HEM2_MOUSE	Delta-aminolevulinic acid dehydratase OS=Mus musculus OX=10090 GN=Alad PE=1 SV=1	26.49	3	0	0	0	0	0	3	0	0	0	0	0	0	0	0	0	0	0	0	0	3	3	0						217.21														58015	2314.8		1	1
Q9QUN9|DKK3_MOUSE	Dickkopf-related protein 3 OS=Mus musculus OX=10090 GN=Dkk3 PE=2 SV=1	33.04	2	0	0	0	0	0	0	0	0	0	0	0	0	0	0	0	0	0	0	2	0	0	0																			18325				1	1
Q9QUN9|DKK3_MOUSE	Dickkopf-related protein 3 OS=Mus musculus OX=10090 GN=Dkk3 PE=2 SV=1	21.51	2	0	0	0	0	0	0	0	0	0	0	0	0	0	0	0	0	0	0	2	0	0	0																			18325				1	1
Q9D2G2|ODO2_MOUSE	Dihydrolipoyllysine-residue succinyltransferase component of 2-oxoglutarate dehydrogenase complex mitochondrial OS=Mus musculus OX=10090 GN=Dlst PE=1 SV=1	88.06	2	0	2	2	0	0	0	0	0	0	0	0	0	0	0	0	0	0	2	0	0	0	2		153210	37224															143130				134680	1	1
O08553|DPYL2_MOUSE	Dihydropyrimidinase-related protein 2 OS=Mus musculus OX=10090 GN=Dpysl2 PE=1 SV=2	24.86	1	1	0	0	0	0	0	0	0	0	0	0	0	0	0	0	0	0	0	0	0	0	0	469000																						1	1
Q62188|DPYL3_MOUSE	Dihydropyrimidinase-related protein 3 OS=Mus musculus OX=10090 GN=Dpysl3 PE=1 SV=1	24.86	1	1	0	0	0	0	0	0	0	0	0	0	0	0	0	0	0	0	0	0	0	0	0	469000																						1	1
Q8R242|DIAC_MOUSE	Di-N-acetylchitobiase OS=Mus musculus OX=10090 GN=Ctbs PE=1 SV=2	21.34	4	0	0	0	0	0	0	0	0	0	0	4	0	0	0	4	0	0	0	0	0	0	0											8037.5				7351.2								1	1
P31428|DPEP1_MOUSE	Dipeptidase 1 OS=Mus musculus OX=10090 GN=Dpep1 PE=1 SV=2	25.25	2	0	0	0	0	2	0	0	0	0	0	0	0	0	0	0	0	0	0	0	0	0	0					29246																		1	1
P10126|EF1A1_MOUSE	Elongation factor 1-alpha 1 OS=Mus musculus OX=10090 GN=Eef1a1 PE=1 SV=3	61.11	3	3	0	0	0	0	0	0	0	0	0	0	3	0	3	0	0	0	0	0	0	0	3	22675											271880		63134								695670	1	1
P10126|EF1A1_MOUSE	Elongation factor 1-alpha 1 OS=Mus musculus OX=10090 GN=Eef1a1 PE=1 SV=3	54.63	3	3	0	0	0	0	0	0	0	0	0	0	0	0	0	0	0	0	0	0	0	0	0	22675																						1	1
P62631|EF1A2_MOUSE	Elongation factor 1-alpha 2 OS=Mus musculus OX=10090 GN=Eef1a2 PE=1 SV=1	61.11	3	3	0	0	0	0	0	0	0	0	0	0	3	0	3	0	0	0	0	0	0	0	3	22675											271880		63134								695670	1	1
P62631|EF1A2_MOUSE	Elongation factor 1-alpha 2 OS=Mus musculus OX=10090 GN=Eef1a2 PE=1 SV=1	54.63	3	3	0	0	0	0	0	0	0	0	0	0	0	0	0	0	0	0	0	0	0	0	0	22675																						1	1
P57776|EF1D_MOUSE	Elongation factor 1-delta OS=Mus musculus OX=10090 GN=Eef1d PE=1 SV=3	21.62	9	0	0	0	0	0	0	0	0	9	0	0	0	0	0	0	0	0	0	0	0	0	0									104540														1	1
P58252|EF2_MOUSE	Elongation factor 2 OS=Mus musculus OX=10090 GN=Eef2 PE=1 SV=2	139.99	2	2	0	1	1	1	1	1	1	0	1	1	1	0	0	1	1	1	0	1	0	0	0	425310		1452.2	5555.5	10119	256.05	4716.2	745.39		460.53	2551.3	3706.4			901.37	1703.1	3257.5		10090				2	2
P58252|EF2_MOUSE	Elongation factor 2 OS=Mus musculus OX=10090 GN=Eef2 PE=1 SV=2	56.44	2	1	0	0	1	1	0	1	0	0	0	0	0	0	0	0	0	1	0	0	0	0	0	424300			5555.5	10119		4716.2										3257.5						2	2
P08113|ENPL_MOUSE	Endoplasmin OS=Mus musculus OX=10090 GN=Hsp90b1 PE=1 SV=2	52.99	1	0	1	1	0	0	0	0	0	0	0	0	0	0	0	0	0	0	0	0	0	0	1		38294	33408																			56252	1	1
P08113|ENPL_MOUSE	Endoplasmin OS=Mus musculus OX=10090 GN=Hsp90b1 PE=1 SV=2	48.5	1	0	0	1	0	0	0	0	0	0	0	0	0	0	0	0	0	0	1	0	0	0	0			33408															273020					1	1
Q7TSV9|ENKD1_MOUSE	Enkurin domain-containing protein 1 OS=Mus musculus OX=10090 GN=Enkd1 PE=1 SV=1	71.03	6	0	6	6	6	0	0	0	0	0	0	6	0	0	0	6	0	6	6	6	6	6	6		0	554.51	650.3							754.15				1647.8		0	0	1010	433.98	353.2	0	1	1
Q7TSV9|ENKD1_MOUSE	Enkurin domain-containing protein 1 OS=Mus musculus OX=10090 GN=Enkd1 PE=1 SV=1	96.65	6	0	6	6	6	0	0	0	6	0	0	6	0	0	6	6	0	0	6	6	6	6	6		214.57	554.51	650.3				0			754.15			193510	1647.8			0	1010	433.98	353.2	0	1	1
P36368|EGFB2_MOUSE	Epidermal growth factor-binding protein type B OS=Mus musculus OX=10090 GN=Egfbp2 PE=1 SV=1	28.56	4	4	0	0	0	0	0	0	0	0	0	0	0	0	0	0	0	0	0	0	0	0	0	52670																						1	1
P21765|GPX5_MOUSE	Epididymal secretory glutathione peroxidase OS=Mus musculus OX=10090 GN=Gpx5 PE=2 SV=3	39.61	5	0	0	5	0	0	0	0	0	0	0	0	0	0	0	0	0	0	0	0	5	0	0			4362.7																	40261			1	1
Q91V76|CK054_MOUSE	Ester hydrolase C11orf54 homolog OS=Mus musculus OX=10090 PE=1 SV=1	32.86	3	0	0	0	0	0	0	0	0	0	0	0	0	0	0	0	0	0	3	0	0	0	0																		678570					1	1
Q91V76|CK054_MOUSE	Ester hydrolase C11orf54 homolog OS=Mus musculus OX=10090 PE=1 SV=1	26.09	3	0	0	0	0	0	0	0	0	0	0	0	0	0	0	0	0	0	3	0	0	0	0																		678570					1	1
P70694|DHB5_MOUSE	Estradiol 17 beta-dehydrogenase 5 OS=Mus musculus OX=10090 GN=Akr1c6 PE=1 SV=1	65.4	5	2	0	0	0	0	0	0	0	0	0	0	0	0	3	0	0	0	0	0	0	0	2	56643													209150								13645	2	2
P70694|DHB5_MOUSE	Estradiol 17 beta-dehydrogenase 5 OS=Mus musculus OX=10090 GN=Akr1c6 PE=1 SV=1	99.03	5	0	2	0	0	0	0	0	0	0	0	0	0	0	3	0	0	0	0	0	0	2	2		9359.4												152460							20205	12434	2	2
P60843|IF4A1_MOUSE	Eukaryotic initiation factor 4A-I OS=Mus musculus OX=10090 GN=Eif4a1 PE=1 SV=1	25.09	3	0	0	3	0	0	0	0	0	0	0	0	0	0	0	0	0	0	0	0	0	0	0			1698																				1	1
P10630|IF4A2_MOUSE	Eukaryotic initiation factor 4A-II OS=Mus musculus OX=10090 GN=Eif4a2 PE=1 SV=2	25.09	3	0	0	3	0	0	0	0	0	0	0	0	0	0	0	0	0	0	0	0	0	0	0			1698																				1	1
Q9DCH4|EIF3F_MOUSE	Eukaryotic translation initiation factor 3 subunit F OS=Mus musculus OX=10090 GN=Eif3f PE=1 SV=2	49.53	3	0	0	0	0	3	0	3	0	0	0	0	0	0	0	0	0	0	0	0	0	0	3					208680		167390															383210	1	1
Q9DCH4|EIF3F_MOUSE	Eukaryotic translation initiation factor 3 subunit F OS=Mus musculus OX=10090 GN=Eif3f PE=1 SV=2	49.41	3	0	0	3	3	3	0	3	0	0	0	0	0	0	0	0	0	0	3	0	0	0	3			81758	208290	208680		167390											1002800				383210	1	1
Q61508|ECM1_MOUSE	Extracellular matrix protein 1 OS=Mus musculus OX=10090 GN=Ecm1 PE=1 SV=2	20.66	4	0	0	0	0	0	0	0	0	0	0	0	0	0	0	0	0	0	0	4	0	0	0																			40480				1	1
P19096|FAS_MOUSE	Fatty acid synthase OS=Mus musculus OX=10090 GN=Fasn PE=1 SV=2	160.25	3	0	1	1	0	1	0	0	0	0	0	0	0	1	0	0	0	0	1	0	1	0	1	6397	25804	6462.6	158790	375540						29370		1645.5		65354			41828	14453	154090	32380	85633	7	7
P19096|FAS_MOUSE	Fatty acid synthase OS=Mus musculus OX=10090 GN=Fasn PE=1 SV=2	116.97	3	0	0	0	0	0	0	0	0	0	0	0	0	1	0	0	0	0	0	0	1	1	0	6397	8284.8	3077.9		164910								1645.5					41091		32549	24151	80836	6	6
Q9QXC1|FETUB_MOUSE	Fetuin-B OS=Mus musculus OX=10090 GN=Fetub PE=1 SV=1	33.29	6	0	0	0	6	0	6	0	0	0	0	6	0	0	0	6	0	0	0	0	0	0	0				2032.7		1179.5					296.87				2816.2								1	1
E9PV24|FIBA_MOUSE	Fibrinogen alpha chain OS=Mus musculus OX=10090 GN=Fga PE=1 SV=1	498.52	11	3	1	3	1	1	2	3	3	4	3	5	1	3	5	3	1	1	3	5	4	3	3	452910	24261	239540	15519	12739	1869000	87158	82104	3323100	1450000	209050000	39266	3691400	283020000	160350000	289.22	11451	681340	955920	2673500	1443800	213510	10	10
E9PV24|FIBA_MOUSE	Fibrinogen alpha chain OS=Mus musculus OX=10090 GN=Fga PE=1 SV=1	676.73	7	1	1	3	1	3	2	3	3	4	3	5	2	3	5	3	1	1	3	5	3	3	3	19182	24261	239540	15519	146010	1869000	87158	82104	3355100	1450000	209050000	72778	3691400	3390600	163570000	289.22	11451	681340	966090	996400	1443800	232680	7	7
Q8K0E8|FIBB_MOUSE	Fibrinogen beta chain OS=Mus musculus OX=10090 GN=Fgb PE=1 SV=1	104.04	6	0	0	0	0	0	0	0	0	1	0	4	1	2	6	4	2	0	6	4	0	4	2									6517		1256.2	199410	15034	3512400	797.87	62150		266640	1127.6		6285.2	422250	3	3
Q8K0E8|FIBB_MOUSE	Fibrinogen beta chain OS=Mus musculus OX=10090 GN=Fgb PE=1 SV=1	89.9	2	0	2	0	0	0	0	0	0	0	0	0	0	0	0	0	2	0	0	0	0	0	2		440530														62150						422250	1	1
Q8VCM7|FIBG_MOUSE	Fibrinogen gamma chain OS=Mus musculus OX=10090 GN=Fgg PE=1 SV=1	42.8	3	0	0	0	0	0	0	0	0	0	0	0	0	0	0	0	3	0	0	3	0	0	0																14285			44712				1	1
Q8VCM7|FIBG_MOUSE	Fibrinogen gamma chain OS=Mus musculus OX=10090 GN=Fgg PE=1 SV=1	48.1	5	0	0	0	0	0	0	0	0	0	0	0	0	0	0	2	3	0	0	3	0	0	0															17729	14285			44712				2	2
P11276|FINC_MOUSE	Fibronectin OS=Mus musculus OX=10090 GN=Fn1 PE=1 SV=4	167.51	3	1	0	1	1	1	1	0	0	1	0	1	0	0	1	1	0	0	0	2	1	1	1	71065	56431	1573200	2403100	445040	169150			207200		1847900			3038300	10929000				1101600	338710	66864	117360	5	5
P11276|FINC_MOUSE	Fibronectin OS=Mus musculus OX=10090 GN=Fn1 PE=1 SV=4	103.14	2	0	0	0	1	0	0	0	1	0	0	0	0	0	1	1	0	0	0	0	0	0	1		56431		2403100				295080						3516200	10929000				861580	161590		114580	4	4
Q8BTM8|FLNA_MOUSE	Filamin-A OS=Mus musculus OX=10090 GN=Flna PE=1 SV=5	89.13	1	0	0	0	0	1	0	0	0	0	0	0	0	0	0	0	0	0	0	0	1	0	1					424670				179240									621910		2226000		799	2	2
Q8BTM8|FLNA_MOUSE	Filamin-A OS=Mus musculus OX=10090 GN=Flna PE=1 SV=5	99.88	1	0	0	0	0	1	0	0	0	0	0	0	0	0	0	0	0	0	0	0	1	0	1		399290			424670													621910		1056.8		799	2	2
P97447|FHL1_MOUSE	Four and a half LIM domains protein 1 OS=Mus musculus OX=10090 GN=Fhl1 PE=1 SV=3	26.08	3	3	0	0	0	0	0	0	0	0	0	0	0	3	0	0	0	0	0	0	0	0	0	622370												1383200										1	1
P05064|ALDOA_MOUSE	Fructose-bisphosphate aldolase A OS=Mus musculus OX=10090 GN=Aldoa PE=1 SV=2	78.24	4	0	0	4	4	0	4	0	0	0	0	4	0	0	4	4	0	0	4	4	0	4	0			7899.6	14472		8752.4					9101.5			14531	19688			10224	10928		8920		1	1
P05064|ALDOA_MOUSE	Fructose-bisphosphate aldolase A OS=Mus musculus OX=10090 GN=Aldoa PE=1 SV=2	118.57	4	0	0	4	0	0	4	0	4	0	0	4	0	0	4	4	0	0	4	4	0	4	4			7899.6			8752.4		7234.1			9101.5			14531	19688			10224	10928		8920	7798.4	1	1
Q91Y97|ALDOB_MOUSE	Fructose-bisphosphate aldolase B OS=Mus musculus OX=10090 GN=Aldob PE=1 SV=3	24.56	4	0	0	0	0	0	0	0	0	0	0	0	0	0	0	0	0	0	0	0	4	0	0																				12694			1	1
P35505|FAAA_MOUSE	Fumarylacetoacetase OS=Mus musculus OX=10090 GN=Fah PE=1 SV=2	24.63	3	3	0	0	0	0	0	0	0	0	0	0	0	0	0	0	0	0	0	0	0	0	0	0																						1	1
P35505|FAAA_MOUSE	Fumarylacetoacetase OS=Mus musculus OX=10090 GN=Fah PE=1 SV=2	48.26	3	3	0	0	0	0	0	0	0	0	0	0	0	0	0	0	0	3	0	0	0	0	0	0																138.25						1	1
Q8CFX1|G6PE_MOUSE	GDH/6PGL endoplasmic bifunctional protein OS=Mus musculus OX=10090 GN=H6pd PE=1 SV=2	44.14	1	0	0	0	0	0	0	0	1	0	1	1	0	1	0	0	0	0	0	0	0	0	0								105450		0	56466		0										1	1
P13020|GELS_MOUSE	Gelsolin OS=Mus musculus OX=10090 GN=Gsn PE=1 SV=3	111.52	5	0	2	2	0	1	0	1	3	0	0	0	0	0	1	0	2	0	2	0	2	0	2		8528.9	11093		4662.2		20515	27562						45685		891180		77554		20242		26081	4	4
P13020|GELS_MOUSE	Gelsolin OS=Mus musculus OX=10090 GN=Gsn PE=1 SV=3	122.55	3	0	2	2	0	3	0	1	1	0	0	0	0	0	0	0	0	0	2	0	2	0	2		16854	10138		41782		20515	6943										77554		20242		20500	2	2
Q00612|G6PD1_MOUSE	Glucose-6-phosphate 1-dehydrogenase X OS=Mus musculus OX=10090 GN=G6pdx PE=1 SV=3	159.63	2	0	0	2	2	0	0	0	0	0	0	2	0	0	2	2	0	0	2	2	2	2	2			2813	31596							1993.9			16192	1907.2			1163.3	10492	3755	2874.2	11406	1	1
Q00612|G6PD1_MOUSE	Glucose-6-phosphate 1-dehydrogenase X OS=Mus musculus OX=10090 GN=G6pdx PE=1 SV=3	101.35	2	0	2	2	2	0	0	0	2	0	0	2	0	0	2	2	0	0	2	2	2	2	2		12412	2845.9	31596				305.58			1993.9			33604	1907.2			1163.3	10492	3755	2874.2	442.09	1	1
P06745|G6PI_MOUSE	Glucose-6-phosphate isomerase OS=Mus musculus OX=10090 GN=Gpi PE=1 SV=4	26.16	3	0	0	3	0	0	0	0	0	0	0	0	0	0	0	0	0	0	0	0	0	0	0			32567																				1	1
P06745|G6PI_MOUSE	Glucose-6-phosphate isomerase OS=Mus musculus OX=10090 GN=Gpi PE=1 SV=4	37.78	3	0	0	3	0	0	0	0	0	0	0	0	0	0	0	0	0	0	0	0	0	0	0			32567																				1	1
Q9CQM9|GLRX3_MOUSE	Glutaredoxin-3 OS=Mus musculus OX=10090 GN=Glrx3 PE=1 SV=1	24.64	2	0	0	0	0	0	0	0	0	0	0	0	0	0	0	0	0	0	0	0	2	0	0																				480010			1	1
P11352|GPX1_MOUSE	Glutathione peroxidase 1 OS=Mus musculus OX=10090 GN=Gpx1 PE=1 SV=2	32.1	8	0	0	0	0	0	0	0	0	0	0	0	0	0	0	0	0	0	0	0	8	0	0																				1150.7			1	1
P46412|GPX3_MOUSE	Glutathione peroxidase 3 OS=Mus musculus OX=10090 GN=Gpx3 PE=1 SV=2	39.61	5	0	0	5	0	0	0	0	0	0	0	0	0	0	0	0	0	0	0	0	5	0	0			4362.7																	40261			1	1
P10649|GSTM1_MOUSE	Glutathione S-transferase Mu 1 OS=Mus musculus OX=10090 GN=Gstm1 PE=1 SV=2	126.69	11	0	6	6	6	0	0	0	0	0	0	0	0	0	0	6	0	0	6	6	11	0	6		23983	4562.2	42747											22783			17191	18124	427830		27655	2	2
P10649|GSTM1_MOUSE	Glutathione S-transferase Mu 1 OS=Mus musculus OX=10090 GN=Gstm1 PE=1 SV=2	165.52	11	0	6	6	6	0	0	0	0	0	0	0	0	0	0	6	0	0	6	6	11	0	6		23983	4562.2	42747											22783			17191	18124	427830		27655	2	2
P48774|GSTM5_MOUSE	Glutathione S-transferase Mu 5 OS=Mus musculus OX=10090 GN=Gstm5 PE=1 SV=1	29.04	3	0	0	0	0	0	0	0	0	3	0	0	0	0	0	0	0	0	0	0	0	0	0									1062900														1	1
P48774|GSTM5_MOUSE	Glutathione S-transferase Mu 5 OS=Mus musculus OX=10090 GN=Gstm5 PE=1 SV=1	46.94	3	0	0	0	0	0	0	0	3	3	0	0	0	0	0	0	0	0	0	0	0	0	0								48667	1088100														1	1
Q64471|GSTT1_MOUSE	Glutathione S-transferase theta-1 OS=Mus musculus OX=10090 GN=Gstt1 PE=1 SV=4	25.54	9	3	0	0	0	0	0	0	0	0	0	0	0	0	6	0	0	0	0	0	0	0	0	134750													29758									2	2
Q64471|GSTT1_MOUSE	Glutathione S-transferase theta-1 OS=Mus musculus OX=10090 GN=Gstt1 PE=1 SV=4	42.48	9	3	0	0	0	0	0	0	0	0	0	0	0	0	6	0	0	0	0	0	0	0	0	134750													12620									2	2
P16858|G3P_MOUSE	Glyceraldehyde-3-phosphate dehydrogenase OS=Mus musculus OX=10090 GN=Gapdh PE=1 SV=2	66.9	15	0	0	6	0	0	0	0	0	0	0	0	0	0	0	9	0	0	0	0	0	0	0			9388.4												52383								3	3
P16858|G3P_MOUSE	Glyceraldehyde-3-phosphate dehydrogenase OS=Mus musculus OX=10090 GN=Gapdh PE=1 SV=2	86.15	15	0	0	6	0	0	0	0	0	0	0	0	0	0	0	9	0	0	0	0	0	0	0			9388.4												52383								3	3
P13707|GPDA_MOUSE	Glycerol-3-phosphate dehydrogenase [NAD(+)] cytoplasmic OS=Mus musculus OX=10090 GN=Gpd1 PE=1 SV=3	65.82	4	0	0	4	0	0	0	0	0	0	0	0	0	0	0	0	0	0	4	0	4	4	0			5210.7															102570		234180	88748		1	1
P13707|GPDA_MOUSE	Glycerol-3-phosphate dehydrogenase [NAD(+)] cytoplasmic OS=Mus musculus OX=10090 GN=Gpd1 PE=1 SV=3	86.85	4	0	0	4	0	0	0	0	0	4	0	0	0	0	0	0	0	0	4	0	4	4	4			5210.7						19343									102570		114620	88748	104960	1	1
Q9ET01|PYGL_MOUSE	Glycogen phosphorylase liver form OS=Mus musculus OX=10090 GN=Pygl PE=1 SV=4	88.34	1	1	0	1	1	1	0	1	1	0	1	1	1	0	1	1	0	0	0	0	0	0	0	18734		1832.4	2621.6	15570		9085.7	643.66		2707.9	476.99	17294		12947	5372.1								1	1
Q9ET01|PYGL_MOUSE	Glycogen phosphorylase liver form OS=Mus musculus OX=10090 GN=Pygl PE=1 SV=4	99.65	1	1	0	1	1	1	0	1	1	0	1	1	1	0	1	1	0	0	0	1	0	0	0	18734		1832.4	2621.6	15570		9085.7	643.66		2707.9	476.99	12378		12947	5372.1				1794.5				1	1
Q9WUB3|PYGM_MOUSE	Glycogen phosphorylase muscle form OS=Mus musculus OX=10090 GN=Pygm PE=1 SV=3	480.08	7	3	2	5	5	5	4	3	2	3	2	3	2	0	2	6	0	3	3	3	4	2	2	81050	178670	124830	367890	291200	258440	292350	201330	240910	238580	195830	71201		273340	296540		177850	239970	318300	145880	232200	135340	5	5
Q9WUB3|PYGM_MOUSE	Glycogen phosphorylase muscle form OS=Mus musculus OX=10090 GN=Pygm PE=1 SV=3	619.06	7	3	3	5	5	5	3	3	2	3	2	3	2	0	3	6	0	3	3	3	5	2	2	81050	205040	124830	367890	291200	257990	292350	201330	240910	238580	195830	64668		305570	300210		177850	239970	318300	159580	232200	135340	5	5
Q9CPV4|GLOD4_MOUSE	Glyoxalase domain-containing protein 4 OS=Mus musculus OX=10090 GN=Glod4 PE=1 SV=1	45.07	9	0	0	0	0	0	0	0	0	0	0	0	0	0	3	3	0	0	0	0	6	0	0														393220	257590					9021.1			2	2
Q91XA2|GOLM1_MOUSE	Golgi membrane protein 1 OS=Mus musculus OX=10090 GN=Golm1 PE=1 SV=2	55.06	2	0	0	0	0	0	0	0	0	0	0	0	0	0	0	0	0	0	0	2	0	0	0																			45575				1	1
Q91XA2|GOLM1_MOUSE	Golgi membrane protein 1 OS=Mus musculus OX=10090 GN=Golm1 PE=1 SV=2	32.88	2	0	0	0	0	0	0	0	0	0	0	0	0	0	0	0	0	0	0	2	0	0	0																			45575				1	1
O09051|GUC2B_MOUSE	Guanylate cyclase activator 2B OS=Mus musculus OX=10090 GN=Guca2b PE=1 SV=2	33.78	11	0	0	0	0	0	0	0	0	0	0	0	0	0	0	0	0	0	0	11	0	0	0																			38833				1	1
O09051|GUC2B_MOUSE	Guanylate cyclase activator 2B OS=Mus musculus OX=10090 GN=Guca2b PE=1 SV=2	27.32	11	0	0	0	0	0	0	0	0	0	0	0	0	0	0	0	0	0	0	11	0	0	0																			20774				1	1
P33680|GUC2A_MOUSE	Guanylin OS=Mus musculus OX=10090 GN=Guca2a PE=2 SV=1	26.99	15	0	0	15	0	0	0	0	0	0	0	0	0	0	0	0	0	0	0	0	0	0	0			8463.3																				1	1
P33680|GUC2A_MOUSE	Guanylin OS=Mus musculus OX=10090 GN=Guca2a PE=2 SV=1	35.74	15	0	0	0	0	0	0	0	0	0	0	0	0	0	0	0	0	0	0	0	0	15	0																					22113		1	1
P01902|HA1D_MOUSE	H-2 class I histocompatibility antigen K-D alpha chain OS=Mus musculus OX=10090 GN=H2-K1 PE=1 SV=1	33.52	3	0	0	3	3	0	0	0	0	0	0	0	0	0	0	0	0	0	0	0	0	3	0			3505.3	18598																	10889		1	1
Q61646|HPT_MOUSE	Haptoglobin OS=Mus musculus OX=10090 GN=Hp PE=1 SV=1	140.19	3	0	3	3	3	3	3	3	3	0	0	0	0	0	0	0	0	0	3	0	3	3	3		11060	4169.2	9451	8815.3	5357.1	22505	29100										35932		17625	13899	13807	1	1
Q61646|HPT_MOUSE	Haptoglobin OS=Mus musculus OX=10090 GN=Hp PE=1 SV=1	30.89	3	0	3	0	0	0	0	0	0	0	0	0	0	0	0	0	0	0	0	0	0	0	0		11060																					1	1
Q61696|HS71A_MOUSE	Heat shock 70 kDa protein 1A OS=Mus musculus OX=10090 GN=Hspa1a PE=1 SV=2	26.24	2	0	0	2	0	0	0	0	0	0	0	0	0	0	2	0	0	0	0	0	0	0	0			2754.9											309330									1	1
Q61696|HS71A_MOUSE	Heat shock 70 kDa protein 1A OS=Mus musculus OX=10090 GN=Hspa1a PE=1 SV=2	33.86	2	0	0	0	0	0	0	0	0	0	0	0	0	0	2	0	0	0	0	2	0	0	0														303630					66968				1	1
P17879|HS71B_MOUSE	Heat shock 70 kDa protein 1B OS=Mus musculus OX=10090 GN=Hspa1b PE=1 SV=3	26.24	2	0	0	2	0	0	0	0	0	0	0	0	0	0	2	0	0	0	0	0	0	0	0			2754.9											309330									1	1
P17879|HS71B_MOUSE	Heat shock 70 kDa protein 1B OS=Mus musculus OX=10090 GN=Hspa1b PE=1 SV=3	33.86	2	0	0	0	0	0	0	0	0	0	0	0	0	0	2	0	0	0	0	2	0	0	0														303630					66968				1	1
P63017|HSP7C_MOUSE	Heat shock cognate 71 kDa protein OS=Mus musculus OX=10090 GN=Hspa8 PE=1 SV=1	89.99	8	2	3	2	2	0	0	0	0	0	0	0	0	0	0	2	0	0	4	0	0	0	3	557480	40779	501.92	1937.1											2836.9			235990				39357	4	4
P63017|HSP7C_MOUSE	Heat shock cognate 71 kDa protein OS=Mus musculus OX=10090 GN=Hspa8 PE=1 SV=1	71.17	4	2	0	0	0	0	0	0	0	0	0	0	0	0	0	0	0	0	3	0	0	0	0	557480																	39602					2	2
P14602|HSPB1_MOUSE	Heat shock protein beta-1 OS=Mus musculus OX=10090 GN=Hspb1 PE=1 SV=3	26.21	5	0	0	0	0	0	0	0	0	0	0	0	0	0	0	0	0	0	0	0	5	0	0																				103110			1	1
E9QAM5|HELZ2_MOUSE	Helicase with zinc finger domain 2 OS=Mus musculus OX=10090 GN=Helz2 PE=1 SV=1	58.24	0	0	0	0	0	0	0	0	0	0	0	0	0	0	0	0	0	0	0	0	0	0	0	978740											471810				177960							1	1
E9QAM5|HELZ2_MOUSE	Helicase with zinc finger domain 2 OS=Mus musculus OX=10090 GN=Helz2 PE=1 SV=1	49.28	0	0	0	0	0	0	0	0	0	0	0	0	0	0	0	0	0	0	0	0	0	0	0																177960						143460	1	1
P01942|HBA_MOUSE	Hemoglobin subunit alpha OS=Mus musculus OX=10090 GN=Hba PE=1 SV=2	160.39	19	5	8	8	0	8	0	6	8	8	0	0	0	0	0	0	0	0	8	0	8	8	8	90845	117030	18483		317080		70209	675.16	195.91									105260		198200	529.4	139130	3	3
P01942|HBA_MOUSE	Hemoglobin subunit alpha OS=Mus musculus OX=10090 GN=Hba PE=1 SV=2	171.05	25	0	8	8	0	8	0	14	0	0	0	0	0	0	0	0	0	0	8	0	20	8	8		117030	18483		317080		604590											105260		281640	1452.2	139130	3	3
P02088|HBB1_MOUSE	Hemoglobin subunit beta-1 OS=Mus musculus OX=10090 GN=Hbb-b1 PE=1 SV=2	28.17	13	0	0	0	0	0	0	0	5	0	0	0	0	0	7	0	0	0	0	5	0	0	0								191790						102630					128390				2	2
P02088|HBB1_MOUSE	Hemoglobin subunit beta-1 OS=Mus musculus OX=10090 GN=Hbb-b1 PE=1 SV=2	41.66	14	0	0	9	0	0	0	5	0	0	0	0	0	0	0	9	0	0	0	5	0	0	0			815.96				147980								4535.3				128390				2	2
P02089|HBB2_MOUSE	Hemoglobin subunit beta-2 OS=Mus musculus OX=10090 GN=Hbb-b2 PE=1 SV=2	28.17	5	0	0	0	0	0	0	0	5	0	0	0	0	0	0	0	0	0	0	5	0	0	0								191790											128390				1	1
P02089|HBB2_MOUSE	Hemoglobin subunit beta-2 OS=Mus musculus OX=10090 GN=Hbb-b2 PE=1 SV=2	41.66	14	0	0	9	0	0	0	5	0	0	0	0	0	0	0	9	0	0	0	5	0	0	0			815.96				147980								4535.3				128390				2	2
P04444|HBBZ_MOUSE	Hemoglobin subunit beta-H1 OS=Mus musculus OX=10090 GN=Hbb-bh1 PE=2 SV=3	28.17	5	0	0	0	0	0	0	0	5	0	0	0	0	0	0	0	0	0	0	5	0	0	0								191790											128390				1	1
P02104|HBE_MOUSE	Hemoglobin subunit epsilon-Y2 OS=Mus musculus OX=10090 GN=Hbb-y PE=1 SV=2	28.17	5	0	0	0	0	0	0	0	5	0	0	0	0	0	0	0	0	0	0	5	0	0	0								191790											128390				1	1
Q91X72|HEMO_MOUSE	Hemopexin OS=Mus musculus OX=10090 GN=Hpx PE=1 SV=2	173.13	10	2	0	2	5	2	2	0	2	0	0	2	0	0	2	2	0	2	2	2	2	6	2	9955.6		523.03	99508	9336.7	912000		228640			9793.2			9876.6	1525.2		350610	27294	56025	7662.2	46530	18358	4	4
Q91X72|HEMO_MOUSE	Hemopexin OS=Mus musculus OX=10090 GN=Hpx PE=1 SV=2	127.29	5	0	2	2	2	2	2	0	2	0	2	2	0	0	2	2	0	2	2	2	2	2	2		27999	548.67	48581	9336.7	912000		5045.8		231910	9793.2			16583	1525.2		73438	27294	56025	7662.2	6615.4	1507.3	2	2
Q673U1|HS3S2_MOUSE	Heparan sulfate glucosamine 3-O-sulfotransferase 2 OS=Mus musculus OX=10090 GN=Hs3st2 PE=2 SV=2	22.08	3	0	0	0	0	0	0	0	0	0	0	0	0	0	3	0	0	0	0	0	0	0	0														92822									1	1
Q673U1|HS3S2_MOUSE	Heparan sulfate glucosamine 3-O-sulfotransferase 2 OS=Mus musculus OX=10090 GN=Hs3st2 PE=2 SV=2	29.06	3	0	0	0	0	0	0	0	0	0	0	0	0	0	3	0	0	0	0	0	0	0	0														38201									1	1
Q8BKN6|HS3SA_MOUSE	Heparan sulfate glucosamine 3-O-sulfotransferase 3A1 OS=Mus musculus OX=10090 GN=Hs3st3a1 PE=2 SV=1	22.08	3	0	0	0	0	0	0	0	0	0	0	0	0	0	3	0	0	0	0	0	0	0	0														92822									1	1
Q8BKN6|HS3SA_MOUSE	Heparan sulfate glucosamine 3-O-sulfotransferase 3A1 OS=Mus musculus OX=10090 GN=Hs3st3a1 PE=2 SV=1	29.06	3	0	0	0	0	0	0	0	0	0	0	0	0	0	3	0	0	0	0	0	0	0	0														38201									1	1
Q9QZS6|HS3SB_MOUSE	Heparan sulfate glucosamine 3-O-sulfotransferase 3B1 OS=Mus musculus OX=10090 GN=Hs3st3b1 PE=2 SV=2	22.08	3	0	0	0	0	0	0	0	0	0	0	0	0	0	3	0	0	0	0	0	0	0	0														92822									1	1
Q9QZS6|HS3SB_MOUSE	Heparan sulfate glucosamine 3-O-sulfotransferase 3B1 OS=Mus musculus OX=10090 GN=Hs3st3b1 PE=2 SV=2	29.06	3	0	0	0	0	0	0	0	0	0	0	0	0	0	3	0	0	0	0	0	0	0	0														38201									1	1
P49182|HEP2_MOUSE	Heparin cofactor 2 OS=Mus musculus OX=10090 GN=Serpind1 PE=1 SV=1	80.62	3	0	3	3	3	3	0	0	0	0	0	0	0	0	0	0	0	0	3	0	0	0	3		3467	1062	1219.2	3674.8													6489				7153.1	1	1
P49182|HEP2_MOUSE	Heparin cofactor 2 OS=Mus musculus OX=10090 GN=Serpind1 PE=1 SV=1	59.55	3	0	3	3	3	3	0	0	0	0	0	0	0	0	0	0	0	0	3	0	3	0	3		3467	1062	1219.2	3674.8													6489		10613		7153.1	1	1
Q9R098|HGFA_MOUSE	Hepatocyte growth factor activator OS=Mus musculus OX=10090 GN=Hgfac PE=1 SV=1	156.38	4	2	2	2	2	2	2	0	0	2	0	2	2	2	0	2	2	2	4	4	2	2	4	1610.5	557.29	1950.5	22079	1821	428.66			4347.2		304.62	246.01	5554.7		331.95	672.5	277.46	17527	28869	1932.4	1008.8	24239	2	2
Q9R098|HGFA_MOUSE	Hepatocyte growth factor activator OS=Mus musculus OX=10090 GN=Hgfac PE=1 SV=1	195.49	4	2	4	2	2	2	2	0	2	2	0	2	2	2	2	4	2	2	4	4	4	2	4	1610.5	26502	1990.3	22079	1821	428.66		44173	4347.2		304.62	246.01	5554.7	13862	31094	672.5	846.12	17527	28869	102920	1008.8	24239	2	2
P51859|HDGF_MOUSE	Hepatoma-derived growth factor OS=Mus musculus OX=10090 GN=Hdgf PE=1 SV=2	39.1	3	0	0	0	0	0	0	0	0	0	0	0	3	0	0	0	0	0	0	0	0	0	0												72824											1	1
Q9Z0Z4|HEPH_MOUSE	Hephaestin OS=Mus musculus OX=10090 GN=Heph PE=1 SV=3	108.69	2	0	1	1	1	0	0	0	0	1	0	0	0	0	0	1	0	0	1	1	1	0	1		10414	979.32	1336.4					95773						1715.2			1959	17333	81400		41280	2	2
Q9Z0Z4|HEPH_MOUSE	Hephaestin OS=Mus musculus OX=10090 GN=Heph PE=1 SV=3	109.83	1	0	1	1	1	0	0	0	0	0	0	0	0	0	0	1	0	0	1	1	1	0	1		10414	979.32	1336.4											1715.2			1959	17333	81400		41280	1	1
Q00PI9|HNRL2_MOUSE	Heterogeneous nuclear ribonucleoprotein U-like protein 2 OS=Mus musculus OX=10090 GN=Hnrnpul2 PE=1 SV=2	60.79	1	0	1	1	0	0	0	0	0	0	0	0	0	0	0	0	0	0	1	0	0	0	1		13181	1894.7															16520				22296	1	1
Q00PI9|HNRL2_MOUSE	Heterogeneous nuclear ribonucleoprotein U-like protein 2 OS=Mus musculus OX=10090 GN=Hnrnpul2 PE=1 SV=2	78.53	1	0	1	1	0	0	0	0	0	0	0	0	0	0	0	0	0	0	1	0	1	1	1		13181	1894.7															16520		30139	1614.7	22296	1	1
O88569|ROA2_MOUSE	Heterogeneous nuclear ribonucleoproteins A2/B1 OS=Mus musculus OX=10090 GN=Hnrnpa2b1 PE=1 SV=2	138.12	3	0	3	3	3	0	0	0	0	0	0	0	0	0	0	0	0	0	3	0	3	0	3		5644.3	4049.8	5675.7														11500		13924		13950	1	1
O88569|ROA2_MOUSE	Heterogeneous nuclear ribonucleoproteins A2/B1 OS=Mus musculus OX=10090 GN=Hnrnpa2b1 PE=1 SV=2	82.27	3	0	3	3	3	0	0	0	0	0	0	0	0	0	0	0	0	0	0	0	0	0	3		5644.3	4049.8	5675.7																		13950	1	1
P30681|HMGB2_MOUSE	High mobility group protein B2 OS=Mus musculus OX=10090 GN=Hmgb2 PE=1 SV=3	37.43	6	0	0	0	0	0	0	0	0	0	0	0	0	0	0	0	0	0	0	6	0	0	0																			10676				1	1
P43275|H11_MOUSE	Histone H1.1 OS=Mus musculus OX=10090 GN=Hist1h1a PE=1 SV=2	63.54	4	0	0	0	0	0	0	0	0	0	0	0	0	0	0	0	0	4	0	0	0	0	0																	51010						1	1
P15864|H12_MOUSE	Histone H1.2 OS=Mus musculus OX=10090 GN=Hist1h1c PE=1 SV=2	63.54	4	0	0	0	0	0	0	0	0	0	0	0	0	0	0	0	0	4	0	0	0	0	0																	51010						1	1
P43277|H13_MOUSE	Histone H1.3 OS=Mus musculus OX=10090 GN=Hist1h1d PE=1 SV=2	63.54	4	0	0	0	0	0	0	0	0	0	0	0	0	0	0	0	0	4	0	0	0	0	0																	51010						1	1
P43274|H14_MOUSE	Histone H1.4 OS=Mus musculus OX=10090 GN=Hist1h1e PE=1 SV=2	63.54	4	0	0	0	0	0	0	0	0	0	0	0	0	0	0	0	0	4	0	0	0	0	0																	51010						1	1
C0HKE1|H2A1B_MOUSE	Histone H2A type 1-B OS=Mus musculus OX=10090 GN=Hist1h2ab PE=1 SV=1	106.55	24	0	0	7	7	7	0	0	0	0	0	0	6	0	11	0	0	7	7	0	0	0	0			69506	25317	1363300							288480		6209.6			328840	33122					3	3
C0HKE1|H2A1B_MOUSE	Histone H2A type 1-B OS=Mus musculus OX=10090 GN=Hist1h2ab PE=1 SV=1	122.17	18	0	0	7	7	7	0	0	0	0	0	0	0	0	11	0	0	7	7	0	0	0	0			69506	25317	1363300									6209.6			328840	33122					2	2
C0HKE2|H2A1C_MOUSE	Histone H2A type 1-C OS=Mus musculus OX=10090 GN=Hist1h2ac PE=1 SV=1	106.55	24	0	0	7	7	7	0	0	0	0	0	0	6	0	11	0	0	7	7	0	0	0	0			69506	25317	1363300							288480		6209.6			328840	33122					3	3
C0HKE2|H2A1C_MOUSE	Histone H2A type 1-C OS=Mus musculus OX=10090 GN=Hist1h2ac PE=1 SV=1	122.17	18	0	0	7	7	7	0	0	0	0	0	0	0	0	11	0	0	7	7	0	0	0	0			69506	25317	1363300									6209.6			328840	33122					2	2
C0HKE3|H2A1D_MOUSE	Histone H2A type 1-D OS=Mus musculus OX=10090 GN=Hist1h2ad PE=1 SV=1	106.55	24	0	0	7	7	7	0	0	0	0	0	0	6	0	11	0	0	7	7	0	0	0	0			69506	25317	1363300							288480		6209.6			328840	33122					3	3
C0HKE3|H2A1D_MOUSE	Histone H2A type 1-D OS=Mus musculus OX=10090 GN=Hist1h2ad PE=1 SV=1	122.17	18	0	0	7	7	7	0	0	0	0	0	0	0	0	11	0	0	7	7	0	0	0	0			69506	25317	1363300									6209.6			328840	33122					2	2
C0HKE4|H2A1E_MOUSE	Histone H2A type 1-E OS=Mus musculus OX=10090 GN=Hist1h2ae PE=1 SV=1	106.55	24	0	0	7	7	7	0	0	0	0	0	0	6	0	11	0	0	7	7	0	0	0	0			69506	25317	1363300							288480		6209.6			328840	33122					3	3
C0HKE4|H2A1E_MOUSE	Histone H2A type 1-E OS=Mus musculus OX=10090 GN=Hist1h2ae PE=1 SV=1	122.17	18	0	0	7	7	7	0	0	0	0	0	0	0	0	11	0	0	7	7	0	0	0	0			69506	25317	1363300									6209.6			328840	33122					2	2
Q8CGP5|H2A1F_MOUSE	Histone H2A type 1-F OS=Mus musculus OX=10090 GN=Hist1h2af PE=1 SV=3	106.55	24	0	0	7	7	7	0	0	0	0	0	0	6	0	11	0	0	7	7	0	0	0	0			69506	25317	1363300							288480		6209.6			328840	33122					3	3
Q8CGP5|H2A1F_MOUSE	Histone H2A type 1-F OS=Mus musculus OX=10090 GN=Hist1h2af PE=1 SV=3	122.17	18	0	0	7	7	7	0	0	0	0	0	0	0	0	11	0	0	7	7	0	0	0	0			69506	25317	1363300									6209.6			328840	33122					2	2
C0HKE5|H2A1G_MOUSE	Histone H2A type 1-G OS=Mus musculus OX=10090 GN=Hist1h2ag PE=1 SV=1	106.55	24	0	0	7	7	7	0	0	0	0	0	0	6	0	11	0	0	7	7	0	0	0	0			69506	25317	1363300							288480		6209.6			328840	33122					3	3
C0HKE5|H2A1G_MOUSE	Histone H2A type 1-G OS=Mus musculus OX=10090 GN=Hist1h2ag PE=1 SV=1	122.17	18	0	0	7	7	7	0	0	0	0	0	0	0	0	11	0	0	7	7	0	0	0	0			69506	25317	1363300									6209.6			328840	33122					2	2
Q8CGP6|H2A1H_MOUSE	Histone H2A type 1-H OS=Mus musculus OX=10090 GN=Hist1h2ah PE=1 SV=3	106.55	24	0	0	7	7	7	0	0	0	0	0	0	6	0	11	0	0	7	7	0	0	0	0			69506	25317	1363300							288480		6209.6			328840	33122					3	3
Q8CGP6|H2A1H_MOUSE	Histone H2A type 1-H OS=Mus musculus OX=10090 GN=Hist1h2ah PE=1 SV=3	122.17	18	0	0	7	7	7	0	0	0	0	0	0	0	0	11	0	0	7	7	0	0	0	0			69506	25317	1363300									6209.6			328840	33122					2	2
C0HKE6|H2A1I_MOUSE	Histone H2A type 1-I OS=Mus musculus OX=10090 GN=Hist1h2ai PE=1 SV=1	106.55	24	0	0	7	7	7	0	0	0	0	0	0	6	0	11	0	0	7	7	0	0	0	0			69506	25317	1363300							288480		6209.6			328840	33122					3	3
C0HKE6|H2A1I_MOUSE	Histone H2A type 1-I OS=Mus musculus OX=10090 GN=Hist1h2ai PE=1 SV=1	122.17	18	0	0	7	7	7	0	0	0	0	0	0	0	0	11	0	0	7	7	0	0	0	0			69506	25317	1363300									6209.6			328840	33122					2	2
Q8CGP7|H2A1K_MOUSE	Histone H2A type 1-K OS=Mus musculus OX=10090 GN=Hist1h2ak PE=1 SV=3	106.55	24	0	0	7	7	7	0	0	0	0	0	0	6	0	11	0	0	7	7	0	0	0	0			69506	25317	1363300							288480		6209.6			328840	33122					3	3
Q8CGP7|H2A1K_MOUSE	Histone H2A type 1-K OS=Mus musculus OX=10090 GN=Hist1h2ak PE=1 SV=3	122.17	18	0	0	7	7	7	0	0	0	0	0	0	0	0	11	0	0	7	7	0	0	0	0			69506	25317	1363300									6209.6			328840	33122					2	2
C0HKE7|H2A1N_MOUSE	Histone H2A type 1-N OS=Mus musculus OX=10090 GN=Hist1h2an PE=1 SV=1	106.55	24	0	0	7	7	7	0	0	0	0	0	0	6	0	11	0	0	7	7	0	0	0	0			69506	25317	1363300							288480		6209.6			328840	33122					3	3
C0HKE7|H2A1N_MOUSE	Histone H2A type 1-N OS=Mus musculus OX=10090 GN=Hist1h2an PE=1 SV=1	122.17	18	0	0	7	7	7	0	0	0	0	0	0	0	0	11	0	0	7	7	0	0	0	0			69506	25317	1363300									6209.6			328840	33122					2	2
C0HKE8|H2A1O_MOUSE	Histone H2A type 1-O OS=Mus musculus OX=10090 GN=Hist1h2ao PE=1 SV=1	106.55	24	0	0	7	7	7	0	0	0	0	0	0	6	0	11	0	0	7	7	0	0	0	0			69506	25317	1363300							288480		6209.6			328840	33122					3	3
C0HKE8|H2A1O_MOUSE	Histone H2A type 1-O OS=Mus musculus OX=10090 GN=Hist1h2ao PE=1 SV=1	122.17	18	0	0	7	7	7	0	0	0	0	0	0	0	0	11	0	0	7	7	0	0	0	0			69506	25317	1363300									6209.6			328840	33122					2	2
C0HKE9|H2A1P_MOUSE	Histone H2A type 1-P OS=Mus musculus OX=10090 GN=Hist1h2ap PE=1 SV=1	106.55	24	0	0	7	7	7	0	0	0	0	0	0	6	0	11	0	0	7	7	0	0	0	0			69506	25317	1363300							288480		6209.6			328840	33122					3	3
C0HKE9|H2A1P_MOUSE	Histone H2A type 1-P OS=Mus musculus OX=10090 GN=Hist1h2ap PE=1 SV=1	122.17	18	0	0	7	7	7	0	0	0	0	0	0	0	0	11	0	0	7	7	0	0	0	0			69506	25317	1363300									6209.6			328840	33122					2	2
Q6GSS7|H2A2A_MOUSE	Histone H2A type 2-A OS=Mus musculus OX=10090 GN=Hist2h2aa1 PE=1 SV=3	106.55	24	0	0	7	7	7	0	0	0	0	0	0	6	0	11	0	0	7	7	0	0	0	0			69506	25317	1363300							288480		6209.6			328840	33122					3	3
Q6GSS7|H2A2A_MOUSE	Histone H2A type 2-A OS=Mus musculus OX=10090 GN=Hist2h2aa1 PE=1 SV=3	122.17	18	0	0	7	7	7	0	0	0	0	0	0	0	0	11	0	0	7	7	0	0	0	0			69506	25317	1363300									6209.6			328840	33122					2	2
Q64523|H2A2C_MOUSE	Histone H2A type 2-C OS=Mus musculus OX=10090 GN=Hist2h2ac PE=1 SV=3	106.55	24	0	0	7	7	7	0	0	0	0	0	0	6	0	11	0	0	7	7	0	0	0	0			69506	25317	1363300							288480		6209.6			328840	33122					3	3
Q64523|H2A2C_MOUSE	Histone H2A type 2-C OS=Mus musculus OX=10090 GN=Hist2h2ac PE=1 SV=3	122.17	18	0	0	7	7	7	0	0	0	0	0	0	0	0	11	0	0	7	7	0	0	0	0			69506	25317	1363300									6209.6			328840	33122					2	2
Q8BFU2|H2A3_MOUSE	Histone H2A type 3 OS=Mus musculus OX=10090 GN=Hist3h2a PE=1 SV=3	106.55	24	0	0	7	7	7	0	0	0	0	0	0	6	0	11	0	0	7	7	0	0	0	0			69506	25317	1363300							288480		6209.6			328840	33122					3	3
Q8BFU2|H2A3_MOUSE	Histone H2A type 3 OS=Mus musculus OX=10090 GN=Hist3h2a PE=1 SV=3	122.17	18	0	0	7	7	7	0	0	0	0	0	0	0	0	11	0	0	7	7	0	0	0	0			69506	25317	1363300									6209.6			328840	33122					2	2
Q8R1M2|H2AJ_MOUSE	Histone H2A.J OS=Mus musculus OX=10090 GN=H2afj PE=1 SV=1	106.55	24	0	0	7	7	7	0	0	0	0	0	0	6	0	11	0	0	7	7	0	0	0	0			69506	25317	1363300							288480		6209.6			328840	33122					3	3
Q8R1M2|H2AJ_MOUSE	Histone H2A.J OS=Mus musculus OX=10090 GN=H2afj PE=1 SV=1	122.17	18	0	0	7	7	7	0	0	0	0	0	0	0	0	11	0	0	7	7	0	0	0	0			69506	25317	1363300									6209.6			328840	33122					2	2
P27661|H2AX_MOUSE	Histone H2AX OS=Mus musculus OX=10090 GN=H2afx PE=1 SV=2	106.55	22	0	0	6	6	6	0	0	0	0	0	0	6	0	10	0	0	6	6	0	0	0	0			69506	25317	1363300							288480		6209.6			328840	33122					3	3
P27661|H2AX_MOUSE	Histone H2AX OS=Mus musculus OX=10090 GN=H2afx PE=1 SV=2	122.17	16	0	0	6	6	6	0	0	0	0	0	0	0	0	10	0	0	6	6	0	0	0	0			69506	25317	1363300									6209.6			328840	33122					2	2
P62806|H4_MOUSE	Histone H4 OS=Mus musculus OX=10090 GN=Hist1h4a PE=1 SV=2	53.98	10	10	0	0	10	0	0	0	0	0	0	0	0	0	0	10	0	0	0	10	0	0	0	12585			5287.7											5509				1658.1				1	1
P62806|H4_MOUSE	Histone H4 OS=Mus musculus OX=10090 GN=Hist1h4a PE=1 SV=2	63.86	10	10	0	10	10	10	0	0	0	0	0	0	0	0	0	10	0	0	0	10	0	0	0	12585		2945.2	5287.7	3785.5										5509				1658.1				1	1
Q61425|HCDH_MOUSE	Hydroxyacyl-coenzyme A dehydrogenase mitochondrial OS=Mus musculus OX=10090 GN=Hadh PE=1 SV=2	86.09	4	0	4	0	0	0	4	0	0	0	0	0	0	0	0	0	0	0	0	0	4	4	4		25299				1072.9														71664	792.53	41663	1	1
P01878|IGHA_MOUSE	Ig alpha chain C region OS=Mus musculus OX=10090 PE=1 SV=1	30.95	4	0	0	0	0	0	0	0	0	0	0	0	0	0	0	0	0	0	0	4	0	0	0																			18287				1	1
P01878|IGHA_MOUSE	Ig alpha chain C region OS=Mus musculus OX=10090 PE=1 SV=1	25.22	4	0	0	0	0	0	0	0	0	0	0	0	0	0	0	0	0	0	0	4	0	0	0																			18287				1	1
P06336|IGHE_MOUSE	Ig epsilon chain C region OS=Mus musculus OX=10090 PE=4 SV=2	21.44	3	0	0	0	0	0	0	0	0	0	0	0	0	0	0	3	0	0	0	0	0	0	0															10568								1	1
P01869|IGH1M_MOUSE	Ig gamma-1 chain C region membrane-bound form OS=Mus musculus OX=10090 GN=Ighg1 PE=1 SV=2	586.55	12	8	8	11	11	8	8	6	6	8	6	8	6	6	6	11	6	6	8	12	6	8	6	5908200	10977000	802340	4518000	5004000	8886900	7493800	9520700	11808000	4660500	11333000	5853200	6148300	5272700	5095200	5874600	4178700	9555100	14352000	19143000	9769000	19413000	5	5
P01869|IGH1M_MOUSE	Ig gamma-1 chain C region membrane-bound form OS=Mus musculus OX=10090 GN=Ighg1 PE=1 SV=2	752.97	11	8	11	8	11	8	8	6	8	6	6	8	6	6	8	8	6	8	6	11	3	6	3	5908200	11225000	809000	4518000	5004000	8886900	7493800	20757000	11798000	4660500	11357000	5434900	6148300	11864000	5085400	5874600	4848800	9555900	14350000	19114000	9750400	18091000	4	4
P01868|IGHG1_MOUSE	Ig gamma-1 chain C region secreted form OS=Mus musculus OX=10090 GN=Ighg1 PE=1 SV=1	586.55	15	10	10	13	13	10	10	7	7	10	7	10	7	7	7	13	7	7	10	15	7	10	7	5908200	10977000	802340	4518000	5004000	8886900	7493800	9520700	11808000	4660500	11333000	5853200	6148300	5272700	5095200	5874600	4178700	9555100	14352000	19143000	9769000	19413000	5	5
P01868|IGHG1_MOUSE	Ig gamma-1 chain C region secreted form OS=Mus musculus OX=10090 GN=Ighg1 PE=1 SV=1	752.97	13	10	13	10	13	10	10	7	10	7	7	10	7	7	10	10	7	10	7	13	4	7	4	5908200	11225000	809000	4518000	5004000	8886900	7493800	20757000	11798000	4660500	11357000	5434900	6148300	11864000	5085400	5874600	4848800	9555900	14350000	19114000	9750400	18091000	4	4
P01864|GCAB_MOUSE	Ig gamma-2A chain C region secreted form OS=Mus musculus OX=10090 PE=1 SV=1	49.58	5	0	0	0	0	0	0	0	0	0	0	0	0	0	0	0	0	5	0	0	0	0	0																	0						1	1
P01864|GCAB_MOUSE	Ig gamma-2A chain C region secreted form OS=Mus musculus OX=10090 PE=1 SV=1	56.57	8	0	0	0	0	0	0	0	0	0	0	0	0	0	3	0	0	5	0	0	0	0	0														164010			223.94						2	2
P01867|IGG2B_MOUSE	Ig gamma-2B chain C region OS=Mus musculus OX=10090 GN=Igh-3 PE=1 SV=3	41.73	11	0	0	0	0	0	0	8	0	0	0	0	0	0	0	0	0	0	0	3	0	0	0							296.65												7961.3				2	2
P01867|IGG2B_MOUSE	Ig gamma-2B chain C region OS=Mus musculus OX=10090 GN=Igh-3 PE=1 SV=3	23.82	3	0	0	0	0	0	0	0	0	0	0	0	0	0	0	0	0	0	0	3	0	0	0																			7961.3				1	1
P03987|IGHG3_MOUSE	Ig gamma-3 chain C region OS=Mus musculus OX=10090 PE=1 SV=2	22.35	3	0	0	0	0	0	0	0	0	0	0	3	0	0	0	3	0	0	0	0	0	0	0											742950				252790								1	1
P01748|HVM04_MOUSE	Ig heavy chain V region 23 OS=Mus musculus OX=10090 PE=4 SV=1	23.82	16	0	0	0	0	0	0	0	0	0	0	0	0	0	0	0	0	0	0	16	0	0	0																			0				1	1
P18526|HVM55_MOUSE	Ig heavy chain V region 345 OS=Mus musculus OX=10090 PE=1 SV=1	21.92	9	0	0	0	0	0	0	0	0	0	0	0	0	0	0	0	0	0	0	9	0	0	0																			4700.2				1	1
P01747|HVM03_MOUSE	Ig heavy chain V region 36-65 OS=Mus musculus OX=10090 PE=1 SV=1	143.97	8	0	0	0	0	0	8	8	8	8	8	8	0	8	8	8	0	0	0	0	0	0	0						43694	51423	45563	43668	56015	53772		39412	47575	77870								1	1
P01747|HVM03_MOUSE	Ig heavy chain V region 36-65 OS=Mus musculus OX=10090 PE=1 SV=1	196.5	8	0	0	0	0	0	8	8	8	8	8	8	0	8	0	8	0	0	0	0	0	0	0						43694	51423	45563	43668	56015	53772		39412		77870								1	1
P18529|HVM58_MOUSE	Ig heavy chain V region 5-76 OS=Mus musculus OX=10090 PE=1 SV=1	21.92	9	0	0	0	0	0	0	0	0	0	0	0	0	0	0	0	0	0	0	9	0	0	0																			4700.2				1	1
P18525|HVM54_MOUSE	Ig heavy chain V region 5-84 OS=Mus musculus OX=10090 PE=1 SV=1	21.92	9	0	0	0	0	0	0	0	0	0	0	0	0	0	0	0	0	0	0	9	0	0	0																			4700.2				1	1
P18528|HVM57_MOUSE	Ig heavy chain V region 6.96 OS=Mus musculus OX=10090 PE=4 SV=1	21.92	11	0	0	0	0	0	0	0	0	0	0	0	0	0	0	0	0	0	0	11	0	0	0																			4700.2				1	1
P18527|HVM56_MOUSE	Ig heavy chain V region 914 OS=Mus musculus OX=10090 PE=1 SV=1	21.92	11	0	0	0	0	0	0	0	0	0	0	0	0	0	0	0	0	0	0	11	0	0	0																			4700.2				1	1
P01746|HVM02_MOUSE	Ig heavy chain V region 93G7 OS=Mus musculus OX=10090 PE=2 SV=1	143.97	7	0	0	0	0	0	7	7	7	7	7	7	0	7	7	7	0	0	0	0	0	0	0						43694	51423	45563	43668	56015	53772		39412	47575	77870								1	1
P01746|HVM02_MOUSE	Ig heavy chain V region 93G7 OS=Mus musculus OX=10090 PE=2 SV=1	196.5	7	0	0	0	0	0	7	7	7	7	7	7	0	7	0	7	0	0	0	0	0	0	0						43694	51423	45563	43668	56015	53772		39412		77870								1	1
P01638|KV5A6_MOUSE	Ig kappa chain V-V region L6 (Fragment) OS=Mus musculus OX=10090 PE=4 SV=1	50.16	13	0	0	13	0	0	0	13	0	0	0	0	0	0	0	0	0	0	0	0	0	0	0			93618				728260																1	1
P01637|KV5A5_MOUSE	Ig kappa chain V-V region T1 OS=Mus musculus OX=10090 PE=4 SV=1	50.16	12	0	0	12	0	0	0	12	0	0	0	0	0	0	0	0	0	0	0	0	0	0	0			93618				728260																1	1
P01679|KV6A5_MOUSE	Ig kappa chain V-VI region J539 OS=Mus musculus OX=10090 PE=1 SV=1	66.61	7	0	0	7	0	0	0	0	0	0	0	0	0	0	0	0	0	0	7	0	7	7	7			11809															76195		84212	3265.4	62614	1	1
P01679|KV6A5_MOUSE	Ig kappa chain V-VI region J539 OS=Mus musculus OX=10090 PE=1 SV=1	69.45	7	0	0	7	0	0	0	0	0	0	0	0	0	0	0	0	0	0	7	0	7	7	7			11809															76195		84212	3265.4	62614	1	1
P01678|KV6A4_MOUSE	Ig kappa chain V-VI region SAPC 10 OS=Mus musculus OX=10090 PE=1 SV=1	66.61	7	0	0	7	0	0	0	0	0	0	0	0	0	0	0	0	0	0	7	0	7	7	7			11809															76195		84212	3265.4	62614	1	1
P01678|KV6A4_MOUSE	Ig kappa chain V-VI region SAPC 10 OS=Mus musculus OX=10090 PE=1 SV=1	69.45	7	0	0	7	0	0	0	0	0	0	0	0	0	0	0	0	0	0	7	0	7	7	7			11809															76195		84212	3265.4	62614	1	1
P01677|KV6A3_MOUSE	Ig kappa chain V-VI region TEPC 601/TEPC 191 OS=Mus musculus OX=10090 PE=1 SV=1	66.61	7	0	0	7	0	0	0	0	0	0	0	0	0	0	0	0	0	0	7	0	7	7	7			11809															76195		84212	3265.4	62614	1	1
P01677|KV6A3_MOUSE	Ig kappa chain V-VI region TEPC 601/TEPC 191 OS=Mus musculus OX=10090 PE=1 SV=1	69.45	7	0	0	7	0	0	0	0	0	0	0	0	0	0	0	0	0	0	7	0	7	7	7			11809															76195		84212	3265.4	62614	1	1
P01676|KV6A2_MOUSE	Ig kappa chain V-VI region XRPC 24 OS=Mus musculus OX=10090 PE=1 SV=1	66.61	7	0	0	7	0	0	0	0	0	0	0	0	0	0	0	0	0	0	7	0	7	7	7			11809															76195		84212	3265.4	62614	1	1
P01676|KV6A2_MOUSE	Ig kappa chain V-VI region XRPC 24 OS=Mus musculus OX=10090 PE=1 SV=1	69.45	7	0	0	7	0	0	0	0	0	0	0	0	0	0	0	0	0	0	7	0	7	7	7			11809															76195		84212	3265.4	62614	1	1
P01675|KV6A1_MOUSE	Ig kappa chain V-VI region XRPC 44 OS=Mus musculus OX=10090 PE=1 SV=1	66.61	7	0	0	7	0	0	0	0	0	0	0	0	0	0	0	0	0	0	7	0	7	7	7			11809															76195		84212	3265.4	62614	1	1
P01675|KV6A1_MOUSE	Ig kappa chain V-VI region XRPC 44 OS=Mus musculus OX=10090 PE=1 SV=1	69.45	7	0	0	7	0	0	0	0	0	0	0	0	0	0	0	0	0	0	7	0	7	7	7			11809															76195		84212	3265.4	62614	1	1
P01872|IGHM_MOUSE	Immunoglobulin heavy constant mu OS=Mus musculus OX=10090 GN=Ighm PE=1 SV=2	114.54	3	3	0	3	0	3	3	0	0	3	0	0	3	0	0	0	0	3	0	0	3	0	0	172300		9945.2		208430	21557			16727			94772					65258			410170			1	1
P01872|IGHM_MOUSE	Immunoglobulin heavy constant mu OS=Mus musculus OX=10090 GN=Ighm PE=1 SV=2	79.2	3	3	0	0	0	0	3	0	0	0	0	0	0	0	3	0	0	0	0	0	0	0	0	172300					21557								41061									1	1
P01592|IGJ_MOUSE	Immunoglobulin J chain OS=Mus musculus OX=10090 GN=Jchain PE=1 SV=4	139.75	7	7	7	7	7	7	7	7	7	7	7	7	7	7	7	7	7	7	7	7	7	7	7	24856	11200	12376	142370	1105900	112040	2313.3	6345.1	7389100	13458	469.89	2889.7	98993	6668.7	3106.6	12727	5127	2180.5	19268	286000	33744	258780	1	1
P01592|IGJ_MOUSE	Immunoglobulin J chain OS=Mus musculus OX=10090 GN=Jchain PE=1 SV=4	62.83	7	7	7	7	7	0	0	7	7	0	7	0	7	0	0	0	7	7	7	7	0	0	0	18713	21027	2175	25802			2313.3	245.66		13458		2889.7				12727	11998	63160	3496.6				1	1
P01837|IGKC_MOUSE	Immunoglobulin kappa constant OS=Mus musculus OX=10090 GN=Igkc PE=1 SV=2	26.56	13	13	0	0	0	0	0	0	0	0	0	0	0	0	0	0	0	0	0	0	0	0	0	179390																						1	1
P01837|IGKC_MOUSE	Immunoglobulin kappa constant OS=Mus musculus OX=10090 GN=Igkc PE=1 SV=2	33.18	13	13	0	0	0	0	0	0	0	0	0	0	0	0	0	0	0	0	0	0	0	0	0	179390																						1	1
Q7TMY7|IPO8_MOUSE	Importin-8 OS=Mus musculus OX=10090 GN=Ipo8 PE=1 SV=3	58.24	1	1	0	0	0	0	0	0	0	0	0	0	1	0	0	0	1	0	0	0	0	0	0	978740											471810				177960							1	1
Q7TMY7|IPO8_MOUSE	Importin-8 OS=Mus musculus OX=10090 GN=Ipo8 PE=1 SV=3	49.28	1	0	0	0	0	0	0	0	0	0	0	0	0	0	0	0	1	0	0	0	0	0	1																177960						143460	1	1
Q5BKQ4|LIPR1_MOUSE	Inactive pancreatic lipase-related protein 1 OS=Mus musculus OX=10090 GN=Pnliprp1 PE=1 SV=2	28.56	3	0	0	3	0	0	0	0	0	0	0	0	0	0	0	0	0	0	0	0	0	0	0			14917																				1	1
Q5BKQ4|LIPR1_MOUSE	Inactive pancreatic lipase-related protein 1 OS=Mus musculus OX=10090 GN=Pnliprp1 PE=1 SV=2	26.97	3	0	0	3	0	0	0	0	0	0	0	0	0	0	0	0	0	0	3	0	0	0	0			14917															17775					1	1
P40936|INMT_MOUSE	Indolethylamine N-methyltransferase OS=Mus musculus OX=10090 GN=Inmt PE=1 SV=1	68.91	6	0	6	0	0	6	0	0	0	0	0	0	0	0	0	0	0	0	0	0	6	0	0		866.11			667.19															1562			1	1
P40936|INMT_MOUSE	Indolethylamine N-methyltransferase OS=Mus musculus OX=10090 GN=Inmt PE=1 SV=1	34.15	6	0	0	0	0	0	0	0	0	0	0	0	0	0	0	0	0	0	0	0	6	0	0																				1562			1	1
Q9DBD0|ICA_MOUSE	Inhibitor of carbonic anhydrase OS=Mus musculus OX=10090 GN=Ica PE=1 SV=1	73.98	6	0	0	0	0	1	0	0	0	0	0	0	1	0	3	0	0	1	0	4	0	0	1					55696							15764		8646.7			26726		51194			9770.1	4	4
Q9DBD0|ICA_MOUSE	Inhibitor of carbonic anhydrase OS=Mus musculus OX=10090 GN=Ica PE=1 SV=1	64.26	5	0	0	0	1	1	0	0	1	0	0	0	0	0	0	0	0	1	0	4	1	0	0				43229	55696			26334									44332		50746	7304.6			2	2
Q9D819|IPYR_MOUSE	Inorganic pyrophosphatase OS=Mus musculus OX=10090 GN=Ppa1 PE=1 SV=1	25.72	3	0	0	0	0	0	0	0	0	0	0	0	0	0	0	0	0	0	0	0	3	0	0																				46975			1	1
O55023|IMPA1_MOUSE	Inositol monophosphatase 1 OS=Mus musculus OX=10090 GN=Impa1 PE=1 SV=1	96.93	3	0	3	3	3	0	3	0	3	0	0	0	0	0	0	0	0	0	0	3	3	3	3		100450	170070	107020		4108.7		1085.7											206750	5156300	27878	225070	1	1
P70389|ALS_MOUSE	Insulin-like growth factor-binding protein complex acid labile subunit OS=Mus musculus OX=10090 GN=Igfals PE=1 SV=1	47.51	4	0	0	0	0	0	2	0	0	0	0	0	0	0	0	0	0	0	0	0	2	0	0						54956														24798			2	2
A6X935|ITIH4_MOUSE	Inter alpha-trypsin inhibitor heavy chain 4 OS=Mus musculus OX=10090 GN=Itih4 PE=1 SV=2	86.84	4	0	0	0	0	1	0	0	0	0	0	0	0	0	1	0	0	0	0	0	3	0	3					69247									124770						301890		159960	3	3
A6X935|ITIH4_MOUSE	Inter alpha-trypsin inhibitor heavy chain 4 OS=Mus musculus OX=10090 GN=Itih4 PE=1 SV=2	29.64	1	0	0	0	0	0	0	0	0	0	0	0	0	0	0	0	0	0	0	0	1	0	0																				583090			1	1
Q61702|ITIH1_MOUSE	Inter-alpha-trypsin inhibitor heavy chain H1 OS=Mus musculus OX=10090 GN=Itih1 PE=1 SV=2	162.79	4	2	2	2	2	2	2	2	0	0	0	2	0	0	0	2	2	2	2	2	4	2	2	14606	11251	11229	146640	73811	4406	1793.2				2437.3				17123	27994	12299	21532	40407	436020	9243.2	4623.4	3	2
Q61702|ITIH1_MOUSE	Inter-alpha-trypsin inhibitor heavy chain H1 OS=Mus musculus OX=10090 GN=Itih1 PE=1 SV=2	107.4	5	0	2	2	2	0	0	0	0	0	0	2	0	0	0	2	1	0	2	2	4	2	0		6922.5	2737.2	146640							2437.3				8776.7	65129		17442	36032	436020	9243.2		3	3
Q61703|ITIH2_MOUSE	Inter-alpha-trypsin inhibitor heavy chain H2 OS=Mus musculus OX=10090 GN=Itih2 PE=1 SV=1	103.88	5	0	2	4	4	2	2	2	0	0	0	0	0	0	1	2	0	0	0	0	2	0	2		5839.2	7009.5	26284	3465.6	1219.4	1310.5							739450	43279					48360		15319	3	3
Q61703|ITIH2_MOUSE	Inter-alpha-trypsin inhibitor heavy chain H2 OS=Mus musculus OX=10090 GN=Itih2 PE=1 SV=1	65.55	3	0	0	2	2	0	2	0	0	0	0	0	0	0	3	2	0	0	0	0	0	0	0			3062.7	24590		1219.4								616800	43279								2	2
Q61704|ITIH3_MOUSE	Inter-alpha-trypsin inhibitor heavy chain H3 OS=Mus musculus OX=10090 GN=Itih3 PE=1 SV=3	71.51	2	0	0	2	0	0	0	0	0	0	0	0	0	0	0	0	0	0	1	0	1	0	0			6969.4															20856		34534			3	2
Q61704|ITIH3_MOUSE	Inter-alpha-trypsin inhibitor heavy chain H3 OS=Mus musculus OX=10090 GN=Itih3 PE=1 SV=3	61.02	1	0	0	1	0	0	0	0	0	0	0	0	0	0	0	0	0	0	1	0	1	0	1			915.53															20856		34534		6493.8	1	1
P13597|ICAM1_MOUSE	Intercellular adhesion molecule 1 OS=Mus musculus OX=10090 GN=Icam1 PE=1 SV=1	31.59	2	0	0	0	2	0	0	0	0	0	0	0	0	0	0	0	0	0	0	2	0	2	0				50919															2263.2		5705.7		1	1
P13597|ICAM1_MOUSE	Intercellular adhesion molecule 1 OS=Mus musculus OX=10090 GN=Icam1 PE=1 SV=1	23.71	2	0	0	0	0	0	0	0	0	0	0	0	0	0	2	0	0	0	0	0	0	0	0														39615									1	1
Q61730|IL1AP_MOUSE	Interleukin-1 receptor accessory protein OS=Mus musculus OX=10090 GN=Il1rap PE=1 SV=1	95.16	5	0	2	2	2	0	0	2	0	0	0	0	0	0	0	2	2	2	0	0	2	0	0		172.96	86567	4234.1			2675.4								2168.3	0	947.51			79639			2	2
Q61730|IL1AP_MOUSE	Interleukin-1 receptor accessory protein OS=Mus musculus OX=10090 GN=Il1rap PE=1 SV=1	38.17	2	0	0	0	0	0	0	0	0	0	0	0	0	0	0	0	0	0	0	0	2	0	0																				79639			1	1
Q9JKS5|HABP4_MOUSE	Intracellular hyaluronan-binding protein 4 OS=Mus musculus OX=10090 GN=Habp4 PE=1 SV=2	51.63	2	0	0	0	0	0	0	0	0	0	0	0	0	0	0	0	2	0	0	0	0	0	0																7542.4							1	1
Q91V64|ISOC1_MOUSE	Isochorismatase domain-containing protein 1 OS=Mus musculus OX=10090 GN=Isoc1 PE=1 SV=1	54.7	5	0	0	0	0	0	0	0	0	0	0	0	0	0	0	0	0	0	0	0	0	0	5																						295160	1	1
Q9D6R2|IDH3A_MOUSE	Isocitrate dehydrogenase [NAD] subunit alpha mitochondrial OS=Mus musculus OX=10090 GN=Idh3a PE=1 SV=1	48.35	4	0	0	0	0	0	0	0	0	0	0	0	0	0	0	0	0	0	0	0	0	0	4																						81244	1	1
P04071|K1B16_MOUSE	Kallikrein 1-related peptidase b16 OS=Mus musculus OX=10090 GN=Klk1b16 PE=1 SV=2	28.56	4	4	0	0	0	0	0	0	0	0	0	0	0	0	0	0	0	0	0	0	0	0	0	52670																						1	1
P36369|K1B26_MOUSE	Kallikrein 1-related peptidase b26 OS=Mus musculus OX=10090 GN=Klk1b26 PE=2 SV=1	28.56	4	4	0	0	0	0	0	0	0	0	0	0	0	0	0	0	0	0	0	0	0	0	0	52670																						1	1
O08677|KNG1_MOUSE	Kininogen-1 OS=Mus musculus OX=10090 GN=Kng1 PE=1 SV=1	116.33	10	0	0	0	0	3	0	0	2	0	0	0	0	0	4	2	2	0	0	2	5	1	0					19998			19893						515160	418600	6199.7			178600	657710	8635.1		5	5
O08677|KNG1_MOUSE	Kininogen-1 OS=Mus musculus OX=10090 GN=Kng1 PE=1 SV=1	102.78	10	0	0	0	0	3	0	3	0	0	0	0	0	0	2	2	0	0	0	0	3	1	0					19998		5225.7							446690	10913					610110	8635.1		4	4
P08071|TRFL_MOUSE	Lactotransferrin OS=Mus musculus OX=10090 GN=Ltf PE=1 SV=4	82.78	2	0	0	0	0	0	0	0	0	0	0	2	0	0	2	2	0	0	0	0	0	0	0											10415			9786.7	1787.8								1	1
P08071|TRFL_MOUSE	Lactotransferrin OS=Mus musculus OX=10090 GN=Ltf PE=1 SV=4	22.39	2	0	0	0	0	0	0	0	0	0	0	2	0	0	0	2	0	0	0	0	0	0	0											10415				5894.6								1	1
P42703|LIFR_MOUSE	Leukemia inhibitory factor receptor OS=Mus musculus OX=10090 GN=Lifr PE=1 SV=1	44.99	1	0	0	0	0	0	0	0	0	0	0	0	0	0	1	0	0	0	0	0	0	0	0														50253									1	1
P11152|LIPL_MOUSE	Lipoprotein lipase OS=Mus musculus OX=10090 GN=Lpl PE=1 SV=3	34.24	2	0	0	0	0	0	0	0	0	0	0	0	0	0	2	0	0	0	0	0	0	0	0														3772.6									1	1
P16125|LDHB_MOUSE	L-lactate dehydrogenase B chain OS=Mus musculus OX=10090 GN=Ldhb PE=1 SV=2	53.87	3	0	0	0	0	0	0	0	0	0	0	0	0	0	0	0	0	0	0	0	0	0	3																						104400	1	1
P51174|ACADL_MOUSE	Long-chain specific acyl-CoA dehydrogenase mitochondrial OS=Mus musculus OX=10090 GN=Acadl PE=1 SV=2	63.24	4	0	0	0	0	0	0	0	0	0	0	0	0	0	0	0	0	0	0	0	4	0	0																				63833			1	1
P51174|ACADL_MOUSE	Long-chain specific acyl-CoA dehydrogenase mitochondrial OS=Mus musculus OX=10090 GN=Acadl PE=1 SV=2	37.23	4	0	0	0	0	0	0	0	0	0	0	0	0	0	0	0	0	0	0	0	4	0	0																				63833			1	1
P18337|LYAM1_MOUSE	L-selectin OS=Mus musculus OX=10090 GN=Sell PE=1 SV=1	52.32	3	0	3	3	3	0	0	0	0	0	0	0	0	0	0	0	0	0	3	0	0	0	0		181610	16919	60437														289560					1	1
P32067|LA_MOUSE	Lupus La protein homolog OS=Mus musculus OX=10090 GN=Ssb PE=1 SV=1	54.27	2	0	0	0	0	0	0	0	2	0	2	2	0	2	2	0	0	0	0	0	0	0	0								37466		19526	70574		95550	69428									1	1
P32067|LA_MOUSE	Lupus La protein homolog OS=Mus musculus OX=10090 GN=Ssb PE=1 SV=1	51.66	2	0	0	0	0	0	0	0	2	0	2	2	0	2	2	2	0	0	0	0	0	0	0								37466		19526	70574		95550	53180	38021								1	1
P19973|LSP1_MOUSE	Lymphocyte-specific protein 1 OS=Mus musculus OX=10090 GN=Lsp1 PE=1 SV=2	67.28	5	0	0	5	5	0	5	0	0	0	0	0	0	0	0	5	0	0	0	0	0	0	0			542.73	1563.9		356.53									3789.4								1	1
O09159|MA2B1_MOUSE	Lysosomal alpha-mannosidase OS=Mus musculus OX=10090 GN=Man2b1 PE=1 SV=4	21.65	1	0	0	0	0	0	0	0	0	0	0	0	0	0	1	0	0	0	0	0	0	0	0														364410									1	1
P17047|LAMP2_MOUSE	Lysosome-associated membrane glycoprotein 2 OS=Mus musculus OX=10090 GN=Lamp2 PE=1 SV=2	62.98	2	0	2	0	0	0	0	0	0	0	0	0	0	0	0	0	0	0	0	0	2	2	2		14896																		8771.7	271.61	11958	1	1
P17047|LAMP2_MOUSE	Lysosome-associated membrane glycoprotein 2 OS=Mus musculus OX=10090 GN=Lamp2 PE=1 SV=2	45.21	2	0	2	0	0	0	0	0	0	0	0	0	0	0	0	0	0	0	0	0	2	2	0		14896																		8771.7	853.22		1	1
P08905|LYZ2_MOUSE	Lysozyme C-2 OS=Mus musculus OX=10090 GN=Lyz2 PE=1 SV=2	25.1	10	0	0	0	0	0	0	0	0	0	0	0	0	0	0	0	0	0	0	0	10	0	0																				248640			1	1
P09581|CSF1R_MOUSE	Macrophage colony-stimulating factor 1 receptor OS=Mus musculus OX=10090 GN=Csf1r PE=1 SV=3	34.53	1	0	0	0	0	0	0	0	0	0	0	0	0	0	0	0	1	0	0	0	0	0	0																48830							1	1
P04939|MUP3_MOUSE	Major urinary protein 3 OS=Mus musculus OX=10090 GN=Mup3 PE=1 SV=1	95.75	11	0	0	0	0	0	5	0	0	0	0	0	5	0	0	0	5	0	0	0	0	0	6						6299.6						199630				52509						40673	2	2
P04939|MUP3_MOUSE	Major urinary protein 3 OS=Mus musculus OX=10090 GN=Mup3 PE=1 SV=1	88.65	11	0	0	5	0	0	5	0	0	0	0	0	5	0	0	0	11	0	0	0	0	0	5			10895			6299.6						42254				300720						111510	2	2
P08249|MDHM_MOUSE	Malate dehydrogenase mitochondrial OS=Mus musculus OX=10090 GN=Mdh2 PE=1 SV=3	60.38	3	0	0	3	0	0	0	0	0	0	0	0	0	0	0	0	0	0	0	0	0	0	3			5023.9																			47320	1	1
P08249|MDHM_MOUSE	Malate dehydrogenase mitochondrial OS=Mus musculus OX=10090 GN=Mdh2 PE=1 SV=3	25.39	3	0	0	0	0	0	0	0	0	0	0	0	0	0	0	0	0	0	3	0	0	0	0																		77812					1	1
P11034|MCPT1_MOUSE	Mast cell protease 1 OS=Mus musculus OX=10090 GN=Mcpt1 PE=1 SV=2	26.82	5	0	0	5	0	0	0	0	0	0	0	0	0	0	0	0	0	0	0	5	0	0	0			8613.3																28123				1	1
P21812|MCPT4_MOUSE	Mast cell protease 4 OS=Mus musculus OX=10090 GN=Mcpt4 PE=1 SV=1	26.82	5	0	0	5	0	0	0	0	0	0	0	0	0	0	0	0	0	0	0	5	0	0	0			8613.3																28123				1	1
P45952|ACADM_MOUSE	Medium-chain specific acyl-CoA dehydrogenase mitochondrial OS=Mus musculus OX=10090 GN=Acadm PE=1 SV=1	42.3	3	0	0	0	0	0	0	3	3	0	0	0	0	0	0	0	0	3	0	0	0	0	0							128830	92427									83359						1	1
P45952|ACADM_MOUSE	Medium-chain specific acyl-CoA dehydrogenase mitochondrial OS=Mus musculus OX=10090 GN=Acadm PE=1 SV=1	28.25	3	0	0	0	0	0	0	0	0	0	0	0	0	0	0	0	0	3	0	0	0	0	0																	83359						1	1
Q61468|MSLN_MOUSE	Mesothelin OS=Mus musculus OX=10090 GN=Msln PE=1 SV=1	60.43	3	0	0	0	0	0	0	0	0	0	0	0	0	0	0	0	0	0	0	0	3	0	3																				61123		3224.8	1	1
O08601|MTP_MOUSE	Microsomal triglyceride transfer protein large subunit OS=Mus musculus OX=10090 GN=Mttp PE=1 SV=2	145.03	5	2	2	0	2	0	0	0	0	0	0	0	2	0	2	0	0	0	0	1	3	0	3	51091	1961.6		984.47								63536		35577					374.48	43955		20325	4	4
O08601|MTP_MOUSE	Microsomal triglyceride transfer protein large subunit OS=Mus musculus OX=10090 GN=Mttp PE=1 SV=2	152.48	5	2	2	0	2	0	0	0	0	0	0	0	0	0	0	0	0	0	0	0	3	0	3	51091	1961.6		984.47																43955		20325	3	3
Q62000|MIME_MOUSE	Mimecan OS=Mus musculus OX=10090 GN=Ogn PE=1 SV=1	58.71	3	0	0	0	0	3	0	0	0	0	0	0	0	0	0	0	0	0	0	0	0	0	3					32246																	29953	1	1
P10404|ENV1_MOUSE	MLV-related proviral Env polyprotein OS=Mus musculus OX=10090 PE=1 SV=3	46.38	2	0	0	0	0	0	0	0	0	0	0	0	0	0	0	0	0	0	0	2	2	0	0																			68977	124600			1	1
B2RPV6|MMRN1_MOUSE	Multimerin-1 OS=Mus musculus OX=10090 GN=Mmrn1 PE=1 SV=2	97.04	3	1	0	1	0	0	0	0	0	0	0	0	0	0	0	0	0	0	0	1	1	0	1	19468		6228.3																24806	52834		17596	3	3
B2RPV6|MMRN1_MOUSE	Multimerin-1 OS=Mus musculus OX=10090 GN=Mmrn1 PE=1 SV=2	73.66	3	1	1	1	0	0	0	0	0	1	0	0	0	0	0	1	0	0	0	2	1	0	0	19468	12507	6228.3						4652.6						11011				26663	52834			3	3
P28665|MUG1_MOUSE	Murinoglobulin-1 OS=Mus musculus OX=10090 GN=Mug1 PE=1 SV=3	225.32	6	0	1	3	3	0	0	0	0	0	0	2	1	1	1	1	0	0	2	2	1	2	2	52014	143020	288500	10672							4753.6	22410	354.13	525170	3061.6			64971	5108.9	27936	8192.8	696170	10	10
P28665|MUG1_MOUSE	Murinoglobulin-1 OS=Mus musculus OX=10090 GN=Mug1 PE=1 SV=3	151.07	4	0	1	1	1	0	0	1	1	1	0	1	0	0	1	1	0	0	2	1	2	1	1	52014	325.68	244650	2513.1			98520	0	52724		4753.6			168460	3061.6			1243400	4229.5	161810	2078300	664.34	8	8
Q8VDD5|MYH9_MOUSE	Myosin-9 OS=Mus musculus OX=10090 GN=Myh9 PE=1 SV=4	29.73	1	0	0	0	1	0	0	0	0	0	0	0	0	0	0	0	0	0	0	0	0	0	0				13904																			1	1
Q8VDD5|MYH9_MOUSE	Myosin-9 OS=Mus musculus OX=10090 GN=Myh9 PE=1 SV=4	32.36	1	0	1	0	1	0	0	0	0	0	0	0	0	0	0	0	0	0	1	0	1	0	0		38600		38262														18208		91782			1	1
Q9CXZ1|NDUS4_MOUSE	NADH dehydrogenase [ubiquinone] iron-sulfur protein 4 mitochondrial OS=Mus musculus OX=10090 GN=Ndufs4 PE=1 SV=3	24.25	9	0	0	0	0	0	0	9	0	0	0	0	0	0	0	0	0	0	0	0	0	0	0							1550.1																1	1
Q9CXZ1|NDUS4_MOUSE	NADH dehydrogenase [ubiquinone] iron-sulfur protein 4 mitochondrial OS=Mus musculus OX=10090 GN=Ndufs4 PE=1 SV=3	31.98	9	0	0	0	0	0	0	9	0	0	0	0	0	0	0	0	0	0	0	0	0	0	0							1550.1																1	1
P06801|MAOX_MOUSE	NADP-dependent malic enzyme OS=Mus musculus OX=10090 GN=Me1 PE=1 SV=2	69.8	1	0	0	0	0	1	0	0	0	0	0	0	1	0	0	0	1	1	0	0	0	0	1					199920							3190.6				287790	104360					186380	1	1
P06801|MAOX_MOUSE	NADP-dependent malic enzyme OS=Mus musculus OX=10090 GN=Me1 PE=1 SV=2	63.56	3	0	0	0	0	1	0	0	0	0	0	0	0	0	0	1	0	0	0	0	0	0	0					199920										17602								2	2
P19246|NFH_MOUSE	Neurofilament heavy polypeptide OS=Mus musculus OX=10090 GN=Nefh PE=1 SV=3	130.42	1	1	1	0	0	1	1	1	0	0	0	0	1	0	0	0	1	1	0	0	0	0	0	368730	40052			79326	2101	60293					94061				54884	35672						1	1
P19246|NFH_MOUSE	Neurofilament heavy polypeptide OS=Mus musculus OX=10090 GN=Nefh PE=1 SV=3	120.27	1	1	0	0	1	1	1	0	0	1	0	0	1	0	0	1	1	0	0	0	0	0	0	368730			626170	79326	2101			7625.4			72241			44876	54884							1	1
P11672|NGAL_MOUSE	Neutrophil gelatinase-associated lipocalin OS=Mus musculus OX=10090 GN=Lcn2 PE=1 SV=1	45.71	12	0	0	0	0	0	0	0	0	0	0	0	0	0	6	0	0	0	0	0	6	0	0														75218						17521			2	2
P11672|NGAL_MOUSE	Neutrophil gelatinase-associated lipocalin OS=Mus musculus OX=10090 GN=Lcn2 PE=1 SV=1	50.1	12	0	0	0	0	0	0	0	0	0	0	0	0	0	6	0	0	0	0	0	6	0	0														56257						17521			2	2
Q8C165|P20D1_MOUSE	N-fatty-acyl-amino acid synthase/hydrolase PM20D1 OS=Mus musculus OX=10090 GN=Pm20d1 PE=1 SV=1	55.3	3	0	0	0	0	0	0	0	0	0	0	0	0	0	0	0	0	0	0	0	0	0	3																						81030	1	1
Q9CZ44|NSF1C_MOUSE	NSFL1 cofactor p47 OS=Mus musculus OX=10090 GN=Nsfl1c PE=1 SV=1	98.54	14	0	0	4	4	0	0	0	0	0	0	5	0	0	0	4	0	0	0	0	5	0	5			352.09	1868.4							8705.2				1156.3					11017		14968	3	3
Q9CZ44|NSF1C_MOUSE	NSFL1 cofactor p47 OS=Mus musculus OX=10090 GN=Nsfl1c PE=1 SV=1	81.56	14	0	0	0	0	0	0	0	0	0	0	5	0	0	4	0	0	0	0	0	5	0	5											8705.2			37743						11017		14968	3	3
Q02819|NUCB1_MOUSE	Nucleobindin-1 OS=Mus musculus OX=10090 GN=Nucb1 PE=1 SV=2	26.12	2	2	0	0	0	0	0	0	0	0	0	0	0	0	0	0	0	0	0	0	0	0	0	18071																						1	1
Q01768|NDKB_MOUSE	Nucleoside diphosphate kinase B OS=Mus musculus OX=10090 GN=Nme2 PE=1 SV=1	41.43	6	0	0	0	6	0	0	0	0	0	0	6	0	0	0	6	0	0	6	6	6	6	0				19709							854.83				13962			1137.7	571.38	1600.2	1318.3		1	1
P00688|AMYP_MOUSE	Pancreatic alpha-amylase OS=Mus musculus OX=10090 GN=Amy2 PE=1 SV=2	58.72	4	0	4	0	0	4	0	0	0	0	0	0	0	0	0	0	0	0	4	0	0	0	4		11628			8456.6													23106				24363	1	1
P00688|AMYP_MOUSE	Pancreatic alpha-amylase OS=Mus musculus OX=10090 GN=Amy2 PE=1 SV=2	42.92	4	0	0	0	0	4	0	0	0	0	0	0	0	0	0	0	0	0	4	0	4	0	0					8456.6													23106		46564			1	1
P32848|PRVA_MOUSE	Parvalbumin alpha OS=Mus musculus OX=10090 GN=Pvalb PE=1 SV=3	38.72	7	0	0	7	0	0	0	0	0	0	0	0	0	0	0	0	0	0	0	0	7	0	0			28816																	456940			1	1
P32848|PRVA_MOUSE	Parvalbumin alpha OS=Mus musculus OX=10090 GN=Pvalb PE=1 SV=3	57.07	7	0	0	7	0	0	0	0	0	0	0	0	0	0	0	0	0	0	7	0	7	0	0			28816															127050		456940			1	1
O70400|PDLI1_MOUSE	PDZ and LIM domain protein 1 OS=Mus musculus OX=10090 GN=Pdlim1 PE=1 SV=4	72.26	3	0	3	3	0	0	0	0	0	0	0	0	0	0	0	0	0	0	3	0	3	3	3		220940	25392															86153		558200	9135.2	390210	1	1
P17742|PPIA_MOUSE	Peptidyl-prolyl cis-trans isomerase A OS=Mus musculus OX=10090 GN=Ppia PE=1 SV=2	64.57	10	0	0	0	0	0	0	0	0	0	0	0	0	0	4	0	0	0	0	0	0	0	5														71667								5311.8	2	2
P17742|PPIA_MOUSE	Peptidyl-prolyl cis-trans isomerase A OS=Mus musculus OX=10090 GN=Ppia PE=1 SV=2	53.16	4	0	0	0	0	0	0	0	0	0	0	0	0	0	4	0	0	0	0	0	0	0	0														65432									1	1
P26883|FKB1A_MOUSE	Peptidyl-prolyl cis-trans isomerase FKBP1A OS=Mus musculus OX=10090 GN=Fkbp1a PE=1 SV=2	58.55	15	0	15	0	15	0	0	0	0	0	0	15	0	0	0	15	0	0	15	15	15	15	0		62065		39485							726680				179040			64725	37863	293780	172750		1	1
P26883|FKB1A_MOUSE	Peptidyl-prolyl cis-trans isomerase FKBP1A OS=Mus musculus OX=10090 GN=Fkbp1a PE=1 SV=2	65.6	16	0	15	0	15	0	0	0	15	0	0	15	0	0	15	15	0	0	15	16	15	15	0		62065		61616000				48123			140000000			348730	179040			64725	78335	293780	72010000		2	2
P35700|PRDX1_MOUSE	Peroxiredoxin-1 OS=Mus musculus OX=10090 GN=Prdx1 PE=1 SV=1	89.25	10	4	4	0	0	0	0	4	0	0	0	6	4	0	6	6	4	4	0	4	6	0	0	52883	80453					84989				12619	207100		37581	3733.1	20052	2505.6		15088	5778.1			2	2
P35700|PRDX1_MOUSE	Peroxiredoxin-1 OS=Mus musculus OX=10090 GN=Prdx1 PE=1 SV=1	57.24	10	0	0	0	0	0	0	4	0	0	0	6	0	0	0	6	0	4	0	0	6	0	0							84989				12619				3963.5		2505.6			5778.1			2	2
Q61171|PRDX2_MOUSE	Peroxiredoxin-2 OS=Mus musculus OX=10090 GN=Prdx2 PE=1 SV=3	45.12	4	0	0	0	0	0	0	0	0	0	0	0	4	0	0	0	0	0	0	0	0	0	0												225250											1	1
P99029|PRDX5_MOUSE	Peroxiredoxin-5 mitochondrial OS=Mus musculus OX=10090 GN=Prdx5 PE=1 SV=2	33.87	5	0	0	5	0	0	0	0	0	0	0	0	0	0	0	0	0	0	0	0	0	0	0			20638																				1	1
O08709|PRDX6_MOUSE	Peroxiredoxin-6 OS=Mus musculus OX=10090 GN=Prdx6 PE=1 SV=3	47.06	9	0	0	0	0	0	0	0	0	0	0	0	0	0	0	0	0	0	0	0	0	0	9																						6925	1	1
Q9D0F9|PGM1_MOUSE	Phosphoglucomutase-1 OS=Mus musculus OX=10090 GN=Pgm1 PE=1 SV=4	27.27	1	0	0	0	0	0	0	0	0	0	0	0	0	0	1	0	0	0	0	0	0	0	0														1070900									1	1
P09411|PGK1_MOUSE	Phosphoglycerate kinase 1 OS=Mus musculus OX=10090 GN=Pgk1 PE=1 SV=4	69.78	6	2	0	0	0	0	0	0	0	0	0	0	0	0	0	4	0	0	0	4	0	0	0	110600														26452				29565				2	2
P09411|PGK1_MOUSE	Phosphoglycerate kinase 1 OS=Mus musculus OX=10090 GN=Pgk1 PE=1 SV=4	43.95	4	0	0	0	0	0	0	0	0	0	0	0	0	0	0	4	0	4	4	4	0	0	0															26452		14289	13561	29565				1	1
P09041|PGK2_MOUSE	Phosphoglycerate kinase 2 OS=Mus musculus OX=10090 GN=Pgk2 PE=1 SV=4	43.95	4	0	0	0	0	0	0	0	0	0	0	0	0	0	0	4	0	4	4	4	0	0	0															26452		14289	13561	29565				1	1
P97290|IC1_MOUSE	Plasma protease C1 inhibitor OS=Mus musculus OX=10090 GN=Serping1 PE=1 SV=3	103.13	11	0	2	2	2	0	0	0	0	0	0	0	0	0	4	2	0	0	0	2	0	0	5		49042	22598	13942										659130	268780				45155			56516	6	6
P97290|IC1_MOUSE	Plasma protease C1 inhibitor OS=Mus musculus OX=10090 GN=Serping1 PE=1 SV=3	67.31	9	0	2	2	2	0	0	0	2	0	0	0	0	0	2	0	0	0	0	4	5	0	0		0	22598	13942				3200.4						633130					70766	130300			4	4
Q9CY58|PAIRB_MOUSE	Plasminogen activator inhibitor 1 RNA-binding protein OS=Mus musculus OX=10090 GN=Serbp1 PE=1 SV=2	51.63	2	0	0	0	0	0	0	0	0	0	0	0	0	0	0	0	2	0	0	0	0	0	0																7542.4							1	1
P20918|PLMN_MOUSE	Plasminogen OS=Mus musculus OX=10090 GN=Plg PE=1 SV=3	100.8	5	3	3	3	3	3	0	0	3	0	0	3	0	0	2	3	0	3	3	3	3	3	3	30127	135220	19231	293560	40077			44324			595620			169000	384830		16768	67143	78346	228050	163960	87078	2	2
P20918|PLMN_MOUSE	Plasminogen OS=Mus musculus OX=10090 GN=Plg PE=1 SV=3	31.7	2	0	0	0	0	0	0	0	2	0	0	0	0	0	2	0	0	0	0	0	0	0	0								24756						163580									1	1
Q61233|PLSL_MOUSE	Plastin-2 OS=Mus musculus OX=10090 GN=Lcp1 PE=1 SV=4	25.98	1	0	0	0	0	0	0	0	0	0	0	0	0	0	0	0	0	0	0	0	1	0	0																				10955			1	1
Q99K51|PLST_MOUSE	Plastin-3 OS=Mus musculus OX=10090 GN=Pls3 PE=1 SV=3	25.98	1	0	0	0	0	0	0	0	0	0	0	0	0	0	0	0	0	0	0	0	1	0	0																				10955			1	1
P29341|PABP1_MOUSE	Polyadenylate-binding protein 1 OS=Mus musculus OX=10090 GN=Pabpc1 PE=1 SV=2	73.85	2	0	0	2	2	0	0	0	0	0	0	0	0	0	0	0	0	0	0	0	2	0	2			2208.5	16136																80581		181950	1	1
P29341|PABP1_MOUSE	Polyadenylate-binding protein 1 OS=Mus musculus OX=10090 GN=Pabpc1 PE=1 SV=2	85.11	2	0	2	2	2	0	0	0	0	0	0	0	0	0	0	0	0	0	0	0	2	2	2		37123	2208.5	16136																80581	2456.2	181950	1	1
Q810Y8|PRAL7_MOUSE	Preferentially expressed antigen in melanoma-like protein 7 OS=Mus musculus OX=10090 GN=Pramel7 PE=1 SV=1	61.65	1	1	0	1	0	1	0	0	0	1	0	0	0	0	0	0	0	0	0	1	1	0	0	5747.5		33991		62132				224800										53094	97652			1	1
Q810Y8|PRAL7_MOUSE	Preferentially expressed antigen in melanoma-like protein 7 OS=Mus musculus OX=10090 GN=Pramel7 PE=1 SV=1	68.65	1	0	0	1	0	0	0	0	0	1	0	0	0	0	1	0	0	0	1	1	1	0	1			33991						224800					165530				44007	53094	97652		154400	1	1
Q61838|PZP_MOUSE	Pregnancy zone protein OS=Mus musculus OX=10090 GN=Pzp PE=1 SV=3	322.35	13	1	4	3	2	0	1	1	2	2	0	3	0	0	3	2	0	0	2	1	4	1	5	456620	190510	107710	84761		10877	321.51	1010.6	109330		59840			885290	7294.7			31514	1377.6	305690	1008.8	509600	16	16
Q61838|PZP_MOUSE	Pregnancy zone protein OS=Mus musculus OX=10090 GN=Pzp PE=1 SV=3	371.58	13	1	3	3	1	1	1	3	1	1	0	3	0	0	4	2	0	1	3	1	6	2	2	905330	10350	169200	22051	25973	10877	618.38	245.66	95005		59840			969020	69016		7418.9	219220	1377.6	669500	5625.4	436130	19	19
Q501J6|DDX17_MOUSE	Probable ATP-dependent RNA helicase DDX17 OS=Mus musculus OX=10090 GN=Ddx17 PE=1 SV=1	55.87	2	0	0	0	0	0	0	0	0	0	0	0	0	0	0	0	0	0	0	0	0	0	2																						102230	1	1
Q61656|DDX5_MOUSE	Probable ATP-dependent RNA helicase DDX5 OS=Mus musculus OX=10090 GN=Ddx5 PE=1 SV=2	55.87	2	0	0	0	0	0	0	0	0	0	0	0	0	0	0	0	0	0	0	0	0	0	2																						102230	1	1
P62962|PROF1_MOUSE	Profilin-1 OS=Mus musculus OX=10090 GN=Pfn1 PE=1 SV=2	24.15	6	6	0	0	0	0	0	0	0	0	0	0	0	0	0	0	0	0	0	0	0	0	0	352110																						1	1
Q9JK53|PRELP_MOUSE	Prolargin OS=Mus musculus OX=10090 GN=Prelp PE=1 SV=2	29.15	3	0	0	0	0	0	0	0	3	0	0	0	0	0	0	0	0	0	0	0	0	0	0								2610.1															1	1
Q9JK53|PRELP_MOUSE	Prolargin OS=Mus musculus OX=10090 GN=Prelp PE=1 SV=2	32.8	3	0	0	0	0	0	0	0	3	0	0	0	0	0	0	0	0	0	0	0	0	0	0								2610.1															1	1
P50580|PA2G4_MOUSE	Proliferation-associated protein 2G4 OS=Mus musculus OX=10090 GN=Pa2g4 PE=1 SV=3	63.84	3	0	0	0	0	0	0	0	0	0	0	0	0	0	0	0	0	0	0	0	3	0	0																				21998			1	1
P50580|PA2G4_MOUSE	Proliferation-associated protein 2G4 OS=Mus musculus OX=10090 GN=Pa2g4 PE=1 SV=3	68.22	3	0	0	0	0	0	0	0	0	0	0	0	0	0	0	0	0	0	0	0	3	0	0																				21998			1	1
P11680|PROP_MOUSE	Properdin OS=Mus musculus OX=10090 GN=Cfp PE=2 SV=2	33.96	2	0	0	0	0	0	0	0	0	0	0	0	2	0	0	0	0	0	0	0	0	0	0												354670											1	1
P97371|PSME1_MOUSE	Proteasome activator complex subunit 1 OS=Mus musculus OX=10090 GN=Psme1 PE=1 SV=2	29.06	3	0	0	0	0	3	0	0	0	0	0	0	0	0	0	0	0	3	0	0	0	0	0					1485.2												0						1	1
Q9Z2U0|PSA7_MOUSE	Proteasome subunit alpha type-7 OS=Mus musculus OX=10090 GN=Psma7 PE=1 SV=1	31.47	3	0	0	0	0	0	0	0	0	0	0	0	3	0	3	0	0	0	0	0	0	0	0												1787300		39664									1	1
Q9R1P3|PSB2_MOUSE	Proteasome subunit beta type-2 OS=Mus musculus OX=10090 GN=Psmb2 PE=1 SV=1	22.23	3	0	0	0	0	0	0	0	0	0	0	0	0	0	3	0	0	0	0	3	0	0	0														9233					80672				1	1
Q9R1P3|PSB2_MOUSE	Proteasome subunit beta type-2 OS=Mus musculus OX=10090 GN=Psmb2 PE=1 SV=1	43.54	3	0	0	0	0	0	0	0	0	0	0	0	0	0	3	0	0	0	0	3	0	0	0														9233					80672				1	1
P28063|PSB8_MOUSE	Proteasome subunit beta type-8 OS=Mus musculus OX=10090 GN=Psmb8 PE=1 SV=2	34.74	4	0	0	0	0	0	0	0	0	0	0	0	0	0	0	0	0	0	0	0	4	0	0																				20277			1	1
P27773|PDIA3_MOUSE	Protein disulfide-isomerase A3 OS=Mus musculus OX=10090 GN=Pdia3 PE=1 SV=2	173.41	4	0	4	4	4	4	4	4	4	4	0	4	0	0	0	4	0	0	4	0	4	0	4		174000	4055.5	49523	119550	0	201670	2999.9	199.65		835.29				77854			97874		162940		104260	1	1
P27773|PDIA3_MOUSE	Protein disulfide-isomerase A3 OS=Mus musculus OX=10090 GN=Pdia3 PE=1 SV=2	149.51	4	0	4	4	4	4	4	4	4	4	0	0	0	0	0	4	0	0	4	4	4	4	4		174000	4055.5	49523	119550	0	201670	2999.9	199.65						77854			97874	156370	162940	1931.3	104260	1	1
P97805|FAM3D_MOUSE	Protein FAM3D OS=Mus musculus OX=10090 GN=Fam3d PE=2 SV=2	31.45	4	4	0	0	0	0	0	0	0	0	0	0	0	0	0	0	0	0	0	0	0	0	0	153120																						1	1
P97805|FAM3D_MOUSE	Protein FAM3D OS=Mus musculus OX=10090 GN=Fam3d PE=2 SV=2	56.52	4	4	0	0	0	0	0	0	0	0	0	0	0	0	0	0	0	0	0	0	0	0	0	153120																						1	1
Q9WVE8|PACN2_MOUSE	Protein kinase C and casein kinase substrate in neurons protein 2 OS=Mus musculus OX=10090 GN=Pacsin2 PE=1 SV=1	37.12	2	2	0	0	0	0	0	0	0	0	0	0	0	0	0	0	0	0	0	0	0	0	0	57335																						1	1
Q8R121|ZPI_MOUSE	Protein Z-dependent protease inhibitor OS=Mus musculus OX=10090 GN=Serpina10 PE=1 SV=1	98.06	5	0	4	4	4	4	0	4	0	0	0	0	0	0	0	0	2	0	0	0	4	0	4		824	236.74	309.39	363.42		0									73128				2731		657.71	2	2
Q8R121|ZPI_MOUSE	Protein Z-dependent protease inhibitor OS=Mus musculus OX=10090 GN=Serpina10 PE=1 SV=1	58.08	5	0	0	0	0	0	0	0	0	0	0	0	0	0	0	0	2	0	0	0	4	0	0																73128				2731			2	2
P21981|TGM2_MOUSE	Protein-glutamine gamma-glutamyltransferase 2 OS=Mus musculus OX=10090 GN=Tgm2 PE=1 SV=4	102.06	1	0	0	0	0	0	0	0	0	0	0	0	0	0	0	1	0	0	0	0	0	0	0															15561								1	1
P19221|THRB_MOUSE	Prothrombin OS=Mus musculus OX=10090 GN=F2 PE=1 SV=1	122.19	12	0	2	3	0	0	0	0	0	6	0	2	0	0	2	0	0	0	6	3	7	2	0		28092	4173.7						8628.5		1145800			1254100				885180	891070	2193200	2014900		7	7
P19221|THRB_MOUSE	Prothrombin OS=Mus musculus OX=10090 GN=F2 PE=1 SV=1	152.31	10	0	2	3	0	0	0	0	0	3	0	0	0	0	0	0	0	0	7	1	7	0	4		28092	4173.7						3677.2									201560	14529	1635700		26000	5	5
P23492|PNPH_MOUSE	Purine nucleoside phosphorylase OS=Mus musculus OX=10090 GN=Pnp PE=1 SV=2	81.54	9	0	3	3	3	0	0	0	0	0	0	0	0	0	0	0	0	0	0	3	9	0	3		22227	1941.8	1929															11429	317540		19402	2	2
P23492|PNPH_MOUSE	Purine nucleoside phosphorylase OS=Mus musculus OX=10090 GN=Pnp PE=1 SV=2	59.26	3	0	3	3	3	0	0	0	0	0	0	0	0	0	0	0	0	0	3	3	3	0	3		22227	1941.8	1929														6763.3	11429	21166		19402	1	1
Q11011|PSA_MOUSE	Puromycin-sensitive aminopeptidase OS=Mus musculus OX=10090 GN=Npepps PE=1 SV=2	88.37	2	0	0	0	0	0	0	0	0	0	0	0	0	0	0	0	0	0	1	0	1	0	1																		997360		494210		2136	2	2
Q11011|PSA_MOUSE	Puromycin-sensitive aminopeptidase OS=Mus musculus OX=10090 GN=Npepps PE=1 SV=2	46.22	1	0	0	0	0	0	0	0	0	0	0	0	0	0	0	0	0	0	0	0	1	0	0																				494210			1	1
Q64G17|AN32C_MOUSE	Putative acidic leucine-rich nuclear phosphoprotein 32 family member C OS=Mus musculus OX=10090 GN=Anp32c PE=2 SV=3	88.16	7	7	0	0	7	7	0	0	0	0	0	7	0	0	7	7	0	0	0	0	0	0	0	8398.2			14247	17038						12208			23725	36231								1	1
Q64G17|AN32C_MOUSE	Putative acidic leucine-rich nuclear phosphoprotein 32 family member C OS=Mus musculus OX=10090 GN=Anp32c PE=2 SV=3	102.09	7	7	7	0	7	7	0	0	7	0	0	7	0	0	7	7	0	7	0	0	0	0	0	8398.2	30402		14247	17038			12008			12208			23725	36231		8806.7						1	1
Q8QZR3|EST2A_MOUSE	Pyrethroid hydrolase Ces2a OS=Mus musculus OX=10090 GN=Ces2a PE=1 SV=1	30.49	2	2	0	0	0	0	0	0	0	0	0	0	0	0	0	0	0	0	0	0	0	0	0	59566																						1	1
Q8BK48|EST2E_MOUSE	Pyrethroid hydrolase Ces2e OS=Mus musculus OX=10090 GN=Ces2e PE=1 SV=1	173.59	6	0	4	6	4	0	3	4	4	0	0	4	0	0	4	4	4	4	0	4	4	4	3		2833.9	3024.1	1618.7			214.38	284.07			0			0	822.06	0	6289.2		966.01	4838.6	380.87		2	1
Q8BK48|EST2E_MOUSE	Pyrethroid hydrolase Ces2e OS=Mus musculus OX=10090 GN=Ces2e PE=1 SV=1	221.16	6	0	6	6	4	0	3	4	4	0	0	4	0	0	4	4	4	4	3	4	6	4	3		2833.9	3024.1	1618.7			214.38	284.07			0			0	822.06	0	6289.2		966.01	4838.6	380.87		2	1
P52480|KPYM_MOUSE	Pyruvate kinase PKM OS=Mus musculus OX=10090 GN=Pkm PE=1 SV=4	22.53	2	0	0	0	0	0	0	0	0	0	0	2	0	0	0	2	0	0	0	0	0	0	0											1944.4				8608.8								1	1
P52480|KPYM_MOUSE	Pyruvate kinase PKM OS=Mus musculus OX=10090 GN=Pkm PE=1 SV=4	25.43	2	0	0	0	0	0	0	0	0	0	0	2	0	0	0	2	0	0	0	0	0	0	0											1944.4				11351								1	1
Q61598|GDIB_MOUSE	Rab GDP dissociation inhibitor beta OS=Mus musculus OX=10090 GN=Gdi2 PE=1 SV=1	75.97	5	0	0	0	0	3	0	0	0	0	0	0	0	0	0	0	0	0	0	0	3	0	2					587.6															1517.9		13006	2	2
Q61598|GDIB_MOUSE	Rab GDP dissociation inhibitor beta OS=Mus musculus OX=10090 GN=Gdi2 PE=1 SV=1	54.55	3	0	0	0	3	3	0	0	0	0	0	0	0	0	0	0	0	0	0	0	3	0	0				241.38	587.6															1517.9			1	1
P63001|RAC1_MOUSE	Ras-related C3 botulinum toxin substrate 1 OS=Mus musculus OX=10090 GN=Rac1 PE=1 SV=1	64.31	7	0	0	0	0	7	0	0	0	0	0	0	0	0	0	0	0	0	0	0	0	0	7					1983.8																	3234.7	1	1
P63001|RAC1_MOUSE	Ras-related C3 botulinum toxin substrate 1 OS=Mus musculus OX=10090 GN=Rac1 PE=1 SV=1	28.11	7	0	0	0	0	0	0	0	0	0	0	0	0	0	0	0	0	0	0	0	7	0	0																				35211			1	1
P61027|RAB10_MOUSE	Ras-related protein Rab-10 OS=Mus musculus OX=10090 GN=Rab10 PE=1 SV=1	37.51	5	0	0	0	0	0	0	0	0	0	0	0	0	0	5	0	0	0	0	5	0	0	0														1170100					1852100				1	1
P61027|RAB10_MOUSE	Ras-related protein Rab-10 OS=Mus musculus OX=10090 GN=Rab10 PE=1 SV=1	38.1	5	0	0	0	0	0	0	0	0	0	0	0	0	0	0	0	0	0	0	5	0	0	0																			1852100				1	1
P35278|RAB5C_MOUSE	Ras-related protein Rab-5C OS=Mus musculus OX=10090 GN=Rab5c PE=1 SV=2	69.03	6	0	0	0	0	0	0	0	0	0	0	0	0	0	0	0	0	0	6	0	0	0	6																		175430				175940	1	1
P51150|RAB7A_MOUSE	Ras-related protein Rab-7a OS=Mus musculus OX=10090 GN=Rab7a PE=1 SV=2	87.19	5	0	0	0	0	0	0	0	0	0	0	0	0	0	0	0	0	0	5	0	5	5	5																		14057		18274	2015.3	25151	1	1
P51150|RAB7A_MOUSE	Ras-related protein Rab-7a OS=Mus musculus OX=10090 GN=Rab7a PE=1 SV=2	75.97	5	0	0	0	0	0	0	0	0	0	0	0	0	0	0	0	0	0	0	0	5	5	5																				18274	3094.1	25151	1	1
P56959|FUS_MOUSE	RNA-binding protein FUS OS=Mus musculus OX=10090 GN=Fus PE=1 SV=1	28.45	3	3	0	0	0	0	0	0	0	0	0	0	0	0	0	0	0	0	0	0	0	0	0	1617.4																						1	1
P56959|FUS_MOUSE	RNA-binding protein FUS OS=Mus musculus OX=10090 GN=Fus PE=1 SV=1	27.01	3	0	0	0	0	0	0	0	0	0	0	0	0	0	3	0	0	0	0	0	0	0	0														44049									1	1
Q80X76|SPA3F_MOUSE	Serine protease inhibitor A3F OS=Mus musculus OX=10090 GN=Serpina3f PE=1 SV=3	136.11	4	0	2	2	0	2	0	0	0	0	0	0	0	0	0	0	0	0	2	0	2	2	2		109870	12663		80560													39990			40292	151140	2	1
Q80X76|SPA3F_MOUSE	Serine protease inhibitor A3F OS=Mus musculus OX=10090 GN=Serpina3f PE=1 SV=3	46.75	4	0	0	0	0	2	0	0	0	0	0	0	0	0	0	0	0	0	0	0	2	0	0					80560																		3	1
P07759|SPA3K_MOUSE	Serine protease inhibitor A3K OS=Mus musculus OX=10090 GN=Serpina3k PE=1 SV=2	81.01	18	0	0	5	0	0	0	0	0	0	0	2	0	0	0	0	0	0	0	0	11	0	0			9421.5								643460									10139			5	4
P07759|SPA3K_MOUSE	Serine protease inhibitor A3K OS=Mus musculus OX=10090 GN=Serpina3k PE=1 SV=2	112.18	16	0	0	8	4	0	0	0	0	0	0	0	0	0	0	0	0	0	6	0	8	0	4			22896	943.31														407200		925370		1282.7	6	4
Q6PDM2|SRSF1_MOUSE	Serine/arginine-rich splicing factor 1 OS=Mus musculus OX=10090 GN=Srsf1 PE=1 SV=3	28.79	4	4	0	0	0	0	0	0	0	0	0	0	0	0	0	0	0	0	0	0	0	0	0	16309																						1	1
Q8CIN4|PAK2_MOUSE	Serine/threonine-protein kinase PAK 2 OS=Mus musculus OX=10090 GN=Pak2 PE=1 SV=1	36.39	2	2	0	0	0	0	0	2	0	0	0	0	0	0	0	0	0	0	0	0	0	0	0	36572						416.58																1	1
Q8CIN4|PAK2_MOUSE	Serine/threonine-protein kinase PAK 2 OS=Mus musculus OX=10090 GN=Pak2 PE=1 SV=1	43.67	2	2	0	0	0	0	0	2	0	0	0	0	0	0	2	0	0	0	0	0	0	0	0	36572						416.58							10377									1	1
P58389|PTPA_MOUSE	Serine/threonine-protein phosphatase 2A activator OS=Mus musculus OX=10090 GN=Ptpa PE=1 SV=1	27.76	4	0	0	0	0	0	4	4	0	0	0	0	0	0	0	0	0	4	0	0	0	0	0						0	4685.5										1068.1						1	1
P58389|PTPA_MOUSE	Serine/threonine-protein phosphatase 2A activator OS=Mus musculus OX=10090 GN=Ptpa PE=1 SV=1	33.66	4	0	0	0	0	0	4	4	0	0	0	0	0	0	0	0	0	4	0	0	0	0	0						0	4685.5										1068.1						1	1
Q921I1|TRFE_MOUSE	Serotransferrin OS=Mus musculus OX=10090 GN=Tf PE=1 SV=1	325.94	21	4	2	3	7	2	3	2	3	2	0	5	0	0	5	5	2	5	0	8	4	5	4	315050	20577	117010	125370	1821	5825.5	904.12	460.53	552.42		153950			295280	522710	3137.9	20149		326300	239690	837220	542750	15	15
Q921I1|TRFE_MOUSE	Serotransferrin OS=Mus musculus OX=10090 GN=Tf PE=1 SV=1	356.9	7	4	2	3	2	2	0	2	0	0	0	2	0	0	6	2	2	2	0	2	4	2	4	227740	67672	108400	94275	1821		904.12				146620			579060	971830	3137.9	2154.6		193520	162350	633510	542750	8	8
P07724|ALBU_MOUSE	Serum albumin OS=Mus musculus OX=10090 GN=Alb PE=1 SV=3	276.19	28	8	1	12	9	4	5	3	3	1	1	1	5	1	3	9	2	1	6	11	5	4	4	2735600	1038600	64188	1323200	513460	1757000	228040	313580	1759400	174270	1537700	1476500	255340	1970700	1373900	2944200	645850	369920	1915600	2177000	15711	2897000	22	22
P07724|ALBU_MOUSE	Serum albumin OS=Mus musculus OX=10090 GN=Alb PE=1 SV=3	288.19	21	4	6	10	7	4	5	3	5	1	0	4	2	0	11	7	1	1	7	6	9	2	1	1074800	1350500	17632	1331600	284930	1757000	228040	431700	1693900		1599000	1042500		1726400	1637800	989380	816170	58512	1622700	1760600	15438	2401600	16	16
P52430|PON1_MOUSE	Serum paraoxonase/arylesterase 1 OS=Mus musculus OX=10090 GN=Pon1 PE=1 SV=2	52.27	6	2	0	0	0	0	0	0	0	0	0	0	0	0	0	0	0	0	0	2	0	4	0	131120																		60579		29983		2	2
P52430|PON1_MOUSE	Serum paraoxonase/arylesterase 1 OS=Mus musculus OX=10090 GN=Pon1 PE=1 SV=2	52.4	6	2	0	0	0	0	0	0	0	0	0	0	0	0	0	0	0	0	0	2	4	4	0	131120																		60579	87690	29983		2	2
Q7TSG5|SH321_MOUSE	SH3 domain-containing protein 21 OS=Mus musculus OX=10090 GN=Sh3d21 PE=1 SV=1	236	2	2	2	2	2	2	0	2	0	0	0	0	2	0	0	2	2	2	2	2	2	0	2	123810	405070	84110	478280	389520		436470					325370			371730	361020	307850	357910	397100	390150		360000	1	1
Q7TSG5|SH321_MOUSE	SH3 domain-containing protein 21 OS=Mus musculus OX=10090 GN=Sh3d21 PE=1 SV=1	310.36	2	2	2	2	2	2	0	2	0	0	0	0	2	0	0	2	2	2	2	2	2	0	2	123810	405070	84110	478280	389520		436470					325370			371730	361020	307850	357910	397100	390150		360000	1	1
Q9CQ65|MTAP_MOUSE	S-methyl-5'-thioadenosine phosphorylase OS=Mus musculus OX=10090 GN=Mtap PE=1 SV=1	52.95	6	0	0	0	0	0	0	0	0	0	0	0	0	0	0	0	0	0	0	0	6	0	6																				10406		10870	1	1
Q9CQ65|MTAP_MOUSE	S-methyl-5'-thioadenosine phosphorylase OS=Mus musculus OX=10090 GN=Mtap PE=1 SV=1	27.97	6	0	0	0	0	0	0	0	0	0	0	0	0	0	0	0	0	0	0	0	6	0	0																				10406			1	1
Q6P069|SORCN_MOUSE	Sorcin OS=Mus musculus OX=10090 GN=Sri PE=1 SV=1	32.22	5	5	0	0	0	0	0	0	0	0	5	0	0	0	0	0	0	0	0	0	0	0	0	81908									64183													1	1
Q6P069|SORCN_MOUSE	Sorcin OS=Mus musculus OX=10090 GN=Sri PE=1 SV=1	36.73	5	5	0	0	0	0	0	0	0	0	0	0	0	0	0	0	0	0	0	0	0	0	0	81908																						1	1
Q9D3S3|SNX29_MOUSE	Sorting nexin-29 OS=Mus musculus OX=10090 GN=Snx29 PE=1 SV=2	38.67	1	0	0	0	0	1	0	0	0	0	0	0	0	0	0	0	1	0	0	1	0	0	0					602250											306090			185810				1	1
Q9D3S3|SNX29_MOUSE	Sorting nexin-29 OS=Mus musculus OX=10090 GN=Snx29 PE=1 SV=2	46.29	1	0	0	0	0	1	0	0	0	0	0	0	0	0	0	0	1	0	0	0	0	0	0					602250											306090							1	1
P16546|SPTN1_MOUSE	Spectrin alpha chain non-erythrocytic 1 OS=Mus musculus OX=10090 GN=Sptan1 PE=1 SV=4	35.3	0	0	0	0	0	0	0	0	0	0	0	0	0	0	0	0	0	0	0	0	0	0	0				6594.6																			1	1
P16546|SPTN1_MOUSE	Spectrin alpha chain non-erythrocytic 1 OS=Mus musculus OX=10090 GN=Sptan1 PE=1 SV=4	33.31	0	0	0	0	0	0	0	0	0	0	0	0	0	0	0	0	0	0	0	0	0	0	0														8088.4									1	1
Q9Z1N5|DX39B_MOUSE	Spliceosome RNA helicase Ddx39b OS=Mus musculus OX=10090 GN=Ddx39b PE=1 SV=1	63.26	2	2	0	0	0	2	0	2	2	0	2	0	2	0	0	0	2	2	2	0	0	0	2	98211				38730		10552	4340.7		6706.7		65386				8350.6	7943.8	5502.8				20617	1	1
Q9Z1N5|DX39B_MOUSE	Spliceosome RNA helicase Ddx39b OS=Mus musculus OX=10090 GN=Ddx39b PE=1 SV=1	76.26	2	2	2	0	0	2	0	2	2	0	2	0	0	0	0	0	0	2	2	0	2	0	2	98211	14538			38730		10552	4340.7		6706.7							7943.8	5502.8		55190		20617	1	1
P38647|GRP75_MOUSE	Stress-70 protein mitochondrial OS=Mus musculus OX=10090 GN=Hspa9 PE=1 SV=3	59.34	2	2	0	0	0	0	0	0	2	0	0	0	0	0	0	0	0	2	0	2	0	0	0	3658400							0									0		2176600				1	1
P38647|GRP75_MOUSE	Stress-70 protein mitochondrial OS=Mus musculus OX=10090 GN=Hspa9 PE=1 SV=3	74.57	2	2	2	0	0	0	0	0	2	0	0	2	0	0	0	0	0	2	0	2	2	0	0	3658400	1721500						2409000			2830000						2397400		2176600	4695300			1	1
Q8K2B3|SDHA_MOUSE	Succinate dehydrogenase [ubiquinone] flavoprotein subunit mitochondrial OS=Mus musculus OX=10090 GN=Sdha PE=1 SV=1	24.57	1	1	0	0	0	0	0	0	0	0	0	0	0	0	0	0	0	0	0	0	0	0	0	958600																						1	1
Q9WUM5|SUCA_MOUSE	Succinate--CoA ligase [ADP/GDP-forming] subunit alpha mitochondrial OS=Mus musculus OX=10090 GN=Suclg1 PE=1 SV=4	44.93	3	0	0	0	0	3	0	3	3	0	0	0	3	0	0	3	0	3	0	0	0	0	0					73713		20661	43594				130190			62942		79053						1	1
Q9WUM5|SUCA_MOUSE	Succinate--CoA ligase [ADP/GDP-forming] subunit alpha mitochondrial OS=Mus musculus OX=10090 GN=Suclg1 PE=1 SV=4	42.5	3	0	0	0	3	3	0	3	0	0	0	0	0	0	0	0	0	3	0	0	0	0	0				90272	73713		20661										79053						1	1
Q9D0K2|SCOT1_MOUSE	Succinyl-CoA:3-ketoacid coenzyme A transferase 1 mitochondrial OS=Mus musculus OX=10090 GN=Oxct1 PE=1 SV=1	36.55	3	0	0	0	0	0	0	0	0	0	0	0	0	0	0	0	0	0	0	0	3	0	0																				82271			1	1
P08228|SODC_MOUSE	Superoxide dismutase [Cu-Zn] OS=Mus musculus OX=10090 GN=Sod1 PE=1 SV=2	112.68	7	0	7	7	7	7	0	7	7	0	0	7	0	7	7	7	0	7	7	7	7	7	7		11176	13060	243100	36503		7817.7	27243			10712		2585.5	62461	73006		433.03	2056.9	23385	66477	16542	16588	1	1
P08228|SODC_MOUSE	Superoxide dismutase [Cu-Zn] OS=Mus musculus OX=10090 GN=Sod1 PE=1 SV=2	140.45	7	0	7	7	7	7	0	7	7	0	0	7	0	7	7	7	0	7	7	7	7	7	7		23855	19361	243100	36503		7817.7	57648			10712		2585.5	670370	73006		21384	2056.9	23385	66477	16542	1608.3	1	1
Q9R0Q1|SYTL4_MOUSE	Synaptotagmin-like protein 4 OS=Mus musculus OX=10090 GN=Sytl4 PE=1 SV=1	60.98	1	0	0	0	0	0	0	0	0	0	0	1	0	0	0	1	0	0	0	0	0	0	0											40786				93183								1	1
Q9R0Q1|SYTL4_MOUSE	Synaptotagmin-like protein 4 OS=Mus musculus OX=10090 GN=Sytl4 PE=1 SV=1	87.01	1	0	0	0	0	0	0	0	0	0	0	1	0	0	0	1	0	0	0	0	0	0	0											40786				93183								1	1
Q80YX1|TENA_MOUSE	Tenascin OS=Mus musculus OX=10090 GN=Tnc PE=1 SV=1	79.21	1	0	0	1	1	1	1	0	0	1	0	0	0	0	0	1	0	0	0	0	0	0	0			243.52	1070.1	140.21	0			1089.6						212.76								1	1
P10639|THIO_MOUSE	Thioredoxin OS=Mus musculus OX=10090 GN=Txn PE=1 SV=3	67.87	12	12	0	0	0	0	0	0	12	0	0	0	0	0	0	0	0	0	0	0	0	0	0	158210							76166															1	1
P10639|THIO_MOUSE	Thioredoxin OS=Mus musculus OX=10090 GN=Txn PE=1 SV=3	57.32	12	12	0	0	0	0	0	0	0	0	0	0	0	0	0	0	12	0	0	0	0	0	0	158210															80993							1	1
Q8CDN6|TXNL1_MOUSE	Thioredoxin-like protein 1 OS=Mus musculus OX=10090 GN=Txnl1 PE=1 SV=3	29.1	2	2	0	0	0	0	0	0	0	0	0	0	0	0	0	0	0	0	0	0	0	0	0	2049900																						1	1
Q7TMY4|THOC7_MOUSE	THO complex subunit 7 homolog OS=Mus musculus OX=10090 GN=Thoc7 PE=1 SV=2	52.01	5	0	0	5	0	0	0	0	0	0	0	0	0	0	0	0	0	0	5	0	0	5	5			843.79															22521			13198	11652	1	1
Q62264|THRSP_MOUSE	Thyroid hormone-inducible hepatic protein OS=Mus musculus OX=10090 GN=Thrsp PE=1 SV=1	44.59	7	0	0	7	0	0	0	0	0	0	0	7	0	0	7	7	0	0	0	7	7	7	0			550.9								1230.7			1540.5	12867				129.86	4590.6	703.76		1	1
Q62264|THRSP_MOUSE	Thyroid hormone-inducible hepatic protein OS=Mus musculus OX=10090 GN=Thrsp PE=1 SV=1	39.87	7	0	0	7	0	0	0	0	0	0	0	0	0	0	7	0	0	0	0	0	0	0	0			550.9											32260									1	1
Q8C0G2|T3JAM_MOUSE	TRAF3-interacting JNK-activating modulator OS=Mus musculus OX=10090 GN=Traf3ip3 PE=1 SV=2	55.06	1	0	0	0	0	0	0	0	0	0	0	0	0	0	0	0	0	0	0	1	0	0	0																			45575				1	1
Q8C0G2|T3JAM_MOUSE	TRAF3-interacting JNK-activating modulator OS=Mus musculus OX=10090 GN=Traf3ip3 PE=1 SV=2	32.88	1	0	0	0	0	0	0	0	0	0	0	0	0	0	0	0	0	0	0	1	0	0	0																			45575				1	1
Q62351|TFR1_MOUSE	Transferrin receptor protein 1 OS=Mus musculus OX=10090 GN=Tfrc PE=1 SV=1	28.38	1	0	0	0	0	0	0	0	0	0	0	0	0	0	0	0	0	0	0	1	0	0	0																			1041.9				1	1
P37804|TAGL_MOUSE	Transgelin OS=Mus musculus OX=10090 GN=Tagln PE=1 SV=3	21.65	12	0	0	0	0	0	0	0	0	0	0	0	0	0	0	0	0	0	0	12	0	0	0																			1474.8				1	1
Q9WVA4|TAGL2_MOUSE	Transgelin-2 OS=Mus musculus OX=10090 GN=Tagln2 PE=1 SV=4	120.83	6	0	6	6	6	0	0	0	0	0	0	0	0	0	0	0	0	0	6	6	6	0	6		20592	10261	80611														23131	62425	16682		23577	1	1
Q9WVA4|TAGL2_MOUSE	Transgelin-2 OS=Mus musculus OX=10090 GN=Tagln2 PE=1 SV=4	76.83	6	0	6	6	6	0	0	0	0	0	0	0	0	0	0	0	0	0	6	6	6	0	6		20592	2559.1	80611														23131	62425	16682		23577	1	1
Q01853|TERA_MOUSE	Transitional endoplasmic reticulum ATPase OS=Mus musculus OX=10090 GN=Vcp PE=1 SV=4	124.95	4	0	1	0	1	1	0	1	0	0	0	0	2	0	0	0	0	1	1	0	0	0	3		91239		99270	261290		7795.3					761940					19757	200660				258290	3	3
Q01853|TERA_MOUSE	Transitional endoplasmic reticulum ATPase OS=Mus musculus OX=10090 GN=Vcp PE=1 SV=4	60.55	3	0	1	0	1	1	0	1	0	0	0	0	0	0	0	0	0	1	1	1	1	0	0		13006		8783.9	11679		7795.3										19757	200660	38011	9993.7			2	2
P40142|TKT_MOUSE	Transketolase OS=Mus musculus OX=10090 GN=Tkt PE=1 SV=1	40.2	1	0	0	0	0	0	0	0	1	0	0	0	0	0	0	0	1	0	0	0	0	0	0								295610								557130							1	1
P40142|TKT_MOUSE	Transketolase OS=Mus musculus OX=10090 GN=Tkt PE=1 SV=1	30.9	1	1	0	0	0	0	0	0	0	0	0	0	0	0	0	0	0	0	0	0	0	0	0	150440																						1	1
Q9D4D4|TKTL2_MOUSE	Transketolase-like protein 2 OS=Mus musculus OX=10090 GN=Tktl2 PE=1 SV=1	40.2	1	0	0	0	0	0	0	0	1	0	0	0	0	0	0	0	1	0	0	0	0	0	0								295610								557130							1	1
Q9D4D4|TKTL2_MOUSE	Transketolase-like protein 2 OS=Mus musculus OX=10090 GN=Tktl2 PE=1 SV=1	30.9	1	1	0	0	0	0	0	0	0	0	0	0	0	0	0	0	0	0	0	0	0	0	0	150440																						1	1
P07309|TTHY_MOUSE	Transthyretin OS=Mus musculus OX=10090 GN=Ttr PE=1 SV=1	48.34	17	0	0	0	11	0	0	0	6	0	0	0	0	0	0	0	0	0	0	0	0	0	0				554090				3085.8															2	2
P07309|TTHY_MOUSE	Transthyretin OS=Mus musculus OX=10090 GN=Ttr PE=1 SV=1	45.52	11	0	0	5	0	0	0	6	6	0	0	0	0	0	0	0	0	0	0	0	0	0	0			18028				11364	3085.8															2	2
Q64737|PUR2_MOUSE	Trifunctional purine biosynthetic protein adenosine-3 OS=Mus musculus OX=10090 GN=Gart PE=1 SV=3	38.92	1	0	0	0	0	0	0	0	0	0	0	0	0	0	0	0	0	0	0	0	1	0	0																				69935			1	1
P68369|TBA1A_MOUSE	Tubulin alpha-1A chain OS=Mus musculus OX=10090 GN=Tuba1a PE=1 SV=1	147.05	10	0	4	2	0	4	4	0	0	0	0	0	0	4	0	2	0	0	2	0	8	4	8		498.4	9222.3		15092	2506.5							3830.6		11756			8464.6		83106	1782.1	40664	3	3
P68369|TBA1A_MOUSE	Tubulin alpha-1A chain OS=Mus musculus OX=10090 GN=Tuba1a PE=1 SV=1	177.09	10	0	4	10	0	6	4	4	0	0	0	0	0	4	0	2	0	0	2	0	8	4	4		498.4	11994		269170	2506.5	11063						3830.6		11756			8464.6		83106	2487.8	661.21	3	3
P05213|TBA1B_MOUSE	Tubulin alpha-1B chain OS=Mus musculus OX=10090 GN=Tuba1b PE=1 SV=2	147.05	10	0	4	2	0	4	4	0	0	0	0	0	0	4	0	2	0	0	2	0	8	4	8		498.4	9222.3		15092	2506.5							3830.6		11756			8464.6		83106	1782.1	40664	3	3
P05213|TBA1B_MOUSE	Tubulin alpha-1B chain OS=Mus musculus OX=10090 GN=Tuba1b PE=1 SV=2	177.09	10	0	4	10	0	6	4	4	0	0	0	0	0	4	0	2	0	0	2	0	8	4	4		498.4	11994		269170	2506.5	11063						3830.6		11756			8464.6		83106	2487.8	661.21	3	3
P68373|TBA1C_MOUSE	Tubulin alpha-1C chain OS=Mus musculus OX=10090 GN=Tuba1c PE=1 SV=1	147.05	10	0	4	2	0	4	4	0	0	0	0	0	0	4	0	2	0	0	2	0	8	4	8		498.4	9222.3		15092	2506.5							3830.6		11756			8464.6		83106	1782.1	40664	3	3
P68373|TBA1C_MOUSE	Tubulin alpha-1C chain OS=Mus musculus OX=10090 GN=Tuba1c PE=1 SV=1	177.09	10	0	4	10	0	6	4	4	0	0	0	0	0	4	0	2	0	0	2	0	8	4	4		498.4	11994		269170	2506.5	11063						3830.6		11756			8464.6		83106	2487.8	661.21	3	3
P05214|TBA3_MOUSE	Tubulin alpha-3 chain OS=Mus musculus OX=10090 GN=Tuba3a PE=1 SV=1	147.05	10	0	4	2	0	4	4	0	0	0	0	0	0	4	0	2	0	0	2	0	8	4	8		498.4	9222.3		15092	2506.5							3830.6		11756			8464.6		83106	1782.1	40664	3	3
P05214|TBA3_MOUSE	Tubulin alpha-3 chain OS=Mus musculus OX=10090 GN=Tuba3a PE=1 SV=1	177.09	10	0	4	10	0	6	4	4	0	0	0	0	0	4	0	2	0	0	2	0	8	4	4		498.4	11994		269170	2506.5	11063						3830.6		11756			8464.6		83106	2487.8	661.21	3	3
A2AQ07|TBB1_MOUSE	Tubulin beta-1 chain OS=Mus musculus OX=10090 GN=Tubb1 PE=1 SV=1	66.87	2	0	2	0	0	0	0	0	0	0	0	0	0	0	0	0	0	0	0	0	2	0	2		14121																		176030		21293	1	1
A2AQ07|TBB1_MOUSE	Tubulin beta-1 chain OS=Mus musculus OX=10090 GN=Tubb1 PE=1 SV=1	76.9	2	0	2	0	0	0	0	0	0	0	0	0	0	0	0	0	0	0	0	0	2	0	0		14121																		176030			1	1
Q7TMM9|TBB2A_MOUSE	Tubulin beta-2A chain OS=Mus musculus OX=10090 GN=Tubb2a PE=1 SV=1	66.87	2	0	2	0	0	0	0	0	0	0	0	0	0	0	0	0	0	0	0	0	2	0	2		14121																		176030		21293	1	1
Q7TMM9|TBB2A_MOUSE	Tubulin beta-2A chain OS=Mus musculus OX=10090 GN=Tubb2a PE=1 SV=1	76.9	2	0	2	0	0	0	0	0	0	0	0	0	0	0	0	0	0	0	0	0	2	0	0		14121																		176030			1	1
Q9CWF2|TBB2B_MOUSE	Tubulin beta-2B chain OS=Mus musculus OX=10090 GN=Tubb2b PE=1 SV=1	66.87	2	0	2	0	0	0	0	0	0	0	0	0	0	0	0	0	0	0	0	0	2	0	2		14121																		176030		21293	1	1
Q9CWF2|TBB2B_MOUSE	Tubulin beta-2B chain OS=Mus musculus OX=10090 GN=Tubb2b PE=1 SV=1	76.9	2	0	2	0	0	0	0	0	0	0	0	0	0	0	0	0	0	0	0	0	2	0	0		14121																		176030			1	1
Q9ERD7|TBB3_MOUSE	Tubulin beta-3 chain OS=Mus musculus OX=10090 GN=Tubb3 PE=1 SV=1	66.87	2	0	2	0	0	0	0	0	0	0	0	0	0	0	0	0	0	0	0	0	2	0	2		14121																		176030		21293	1	1
Q9ERD7|TBB3_MOUSE	Tubulin beta-3 chain OS=Mus musculus OX=10090 GN=Tubb3 PE=1 SV=1	76.9	2	0	2	0	0	0	0	0	0	0	0	0	0	0	0	0	0	0	0	0	2	0	0		14121																		176030			1	1
Q9D6F9|TBB4A_MOUSE	Tubulin beta-4A chain OS=Mus musculus OX=10090 GN=Tubb4a PE=1 SV=3	66.87	2	0	2	0	0	0	0	0	0	0	0	0	0	0	0	0	0	0	0	0	2	0	2		14121																		176030		21293	1	1
Q9D6F9|TBB4A_MOUSE	Tubulin beta-4A chain OS=Mus musculus OX=10090 GN=Tubb4a PE=1 SV=3	76.9	2	0	2	0	0	0	0	0	0	0	0	0	0	0	0	0	0	0	0	0	2	0	0		14121																		176030			1	1
P68372|TBB4B_MOUSE	Tubulin beta-4B chain OS=Mus musculus OX=10090 GN=Tubb4b PE=1 SV=1	66.87	2	0	2	0	0	0	0	0	0	0	0	0	0	0	0	0	0	0	0	0	2	0	2		14121																		176030		21293	1	1
P68372|TBB4B_MOUSE	Tubulin beta-4B chain OS=Mus musculus OX=10090 GN=Tubb4b PE=1 SV=1	76.9	2	0	2	0	0	0	0	0	0	0	0	0	0	0	0	0	0	0	0	0	2	0	0		14121																		176030			1	1
P99024|TBB5_MOUSE	Tubulin beta-5 chain OS=Mus musculus OX=10090 GN=Tubb5 PE=1 SV=1	66.87	2	0	2	0	0	0	0	0	0	0	0	0	0	0	0	0	0	0	0	0	2	0	2		14121																		176030		21293	1	1
P99024|TBB5_MOUSE	Tubulin beta-5 chain OS=Mus musculus OX=10090 GN=Tubb5 PE=1 SV=1	76.9	2	0	2	0	0	0	0	0	0	0	0	0	0	0	0	0	0	0	0	0	2	0	0		14121																		176030			1	1
Q922F4|TBB6_MOUSE	Tubulin beta-6 chain OS=Mus musculus OX=10090 GN=Tubb6 PE=1 SV=1	66.87	2	0	2	0	0	0	0	0	0	0	0	0	0	0	0	0	0	0	0	0	2	0	2		14121																		176030		21293	1	1
Q922F4|TBB6_MOUSE	Tubulin beta-6 chain OS=Mus musculus OX=10090 GN=Tubb6 PE=1 SV=1	76.9	2	0	2	0	0	0	0	0	0	0	0	0	0	0	0	0	0	0	0	0	2	0	0		14121																		176030			1	1
Q9CYZ2|TPD54_MOUSE	Tumor protein D54 OS=Mus musculus OX=10090 GN=Tpd52l2 PE=1 SV=1	56.88	5	0	0	5	0	0	0	0	0	0	0	0	0	0	0	0	0	0	5	0	5	0	0			637220															4013700		173070			1	1
Q9CYZ2|TPD54_MOUSE	Tumor protein D54 OS=Mus musculus OX=10090 GN=Tpd52l2 PE=1 SV=1	64.44	5	0	0	5	0	0	0	0	0	0	0	0	0	0	0	0	0	0	5	0	5	5	0			637220															4013700		173070	4142500		1	1
Q91YR1|TWF1_MOUSE	Twinfilin-1 OS=Mus musculus OX=10090 GN=Twf1 PE=1 SV=2	40.97	3	0	0	0	0	0	0	0	0	0	0	0	0	0	0	0	0	0	0	0	3	0	0																				3384.7			1	1
Q91YR1|TWF1_MOUSE	Twinfilin-1 OS=Mus musculus OX=10090 GN=Twf1 PE=1 SV=2	27.46	3	0	0	0	0	0	0	0	0	0	0	0	0	0	0	0	0	0	3	0	0	0	0																		318750					1	1
Q02053|UBA1_MOUSE	Ubiquitin-like modifier-activating enzyme 1 OS=Mus musculus OX=10090 GN=Uba1 PE=1 SV=1	61.23	1	0	1	0	1	1	0	0	1	0	0	1	0	0	0	0	0	0	0	0	0	0	0		367.91		5381.5	730.39			326.95			2022.1												1	1
Q02053|UBA1_MOUSE	Ubiquitin-like modifier-activating enzyme 1 OS=Mus musculus OX=10090 GN=Uba1 PE=1 SV=1	42.14	1	0	0	0	0	1	0	0	1	0	0	1	0	0	0	0	0	0	0	0	0	0	0					730.39			1260.8			2022.1												1	1
P31254|UBA1Y_MOUSE	Ubiquitin-like modifier-activating enzyme 1 Y OS=Mus musculus OX=10090 GN=Uba1y PE=1 SV=2	61.23	1	0	1	0	1	1	0	0	1	0	0	1	0	0	0	0	0	0	0	0	0	0	0		367.91		5381.5	730.39			326.95			2022.1												1	1
P31254|UBA1Y_MOUSE	Ubiquitin-like modifier-activating enzyme 1 Y OS=Mus musculus OX=10090 GN=Uba1y PE=1 SV=2	42.14	1	0	0	0	0	1	0	0	1	0	0	1	0	0	0	0	0	0	0	0	0	0	0					730.39			1260.8			2022.1												1	1
Q91ZJ5|UGPA_MOUSE	UTP--glucose-1-phosphate uridylyltransferase OS=Mus musculus OX=10090 GN=Ugp2 PE=1 SV=3	129.18	2	0	2	2	2	2	0	0	0	0	0	0	0	0	0	0	0	0	0	0	2	2	2		3087.4	976.84	3952.6	8583.8															10099	1798.9	2046.6	1	1
Q91ZJ5|UGPA_MOUSE	UTP--glucose-1-phosphate uridylyltransferase OS=Mus musculus OX=10090 GN=Ugp2 PE=1 SV=3	57.97	2	0	0	2	0	0	0	0	0	0	0	0	0	0	0	0	0	0	0	0	2	0	2			976.84																	10099		2046.6	1	1
Q9CQ80|VPS25_MOUSE	Vacuolar protein-sorting-associated protein 25 OS=Mus musculus OX=10090 GN=Vps25 PE=1 SV=1	90.85	6	6	0	0	0	0	0	0	6	6	6	6	0	0	0	0	0	0	0	0	0	0	0	1144700							29850	7758.9	27148	7209.6												1	1
Q9CQ80|VPS25_MOUSE	Vacuolar protein-sorting-associated protein 25 OS=Mus musculus OX=10090 GN=Vps25 PE=1 SV=1	93.5	6	6	0	0	0	0	0	0	6	6	6	6	0	0	0	0	0	0	0	0	0	0	0	1144700							29850	7758.9	27148	7209.6												1	1
P29533|VCAM1_MOUSE	Vascular cell adhesion protein 1 OS=Mus musculus OX=10090 GN=Vcam1 PE=1 SV=1	36.38	1	0	0	0	0	0	0	0	0	0	0	0	0	0	0	0	0	0	0	0	1	0	0																				59308			1	1
P35917|VGFR3_MOUSE	Vascular endothelial growth factor receptor 3 OS=Mus musculus OX=10090 GN=Flt4 PE=1 SV=1	26.4	1	0	0	0	0	0	0	0	0	0	0	0	0	0	0	0	0	0	0	0	1	0	0																				123760			1	1
Q9CZT5|VASN_MOUSE	Vasorin OS=Mus musculus OX=10090 GN=Vasn PE=2 SV=2	29.82	1	0	0	0	0	0	0	0	0	0	0	0	1	0	0	0	0	0	0	0	0	0	0												19466											1	1
P50544|ACADV_MOUSE	Very long-chain specific acyl-CoA dehydrogenase mitochondrial OS=Mus musculus OX=10090 GN=Acadvl PE=1 SV=3	43.2	2	0	0	2	2	0	0	0	0	0	0	0	0	0	0	2	0	0	0	2	2	2	0			5439.3	324480											279820				90537	309910	172280		1	1
Q64727|VINC_MOUSE	Vinculin OS=Mus musculus OX=10090 GN=Vcl PE=1 SV=4	111.75	2	0	2	2	2	2	0	2	0	0	0	0	0	0	0	0	0	0	2	0	2	2	2		30053	1901.3	65080	32223		4987.9											32200		45033	0	41618	1	1
Q64727|VINC_MOUSE	Vinculin OS=Mus musculus OX=10090 GN=Vcl PE=1 SV=4	87.73	2	0	2	2	2	2	0	2	0	0	0	0	0	0	0	0	0	0	2	0	2	0	2		30053	1901.3	65080	32223		4987.9											32200		45033		41618	1	1
P21614|VTDB_MOUSE	Vitamin D-binding protein OS=Mus musculus OX=10090 GN=Gc PE=1 SV=2	86.39	5	0	0	5	3	0	0	0	0	0	0	3	0	0	3	3	3	0	2	0	2	3	2			66787	3560.7							1898			7930.2	2197	0		66409		227260	13976	154540	2	2
P21614|VTDB_MOUSE	Vitamin D-binding protein OS=Mus musculus OX=10090 GN=Gc PE=1 SV=2	105.53	5	0	0	2	3	0	0	0	0	0	0	0	0	0	3	3	0	0	2	0	2	0	0			65446	3560.7										13470	2197			130160		227260			3	3
Q08761|PROS_MOUSE	Vitamin K-dependent protein S OS=Mus musculus OX=10090 GN=Pros1 PE=2 SV=1	47.26	1	0	0	0	0	0	0	0	0	0	0	0	0	0	0	0	0	0	0	0	1	0	1																				18359		23565	1	1
Q01815|CAC1C_MOUSE	Voltage-dependent L-type calcium channel subunit alpha-1C OS=Mus musculus OX=10090 GN=Cacna1c PE=1 SV=1	22.26	1	0	0	0	0	0	0	0	0	0	0	0	0	0	0	0	0	0	0	1	0	0	0																			773450				1	1
Q99KC8|VMA5A_MOUSE	von Willebrand factor A domain-containing protein 5A OS=Mus musculus OX=10090 GN=Vwa5a PE=1 SV=2	22.69	1	0	0	0	0	0	0	0	0	0	0	0	0	0	0	0	0	0	0	1	0	0	0																			424260				1	1
O88342|WDR1_MOUSE	WD repeat-containing protein 1 OS=Mus musculus OX=10090 GN=Wdr1 PE=1 SV=3	27.4	4	0	0	0	0	0	0	0	0	0	0	0	0	0	0	0	0	0	0	4	0	0	0																			448.06				1	1
O88342|WDR1_MOUSE	WD repeat-containing protein 1 OS=Mus musculus OX=10090 GN=Wdr1 PE=1 SV=3	34.27	4	0	0	0	0	0	0	0	0	0	0	0	0	0	0	0	0	0	0	4	0	0	0																			448.06				1	1
B1AVD1|XPP2_MOUSE	Xaa-Pro aminopeptidase 2 OS=Mus musculus OX=10090 GN=Xpnpep2 PE=1 SV=1	49.71	2	0	0	0	0	2	0	0	0	0	0	0	2	0	0	0	0	0	2	0	2	0	2					47304							13260						100040		88347		153620	1	1
Q64726|ZA2G_MOUSE	Zinc-alpha-2-glycoprotein OS=Mus musculus OX=10090 GN=Azgp1 PE=1 SV=2	89.88	4	0	0	4	4	0	4	0	0	0	0	4	0	0	4	4	0	0	0	0	0	0	0			499.33	395.97		1167.1					232.38			10940	818.9								1	1
Q64726|ZA2G_MOUSE	Zinc-alpha-2-glycoprotein OS=Mus musculus OX=10090 GN=Azgp1 PE=1 SV=2	29.59	4	0	0	0	0	0	0	0	0	0	0	0	0	0	4	0	0	0	0	0	0	0	0														17205									1	1
[truncated: 24 more columns]

## Sheet: proteins LFQ analysis PEAKS
Accession	Description	Significance	Coverage (%)	#Peptides	#Unique	PTM	Sample 1 Area	Sample 2 Area	Sample 5 Area	Sample 6 Area	Sample 9 Area	Sample 10 Area	Sample 12 Area	Sample 13 Area	Sample 15 Area	Sample 16 Area	Sample 21 Area	Sample 22 Area	Sample 3 Area	Sample 4 Area	Sample 7 Area	Sample 8 Area	Sample 11 Area	Sample 14 Area	Sample 17 Area	Sample 18 Area	Sample 19 Area	Sample 20 Area	Sample 1 Area (top-3 peptides)	Sample 2 Area (top-3 peptides)	Sample 5 Area (top-3 peptides)	Sample 6 Area (top-3 peptides)	Sample 9 Area (top-3 peptides)	Sample 10 Area (top-3 peptides)	Sample 12 Area (top-3 peptides)	Sample 13 Area (top-3 peptides)	Sample 15 Area (top-3 peptides)	Sample 16 Area (top-3 peptides)	Sample 21 Area (top-3 peptides)	Sample 22 Area (top-3 peptides)	Sample 3 Area (top-3 peptides)	Sample 4 Area (top-3 peptides)	Sample 7 Area (top-3 peptides)	Sample 8 Area (top-3 peptides)	Sample 11 Area (top-3 peptides)	Sample 14 Area (top-3 peptides)	Sample 17 Area (top-3 peptides)	Sample 18 Area (top-3 peptides)	Sample 19 Area (top-3 peptides)
P07758|A1AT1_MOUSE	Alpha-1-antitrypsin 1-1 OS=Mus musculus OX=10090 GN=Serpina1a PE=1 SV=4	1.97	3	2	2		179140	95476	20750	72968	49597	110380	7685.6	144990	224950	36014	39410	23353	125780	220550	115560	54745	122110	124390	123400	13870	31374	27029	161690	87258	20750	63194	43879	98925	7685.6	127860	190320	33252	35043	23353	106710	199720	98704	40428	110240	114780	113090	12078	26355
P22599|A1AT2_MOUSE	Alpha-1-antitrypsin 1-2 OS=Mus musculus OX=10090 GN=Serpina1b PE=1 SV=2	1.97	3	2	2		179140	95476	20750	72968	49597	110380	7685.6	144990	224950	36014	39410	23353	125780	220550	115560	54745	122110	124390	123400	13870	31374	27029	161690	87258	20750	63194	43879	98925	7685.6	127860	190320	33252	35043	23353	106710	199720	98704	40428	110240	114780	113090	12078	26355
Q00896|A1AT3_MOUSE	Alpha-1-antitrypsin 1-3 OS=Mus musculus OX=10090 GN=Serpina1c PE=1 SV=2	1.97	3	2	2		179140	95476	20750	72968	49597	110380	7685.6	144990	224950	36014	39410	23353	125780	220550	115560	54745	122110	124390	123400	13870	31374	27029	161690	87258	20750	63194	43879	98925	7685.6	127860	190320	33252	35043	23353	106710	199720	98704	40428	110240	114780	113090	12078	26355
Q00897|A1AT4_MOUSE	Alpha-1-antitrypsin 1-4 OS=Mus musculus OX=10090 GN=Serpina1d PE=1 SV=1	1.97	3	2	2		179140	95476	20750	72968	49597	110380	7685.6	144990	224950	36014	39410	23353	125780	220550	115560	54745	122110	124390	123400	13870	31374	27029	161690	87258	20750	63194	43879	98925	7685.6	127860	190320	33252	35043	23353	106710	199720	98704	40428	110240	114780	113090	12078	26355
Q00898|A1AT5_MOUSE	Alpha-1-antitrypsin 1-5 OS=Mus musculus OX=10090 GN=Serpina1e PE=1 SV=1	1.97	3	2	2		179140	95476	20750	72968	49597	110380	7685.6	144990	224950	36014	39410	23353	125780	220550	115560	54745	122110	124390	123400	13870	31374	27029	161690	87258	20750	63194	43879	98925	7685.6	127860	190320	33252	35043	23353	106710	199720	98704	40428	110240	114780	113090	12078	26355
P50715|DFAR7_MOUSE	Alpha-defensin-related sequence 7 OS=Mus musculus OX=10090 GN=Defa-rs7 PE=2 SV=2	0.76	14	1	1		0	891.07	551.36	637.38	0	0	129880	94723	0	71485	4433.1	0	0	0	0	2554.8	0	0	14070	0	2231.9	15289	0	891.07	551.36	637.38	0	0	129880	94723	0	71485	4433.1	0	0	0	0	2554.8	0	0	14070	0	2231.9
Q00623|APOA1_MOUSE	Apolipoprotein A-I OS=Mus musculus OX=10090 GN=Apoa1 PE=1 SV=2	1.45	5	2	2		1283300	44663	14960	28152	32945	280600	51066	230080	106020	22467	30581	85916	47883	23800	73181	75017	194050	496460	336350	73812	66090	20455	1283300	44663	14960	28152	32945	280600	51066	230080	106020	22467	30581	85916	47883	23800	73181	75017	194050	496460	336350	73812	66090
P09813|APOA2_MOUSE	Apolipoprotein A-II OS=Mus musculus OX=10090 GN=Apoa2 PE=1 SV=2	11.12	32	7	7	Oxidation (M); Pyro-glu from Q	5396900	1274000	996240	356410	377730	921880	382230	1894000	5777100	878580	323680	424540	1490300	3526700	2549500	1003300	2458600	6032600	2822100	669150	2508900	694210	2768400	773640	662300	214450	225540	426300	301160	1032000	3240300	561480	206780	270440	621080	2149100	1187200	674850	1224800	3297400	1749800	402990	1433800
P33622|APOC3_MOUSE	Apolipoprotein C-III OS=Mus musculus OX=10090 GN=Apoc3 PE=1 SV=2	4.45	14	2	2		408260	4656.3	0	4279.6	0	48120	2327.1	44626	71547	22093	0	0	36044	32646	49007	24103	23525	807940	14887	9807.2	95931	40353	360360	4656.3	0	0	0	34103	2327.1	6389.8	7970.1	19738	0	0	14113	0	17096	18042	0	675190	9738.6	9807.2	95931
Q6ZPL9|DDX55_MOUSE	ATP-dependent RNA helicase DDX55 OS=Mus musculus OX=10090 GN=Ddx55 PE=1 SV=2	57.87	2	1	1		0	0	0	0	0	0	0	0	0	0	10038	0	18714	0	0	0	0	0	0	13476	9137.1	17758	0	0	0	0	0	0	0	0	0	0	10038	0	18714	0	0	0	0	0	0	13476	9137.1
Q9D2C7|BI1_MOUSE	Bax inhibitor 1 OS=Mus musculus OX=10090 GN=Tmbim6 PE=1 SV=1	0.36	3	1	1		154810	98118	16626	39249	22660	70846	40990	134810	367380	42040	34539	20034	39994	50907	61580	56581	258180	237400	59569	10925	58815	26865	154810	98118	16626	39249	22660	70846	40990	134810	367380	42040	34539	20034	39994	50907	61580	56581	258180	237400	59569	10925	58815
E9PV24|FIBA_MOUSE	Fibrinogen alpha chain OS=Mus musculus OX=10090 GN=Fga PE=1 SV=1	14.59	5	15	15	Oxidation (M)	17578000	59968000	11585000	19440000	9528500	30939000	3889500	58183000	41550000	13575000	50990000	26358000	51560000	117120000	50067000	44858000	161040000	73433000	12868000	21814000	37485000	58417000	11769000	52583000	9081800	14116000	7382800	15767000	3590900	49428000	10624000	10692000	43873000	24330000	28439000	99761000	16181000	34596000	144460000	33165000	8784200	20703000	33168000
Q8K0E8|FIBB_MOUSE	Fibrinogen beta chain OS=Mus musculus OX=10090 GN=Fgb PE=1 SV=1	5.78	3	4	4		157290	4971900	4949300	4517400	1305500	6627800	864.06	1633300	15923000	40199	186520	77885	4311800	36478000	3123300	5007800	10854000	1392700	1922400	95867	248140	145250	20858	4790500	4527700	4289000	1278400	6421600	864.06	1188200	15258000	40199	155330	60290	4245000	35423000	2868200	4732000	10390000	1029600	1855100	76986	236080
Q9WUB3|PYGM_MOUSE	Glycogen phosphorylase muscle form OS=Mus musculus OX=10090 GN=Pygm PE=1 SV=3	0.78	17	11	11	Carbamidomethylation; Oxidation (M); Pyro-glu from Q	1316800	1104000	1682700	1099700	967710	1090400	1106700	994590	2705300	863920	887590	690950	1304900	2039200	1815600	1209400	1088900	1425400	1257100	832340	1047200	564730	615840	518600	749900	506680	462920	514090	530820	489330	1225300	406280	405410	335580	596900	939180	827620	561180	514150	657390	565110	390000	452290
P01942|HBA_MOUSE	Hemoglobin subunit alpha OS=Mus musculus OX=10090 GN=Hba PE=1 SV=2	1.78	8	3	3		1472600	188180	0	2258.2	90470	34325	9487.7	23266	29322	33748	3495.8	0	0	98582	13740	227440	182780	352900	67366	8731.2	320470	42691	1069400	52221	0	2258.2	49572	11797	0	13912	7729.7	13427	3495.8	0	0	8753.3	2750.4	29482	81488	181480	32572	6415.8	160910
P02088|HBB1_MOUSE	Hemoglobin subunit beta-1 OS=Mus musculus OX=10090 GN=Hbb-b1 PE=1 SV=2	0.16	6	4	2		365280	7939.1	0	4172.2	3158.6	5248.9	3510.4	8126.4	0	4526.8	0	567.95	3788.8	10183	0	4657.6	31554	86213	18755	498.37	63367	5475	295660	813.52	0	828.52	3158.6	5248.9	0	7347.9	0	1646.9	0	0	0	757.92	0	900.42	9349.5	59913	8848.8	498.37	45595
P63158|HMGB1_MOUSE	High mobility group protein B1 OS=Mus musculus OX=10090 GN=Hmgb1 PE=1 SV=2	9.96	6	1	1		234690	50808	18294	9786.4	11571	1724.1	12948	7823.8	108840	33261	22284	30898	20911	55584	0	30162	42004	26046	31780	44042	593130	75239	234690	50808	18294	9786.4	11571	1724.1	12948	7823.8	108840	33261	22284	30898	20911	55584	0	30162	42004	26046	31780	44042	593130
Q6ZWY9|H2B1C_MOUSE	Histone H2B type 1-C/E/G OS=Mus musculus OX=10090 GN=Hist1h2bc PE=1 SV=3	8.07	11	2	2		119130	130680	3245.8	28797	29879	59232	1107.7	100790	188380	100100	48636	10396	23359	291000	134630	454110	144570	474640	270060	7825.7	189140	40301	119130	105890	3245.8	11557	18881	59232	0	80538	170780	86595	48636	10396	16380	291000	88266	230340	112610	213620	258520	7825.7	189140
P10853|H2B1F_MOUSE	Histone H2B type 1-F/J/L OS=Mus musculus OX=10090 GN=Hist1h2bf PE=1 SV=2	8.07	11	2	2		119130	130680	3245.8	28797	29879	59232	1107.7	100790	188380	100100	48636	10396	23359	291000	134630	454110	144570	474640	270060	7825.7	189140	40301	119130	105890	3245.8	11557	18881	59232	0	80538	170780	86595	48636	10396	16380	291000	88266	230340	112610	213620	258520	7825.7	189140
Q64478|H2B1H_MOUSE	Histone H2B type 1-H OS=Mus musculus OX=10090 GN=Hist1h2bh PE=1 SV=3	8.07	11	2	2		119130	130680	3245.8	28797	29879	59232	1107.7	100790	188380	100100	48636	10396	23359	291000	134630	454110	144570	474640	270060	7825.7	189140	40301	119130	105890	3245.8	11557	18881	59232	0	80538	170780	86595	48636	10396	16380	291000	88266	230340	112610	213620	258520	7825.7	189140
Q8CGP1|H2B1K_MOUSE	Histone H2B type 1-K OS=Mus musculus OX=10090 GN=Hist1h2bk PE=1 SV=3	8.07	11	2	2		119130	130680	3245.8	28797	29879	59232	1107.7	100790	188380	100100	48636	10396	23359	291000	134630	454110	144570	474640	270060	7825.7	189140	40301	119130	105890	3245.8	11557	18881	59232	0	80538	170780	86595	48636	10396	16380	291000	88266	230340	112610	213620	258520	7825.7	189140
P01869|IGH1M_MOUSE	Ig gamma-1 chain C region membrane-bound form OS=Mus musculus OX=10090 GN=Ighg1 PE=1 SV=2	0.61	5	2	2	Carbamidomethylation	325790	125270	388720	198050	199320	224880	252620	244330	648010	189230	77406	88694	383920	507210	429000	284860	257500	336830	299000	90233	36527	137220	325790	125270	388720	198050	199320	224880	252620	244330	648010	189230	77406	88694	383920	507210	429000	284860	257500	336830	299000	90233	36527
P01868|IGHG1_MOUSE	Ig gamma-1 chain C region secreted form OS=Mus musculus OX=10090 GN=Ighg1 PE=1 SV=1	0.61	6	2	2	Carbamidomethylation	325790	125270	388720	198050	199320	224880	252620	244330	648010	189230	77406	88694	383920	507210	429000	284860	257500	336830	299000	90233	36527	137220	325790	125270	388720	198050	199320	224880	252620	244330	648010	189230	77406	88694	383920	507210	429000	284860	257500	336830	299000	90233	36527
P01837|IGKC_MOUSE	Immunoglobulin kappa constant OS=Mus musculus OX=10090 GN=Igkc PE=1 SV=2	9.12	21	2	2	Oxidation (M)	104630	82778	92572	70370	45549	50800	71462	48023	204380	31570	76025	65935	138810	153910	104150	71831	99431	132410	99178	80170	82445	41001	104630	82778	92572	70370	45549	50800	71462	48023	204380	31570	76025	65935	138810	153910	104150	71831	99431	132410	99178	80170	82445
O08677|KNG1_MOUSE	Kininogen-1 OS=Mus musculus OX=10090 GN=Kng1 PE=1 SV=1	3.41	3	4	4		1051900	67566	360730	703550	190650	389850	7891.4	608810	503560	617680	1213.8	44145	119120	523700	129270	649920	1405500	511340	19145	26941	31546	26211	1023600	31779	325540	650100	124060	199680	7891.4	424080	141080	612390	1213.8	34547	24710	213900	13338	615570	1305500	302320	17057	16485	3055.3
P53986|MOT1_MOUSE	Monocarboxylate transporter 1 OS=Mus musculus OX=10090 GN=Slc16a1 PE=1 SV=1	1.57	2	1	1		162120	22490	175160	21500	3373.4	1038.2	2711.4	9197	247880	8154.7	0	21263	23591	62951	0	26099	0	24882	3369	34453	45096	13767	162120	22490	175160	21500	3373.4	1038.2	2711.4	9197	247880	8154.7	0	21263	23591	62951	0	26099	0	24882	3369	34453	45096
Q8BX65|MDFIC_MOUSE	MyoD family inhibitor domain-containing protein OS=Mus musculus OX=10090 GN=Mdfic PE=1 SV=1	12.52	4	1	1	Carbamidomethylation	0	11675	23428	411.65	0	0	0	0	68133	9231.7	0	4042.8	91069	38854	0	0	0	0	0	0	0	0	0	11675	23428	411.65	0	0	0	0	68133	9231.7	0	4042.8	91069	38854	0	0	0	0	0	0	0
Q61838|PZP_MOUSE	Pregnancy zone protein OS=Mus musculus OX=10090 GN=Pzp PE=1 SV=3	3.34	1	2	2		318710	32382	0	13335	10249	20090	25526	189970	259700	25337	3736	61730	4397.4	102280	53735	100810	182010	78066	218070	29884	164000	33855	302710	20572	0	8597	5632.7	11115	25526	82286	228860	25337	3736	51919	2084.7	79501	53735	76387	50105	36098	218070	23308	164000
Q8C739|F110B_MOUSE	Protein FAM110B OS=Mus musculus OX=10090 GN=Fam110b PE=1 SV=1	4.67	2	1	1		489380	0	37910	57213	0	1117.1	0	57237	35265	125500	0	0	2275.7	0	0	59916	14018	0	0	0	0	0	489380	0	37910	57213	0	1117.1	0	57237	35265	125500	0	0	2275.7	0	0	59916	14018	0	0	0	0
P07724|ALBU_MOUSE	Serum albumin OS=Mus musculus OX=10090 GN=Alb PE=1 SV=3	4.16	2	1	1		3155.9	7353.6	0	6378.1	0	4914.6	0	21560	0	0	6991.2	2668.3	50179	2342.1	0	3993.9	109330	68653	0	3053.2	2423.1	6739.9	3155.9	7353.6	0	6378.1	0	4914.6	0	21560	0	0	6991.2	2668.3	50179	2342.1	0	3993.9	109330	68653	0	3053.2	2423.1
Q62261|SPTB2_MOUSE	Spectrin beta chain non-erythrocytic 1 OS=Mus musculus OX=10090 GN=Sptbn1 PE=1 SV=2	7.12	0	1	1		9034	27232	8570.7	19886	0	0	7125.8	0	21493	3679.9	0	0	26085	13641	12225	26056	0	0	15014	0	0	0	9034	27232	8570.7	19886	0	0	7125.8	0	21493	3679.9	0	0	26085	13641	12225	26056	0	0	15014	0	0
P20065|TYB4_MOUSE	Thymosin beta-4 OS=Mus musculus OX=10090 GN=Tmsb4x PE=1 SV=1	10.88	26	1	1		78746	8038.4	13900	0	6180.5	0	6593.3	0	18360	13671	14015	3468.8	22446	25426	35852	7717.1	6909.3	35158	131980	7668.7	669190	42856	78746	8038.4	13900	0	6180.5	0	6593.3	0	18360	13671	14015	3468.8	22446	25426	35852	7717.1	6909.3	35158	131980	7668.7	669190
P20152|VIME_MOUSE	Vimentin OS=Mus musculus OX=10090 GN=Vim PE=1 SV=3	2.78	2	1	1		8429	6836.9	7444.9	5724.3	0	0	0	0	77347	0	2699.4	3294	4901.5	15287	0	8558.5	0	8619.8	0	10017	31107	8540.9	8429	6836.9	7444.9	5724.3	0	0	0	0	77347	0	2699.4	3294	4901.5	15287	0	8558.5	0	8619.8	0	10017	31107
P33587|PROC_MOUSE	Vitamin K-dependent protein C OS=Mus musculus OX=10090 GN=Proc PE=1 SV=2	5.98	3	1	1		92874	20354	122130	70822	51844	25522	0	19356	16174	51359	15506	20128	97162	50389	4822.1	17925	17293	7097.1	90424	11863	11627	41279	92874	20354	122130	70822	51844	25522	0	19356	16174	51359	15506	20128	97162	50389	4822.1	17925	17293	7097.1	90424	11863	11627
[truncated: 8 more columns]

## Sheet: proteins DB PEAKS peptidomes
Accession	Description	-10lgP	Coverage (%)	Coverage (%) Sample 1	Coverage (%) Sample 2	Coverage (%) Sample 3	Coverage (%) Sample 4	Coverage (%) Sample 5	Coverage (%) Sample 6	Coverage (%) Sample 7	Coverage (%) Sample 8	Coverage (%) Sample 9	Coverage (%) Sample 10	Coverage (%) Sample 11	Coverage (%) Sample 12	Coverage (%) Sample 13	Coverage (%) Sample 14	Coverage (%) Sample 15	Coverage (%) Sample 16	Coverage (%) Sample 17	Coverage (%) Sample 18	Coverage (%) Sample 19	Coverage (%) Sample 20	Coverage (%) Sample 21	Coverage (%) Sample 22	Area Sample 1	Area Sample 2	Area Sample 3	Area Sample 4	Area Sample 5	Area Sample 6	Area Sample 7	Area Sample 8	Area Sample 9	Area Sample 10	Area Sample 11	Area Sample 12	Area Sample 13	Area Sample 14	Area Sample 15	Area Sample 16	Area Sample 17	Area Sample 18	Area Sample 19	Area Sample 20	Area Sample 21	Area Sample 22	#Peptides	#Unique
P68033|ACTC_MOUSE	Actin alpha cardiac muscle 1 OS=Mus musculus OX=10090 GN=Actc1 PE=1 SV=1	48.13	23	0	0	0	0	0	0	0	0	0	0	0	0	2	16	0	0	0	4	0	0	0	0													79925	10758000				12307					15	15
P68134|ACTS_MOUSE	Actin alpha skeletal muscle OS=Mus musculus OX=10090 GN=Acta1 PE=1 SV=1	48.13	23	0	0	0	0	0	0	0	0	0	0	0	0	2	16	0	0	0	4	0	0	0	0													79925	10758000				12307					15	15
P62737|ACTA_MOUSE	Actin aortic smooth muscle OS=Mus musculus OX=10090 GN=Acta2 PE=1 SV=1	48.13	23	0	0	0	0	0	0	0	0	0	0	0	0	2	16	0	0	0	4	0	0	0	0													79925	10758000				12307					15	15
P63268|ACTH_MOUSE	Actin gamma-enteric smooth muscle OS=Mus musculus OX=10090 GN=Actg2 PE=1 SV=1	48.13	23	0	0	0	0	0	0	0	0	0	0	0	0	2	16	0	0	0	4	0	0	0	0													79925	10758000				12307					15	15
P33622|APOC3_MOUSE	Apolipoprotein C-III OS=Mus musculus OX=10090 GN=Apoc3 PE=1 SV=2	48.26	42	21	0	0	0	0	0	0	0	0	7	0	0	0	35	0	0	7	0	21	0	0	0	385960									48649				1880800			6244.1		183160				4	4
E9PV24|FIBA_MOUSE	Fibrinogen alpha chain OS=Mus musculus OX=10090 GN=Fga PE=1 SV=1	168.74	99	93	94	97	94	96	95	96	96	92	94	96	91	94	96	96	92	90	89	94	94	97	91	526230000	470730000	728900000	592580000	343710000	396180000	257010000	654440000	418840000	459080000	1613800000	293000000	1310200000	1492100000	508260000	624900000	251130000	662460000	753210000	1434500000	873170000	650970000	1398	1397
P01942|HBA_MOUSE	Hemoglobin subunit alpha OS=Mus musculus OX=10090 GN=Hba PE=1 SV=2	47.72	42	26	0	0	0	0	0	0	0	8	0	0	0	0	9	0	0	0	0	37	0	0	0	2699300								85602					361330					3449400				15	15
Q4VAE3|TMM65_MOUSE	Transmembrane protein 65 OS=Mus musculus OX=10090 GN=Tmem65 PE=1 SV=1	51.66	86	64	72	76	62	62	65	67	65	65	63	68	65	69	74	73	56	63	71	71	67	71	62	21292000	29800000	51817000	18005000	38536000	74087000	29331000	35715000	83628000	68382000	69599000	23650000	122280000	102900000	36451000	22891000	17897000	760990000	49641000	869050000	57244000	142150000	244	244
[truncated: 24 more columns]

## Sheet: proteins LibraryPEAKS peptidome
Accession	Description	-10lgP	Coverage (%)	Coverage (%) Sample 1	Coverage (%) Sample 2	Coverage (%) Sample 3	Coverage (%) Sample 4	Coverage (%) Sample 5	Coverage (%) Sample 6	Coverage (%) Sample 7	Coverage (%) Sample 8	Coverage (%) Sample 9	Coverage (%) Sample 10	Coverage (%) Sample 11	Coverage (%) Sample 12	Coverage (%) Sample 13	Coverage (%) Sample 14	Coverage (%) Sample 15	Coverage (%) Sample 16	Coverage (%) Sample 17	Coverage (%) Sample 18	Coverage (%) Sample 19	Coverage (%) Sample 20	Coverage (%) Sample 21	Coverage (%) Sample 22	Area Sample 1	Area Sample 2	Area Sample 3	Area Sample 4	Area Sample 5	Area Sample 6	Area Sample 7	Area Sample 8	Area Sample 9	Area Sample 10	Area Sample 11	Area Sample 12	Area Sample 13	Area Sample 14	Area Sample 15	Area Sample 16	Area Sample 17	Area Sample 18	Area Sample 19	Area Sample 20	Area Sample 21	Area Sample 22	#Peptides	#Unique
Q921H8|THIKA_MOUSE	3-ketoacyl-CoA thiolase A peroxisomal OS=Mus musculus OX=10090 GN=Acaa1a PE=1 SV=1	315.66	2	0	0	0	0	0	0	0	0	0	0	0	0	0	2	0	0	0	0	0	0	0	0														353980									1	1
Q8VCH0|THIKB_MOUSE	3-ketoacyl-CoA thiolase B peroxisomal OS=Mus musculus OX=10090 GN=Acaa1b PE=1 SV=1	315.66	2	0	0	0	0	0	0	0	0	0	0	0	0	0	2	0	0	0	0	0	0	0	0														353980									1	1
P14206|RSSA_MOUSE	40S ribosomal protein SA OS=Mus musculus OX=10090 GN=Rpsa PE=1 SV=4	66.34	5	0	0	0	0	0	0	0	0	0	0	0	0	0	5	0	0	0	0	0	0	0	0														87007									1	1
P49429|HPPD_MOUSE	4-hydroxyphenylpyruvate dioxygenase OS=Mus musculus OX=10090 GN=Hpd PE=1 SV=3	78.79	2	0	0	0	0	0	0	0	0	0	0	0	0	0	2	0	0	0	0	0	0	0	0														225990									1	1
P51410|RL9_MOUSE	60S ribosomal protein L9 OS=Mus musculus OX=10090 GN=Rpl9 PE=2 SV=2	42.99	5	0	0	0	0	0	0	0	0	0	0	0	0	0	5	0	0	0	0	0	0	0	0														81634									1	1
P60710|ACTB_MOUSE	Actin cytoplasmic 1 OS=Mus musculus OX=10090 GN=Actb PE=1 SV=1	1087.29	40	0	0	0	0	0	0	0	0	0	0	0	0	0	40	0	0	0	0	0	0	0	0														1523900									30	7
P63260|ACTG_MOUSE	Actin cytoplasmic 2 OS=Mus musculus OX=10090 GN=Actg1 PE=1 SV=1	1087.29	40	0	0	0	0	0	0	0	0	0	0	0	0	0	40	0	0	0	0	0	0	0	0														1523900									30	7
P63268|ACTH_MOUSE	Actin gamma-enteric smooth muscle OS=Mus musculus OX=10090 GN=Actg2 PE=1 SV=1	1226.69	40	0	0	0	0	0	0	0	0	0	0	0	0	0	40	0	0	0	0	0	0	0	0														9436300									39	16
Q99K28|ARFG2_MOUSE	ADP-ribosylation factor GTPase-activating protein 2 OS=Mus musculus OX=10090 GN=Arfgap2 PE=1 SV=1	117.87	2	2	2	0	0	2	0	2	2	0	0	2	0	0	2	2	0	2	0	2	0	0	2	8987.7	7653.7			11056		3549.7	10188			8800.8			5967.5	16406		6922		7170.5			5756.5	1	1
O89020|AFAM_MOUSE	Afamin OS=Mus musculus OX=10090 GN=Afm PE=1 SV=2	47	2	0	2	0	0	0	2	0	0	0	0	0	0	0	0	0	0	0	0	0	2	0	2		48514				50699														2109600		18821	1	1
P07758|A1AT1_MOUSE	Alpha-1-antitrypsin 1-1 OS=Mus musculus OX=10090 GN=Serpina1a PE=1 SV=4	436.71	6	0	0	0	0	0	0	0	0	0	0	0	0	0	6	0	0	0	0	0	0	0	0														353890									4	4
Q00896|A1AT3_MOUSE	Alpha-1-antitrypsin 1-3 OS=Mus musculus OX=10090 GN=Serpina1c PE=1 SV=2	436.71	6	0	0	0	0	0	0	0	0	0	0	0	0	0	6	0	0	0	0	0	0	0	0														353890									4	4
Q00898|A1AT5_MOUSE	Alpha-1-antitrypsin 1-5 OS=Mus musculus OX=10090 GN=Serpina1e PE=1 SV=1	436.71	6	0	0	0	0	0	0	0	0	0	0	0	0	0	6	0	0	0	0	0	0	0	0														353890									4	4
Q7TPR4|ACTN1_MOUSE	Alpha-actinin-1 OS=Mus musculus OX=10090 GN=Actn1 PE=1 SV=1	55.32	2	0	0	0	0	0	0	0	0	0	0	0	0	0	2	0	0	0	0	0	0	0	0														9298.7									1	1
Q9JI91|ACTN2_MOUSE	Alpha-actinin-2 OS=Mus musculus OX=10090 GN=Actn2 PE=1 SV=2	55.32	2	0	0	0	0	0	0	0	0	0	0	0	0	0	2	0	0	0	0	0	0	0	0														9298.7									1	1
O88990|ACTN3_MOUSE	Alpha-actinin-3 OS=Mus musculus OX=10090 GN=Actn3 PE=2 SV=1	55.32	2	0	0	0	0	0	0	0	0	0	0	0	0	0	2	0	0	0	0	0	0	0	0														9298.7									1	1
P57780|ACTN4_MOUSE	Alpha-actinin-4 OS=Mus musculus OX=10090 GN=Actn4 PE=1 SV=1	55.32	2	0	0	0	0	0	0	0	0	0	0	0	0	0	2	0	0	0	0	0	0	0	0														9298.7									1	1
P17182|ENOA_MOUSE	Alpha-enolase OS=Mus musculus OX=10090 GN=Eno1 PE=1 SV=3	64.22	3	0	0	0	0	0	0	0	0	0	0	0	0	0	3	0	0	0	0	3	0	0	0														15603					13660				1	1
O88312|AGR2_MOUSE	Anterior gradient protein 2 homolog OS=Mus musculus OX=10090 GN=Agr2 PE=1 SV=1	182.38	7	0	0	0	0	0	0	0	0	0	0	0	0	0	7	0	0	0	0	0	0	0	0														97736									1	1
Q8R3W7|AGR3_MOUSE	Anterior gradient protein 3 OS=Mus musculus OX=10090 GN=Agr3 PE=2 SV=1	182.38	8	0	0	0	0	0	0	0	0	0	0	0	0	0	8	0	0	0	0	0	0	0	0														97736									1	1
Q00623|APOA1_MOUSE	Apolipoprotein A-I OS=Mus musculus OX=10090 GN=Apoa1 PE=1 SV=2	434.89	11	0	0	0	0	0	0	0	0	0	0	0	0	0	8	4	0	0	0	0	0	0	0														800750	87922								5	5
P09813|APOA2_MOUSE	Apolipoprotein A-II OS=Mus musculus OX=10090 GN=Apoa2 PE=1 SV=2	1185.7	51	0	0	0	0	0	0	0	0	0	0	0	0	13	43	0	0	0	0	35	0	0	0													0	9170800					556390				19	19
P06728|APOA4_MOUSE	Apolipoprotein A-IV OS=Mus musculus OX=10090 GN=Apoa4 PE=1 SV=3	163.41	4	0	0	0	0	0	0	0	0	0	0	0	0	0	4	0	0	0	0	0	0	0	0														33592									3	3
P33622|APOC3_MOUSE	Apolipoprotein C-III OS=Mus musculus OX=10090 GN=Apoc3 PE=1 SV=2	802.85	25	13	0	0	0	0	0	13	0	0	13	13	0	13	25	13	0	13	0	14	0	0	0	80174						31676			22784	35084		63433	2094400	54798		6405.8		159490				6	6
P08226|APOE_MOUSE	Apolipoprotein E OS=Mus musculus OX=10090 GN=Apoe PE=1 SV=2	21.05	3	0	0	0	0	0	0	0	0	0	0	0	0	0	3	0	0	0	0	0	0	0	0														49174									1	1
Q03265|ATPA_MOUSE	ATP synthase subunit alpha mitochondrial OS=Mus musculus OX=10090 GN=Atp5f1a PE=1 SV=1	150.52	4	0	0	0	0	0	0	0	0	0	0	0	0	0	2	0	0	0	0	0	0	0	2														12410								26140	2	2
Q9D2C7|BI1_MOUSE	Bax inhibitor 1 OS=Mus musculus OX=10090 GN=Tmbim6 PE=1 SV=1	160	3	0	0	0	0	0	0	0	0	0	0	0	0	0	3	0	0	0	0	0	0	0	0														338760									1	1
P15209|NTRK2_MOUSE	BDNF/NT-3 growth factors receptor OS=Mus musculus OX=10090 GN=Ntrk2 PE=1 SV=1	231.29	1	0	0	0	0	0	0	0	0	0	0	1	0	1	1	1	0	0	0	0	0	0	0											83288		25405	40191	16870								1	1
P58545|BTBD3_MOUSE	BTB/POZ domain-containing protein 3 OS=Mus musculus OX=10090 GN=Btbd3 PE=2 SV=2	44.03	2	0	0	0	0	0	0	0	0	0	0	0	0	0	2	0	0	0	0	0	0	0	0														13445									1	1
Q08091|CNN1_MOUSE	Calponin-1 OS=Mus musculus OX=10090 GN=Cnn1 PE=1 SV=1	498.96	9	0	0	0	0	0	0	0	0	0	0	0	0	0	9	0	0	0	0	0	0	0	0														464480									7	7
Q922J3|CLIP1_MOUSE	CAP-Gly domain-containing linker protein 1 OS=Mus musculus OX=10090 GN=Clip1 PE=1 SV=1	129.86	1	1	1	0	0	0	1	1	1	1	1	1	0	1	1	1	0	1	0	1	1	0	1	15547	40025				23172	18147	20036	27876	15393	31884		24186	149990	49001		20667		47703	25111		47273	1	1
P13634|CAH1_MOUSE	Carbonic anhydrase 1 OS=Mus musculus OX=10090 GN=Ca1 PE=1 SV=4	163.3	3	0	0	0	0	0	0	0	0	0	0	0	0	0	3	0	0	0	0	0	0	0	0														92037									1	1
Q9D6N1|CAH13_MOUSE	Carbonic anhydrase 13 OS=Mus musculus OX=10090 GN=Ca13 PE=1 SV=1	163.3	3	0	0	0	0	0	0	0	0	0	0	0	0	0	3	0	0	0	0	0	0	0	0														92037									1	1
A2AMM0|CAVN4_MOUSE	Caveolae-associated protein 4 OS=Mus musculus OX=10090 GN=Cavin4 PE=1 SV=1	112.3	2	0	0	0	0	0	0	0	0	0	0	0	0	0	2	0	0	0	0	0	0	0	0														23816									1	1
P53569|CEBPZ_MOUSE	CCAAT/enhancer-binding protein zeta OS=Mus musculus OX=10090 GN=Cebpz PE=1 SV=2	45.49	1	0	0	0	0	0	0	0	0	0	0	0	0	0	1	0	0	0	0	0	0	0	0														248740									1	1
Q3UXL4|KIZ_MOUSE	Centrosomal protein kizuna OS=Mus musculus OX=10090 GN=Kiz PE=1 SV=1	225.41	2	0	0	0	0	0	0	0	0	0	0	0	0	0	2	0	0	0	0	0	0	0	0														43225									1	1
O35218|CPSF2_MOUSE	Cleavage and polyadenylation specificity factor subunit 2 OS=Mus musculus OX=10090 GN=Cpsf2 PE=1 SV=1	24.73	1	0	0	0	0	0	0	0	0	0	0	0	0	0	1	1	0	0	0	0	0	0	0														51623	33249								1	1
P56388|CART_MOUSE	Cocaine- and amphetamine-regulated transcript protein OS=Mus musculus OX=10090 GN=Cartpt PE=1 SV=2	266.46	7	0	0	0	0	0	0	0	0	0	0	7	0	0	7	7	7	7	0	7	0	0	0											9037.2			1242.8	29539	9885.6	6276.6		207200				1	1
Q60847|COCA1_MOUSE	Collagen alpha-1(XII) chain OS=Mus musculus OX=10090 GN=Col12a1 PE=2 SV=3	59.46	0	0	0	0	0	0	0	0	0	0	0	0	0	0	0	0	0	0	0	0	0	0	0														105770									1	1
Q02788|CO6A2_MOUSE	Collagen alpha-2(VI) chain OS=Mus musculus OX=10090 GN=Col6a2 PE=1 SV=3	21.62	1	0	0	0	0	0	0	0	0	0	0	0	0	0	1	0	0	0	0	0	0	0	0														12364									1	1
P01027|CO3_MOUSE	Complement C3 OS=Mus musculus OX=10090 GN=C3 PE=1 SV=3	100.32	2	0	0	0	0	0	0	0	0	0	0	0	0	0	1	0	0	0	0	0	0	0	0														16698	109840								2	2
Q9Z0H4|CELF2_MOUSE	CUGBP Elav-like family member 2 OS=Mus musculus OX=10090 GN=Celf2 PE=1 SV=1	61.38	2	0	0	0	0	0	0	0	0	0	0	0	0	0	2	0	0	0	0	0	0	0	0														16674									1	1
Q64458|CP2CT_MOUSE	Cytochrome P450 2C29 OS=Mus musculus OX=10090 GN=Cyp2c29 PE=1 SV=2	261.96	2	0	0	0	0	0	0	0	0	0	0	2	0	2	2	2	0	0	0	0	0	0	0											126970		252060	75709	26827								1	1
P56654|CP237_MOUSE	Cytochrome P450 2C37 OS=Mus musculus OX=10090 GN=Cyp2c37 PE=1 SV=2	261.96	2	0	0	0	0	0	0	0	0	0	0	2	0	2	2	2	0	0	0	0	0	0	0											126970		252060	75709	26827								1	1
Q6XVG2|CP254_MOUSE	Cytochrome P450 2C54 OS=Mus musculus OX=10090 GN=Cyp2c54 PE=1 SV=1	261.96	2	0	0	0	0	0	0	0	0	0	0	2	0	2	2	2	0	0	0	0	0	0	0											126970		252060	75709	26827								1	1
P33267|CP2F2_MOUSE	Cytochrome P450 2F2 OS=Mus musculus OX=10090 GN=Cyp2f2 PE=1 SV=1	302.65	2	2	2	0	0	0	2	2	2	2	2	2	0	2	2	2	2	2	2	2	2	2	2	36308	139510				34745	22794	46959	60176	78348	554230		251930	167540	31652	15792	26767	30567	36092	88906	33077	14997	1	1
Q9JHU4|DYHC1_MOUSE	Cytoplasmic dynein 1 heavy chain 1 OS=Mus musculus OX=10090 GN=Dync1h1 PE=1 SV=2	22.25	0	0	0	0	0	0	0	0	0	0	0	0	0	0	0	0	0	0	0	0	0	0	0																				970230			1	1
Q09LZ8|CBPC6_MOUSE	Cytosolic carboxypeptidase 6 OS=Mus musculus OX=10090 GN=Agbl4 PE=1 SV=1	156.49	1	0	0	0	0	0	0	0	0	0	0	0	0	0	1	0	0	0	0	0	0	0	0														123070									1	1
P31001|DESM_MOUSE	Desmin OS=Mus musculus OX=10090 GN=Des PE=1 SV=3	638.05	13	0	0	0	0	0	0	0	0	0	0	0	0	0	13	0	0	0	0	0	0	0	0														1249800									15	15
P55849|DSC1_MOUSE	Desmocollin-1 OS=Mus musculus OX=10090 GN=Dsc1 PE=1 SV=2	160.14	1	0	0	0	0	0	0	0	0	0	0	0	0	0	1	0	0	0	0	0	0	0	0														235760									1	1
O08553|DPYL2_MOUSE	Dihydropyrimidinase-related protein 2 OS=Mus musculus OX=10090 GN=Dpysl2 PE=1 SV=2	91.77	3	0	0	0	0	0	0	0	0	0	0	0	0	0	0	0	0	0	0	3	0	0	0																			17269				1	1
P97313|PRKDC_MOUSE	DNA-dependent protein kinase catalytic subunit OS=Mus musculus OX=10090 GN=Prkdc PE=1 SV=3	65.66	0	0	0	0	0	0	0	0	0	0	0	0	0	0	0	0	0	0	0	0	0	0	0														13500000									1	1
Q9WUZ9|ENTP5_MOUSE	Ectonucleoside triphosphate diphosphohydrolase 5 OS=Mus musculus OX=10090 GN=Entpd5 PE=1 SV=1	21.03	2	0	0	0	0	0	0	0	0	0	0	0	0	0	2	0	0	0	0	0	0	0	0														19085									1	1
P10126|EF1A1_MOUSE	Elongation factor 1-alpha 1 OS=Mus musculus OX=10090 GN=Eef1a1 PE=1 SV=3	106.49	2	0	0	0	0	0	0	0	0	0	0	0	0	0	2	0	0	0	0	0	0	0	0														88408									1	1
P62631|EF1A2_MOUSE	Elongation factor 1-alpha 2 OS=Mus musculus OX=10090 GN=Eef1a2 PE=1 SV=1	106.49	2	0	0	0	0	0	0	0	0	0	0	0	0	0	2	0	0	0	0	0	0	0	0														88408									1	1
P70429|EVL_MOUSE	Ena/VASP-like protein OS=Mus musculus OX=10090 GN=Evl PE=1 SV=2	292.49	2	0	0	0	0	0	0	0	0	0	0	0	0	0	2	0	0	0	0	0	0	0	0														1086900									1	1
O54839|EOMES_MOUSE	Eomesodermin homolog OS=Mus musculus OX=10090 GN=Eomes PE=1 SV=3	278.76	2	0	0	0	0	0	0	0	0	0	0	0	0	0	2	0	0	0	0	0	0	0	0														120680									1	1
E9PV24|FIBA_MOUSE	Fibrinogen alpha chain OS=Mus musculus OX=10090 GN=Fga PE=1 SV=1	1236.22	13	2	3	0	0	3	2	3	3	2	2	5	2	2	12	3	2	2	3	3	3	3	2	11463000	74835000			9088900	19562000	16179000	43144000	11629000	22207000	194630000	4336100	42257000	67766000	159890000	14974000	10652000	38757000	58127000	110930000	74726000	51961000	40	40
Q8K0E8|FIBB_MOUSE	Fibrinogen beta chain OS=Mus musculus OX=10090 GN=Fgb PE=1 SV=1	817.22	9	3	3	0	0	3	3	3	3	3	3	3	0	3	9	3	3	3	3	3	3	3	3	37877	6862200			281490	6122700	2657300	5562400	326640	9691000	14656000		1407900	900890	12467000	65434	138040	149740	121050	251660	283230	128610	7	7
Q8BTM8|FLNA_MOUSE	Filamin-A OS=Mus musculus OX=10090 GN=Flna PE=1 SV=5	367.5	2	0	0	0	0	0	0	0	0	0	0	0	0	0	2	0	0	0	0	0	0	0	0														101500									3	3
Q61572|FOXC1_MOUSE	Forkhead box protein C1 OS=Mus musculus OX=10090 GN=Foxc1 PE=1 SV=3	172.95	2	0	0	0	0	0	0	0	0	0	0	0	0	0	2	0	0	0	0	0	0	0	0														78823									1	1
P05064|ALDOA_MOUSE	Fructose-bisphosphate aldolase A OS=Mus musculus OX=10090 GN=Aldoa PE=1 SV=2	116.72	4	0	0	0	0	0	4	0	4	0	0	4	0	4	4	4	0	0	0	4	0	0	4						8752.4		7234.1			9101.5		11999	14531	19688				10928			7798.4	1	1
P16110|LEG3_MOUSE	Galectin-3 OS=Mus musculus OX=10090 GN=Lgals3 PE=1 SV=3	105.34	6	0	0	0	0	0	0	0	0	0	0	0	0	0	6	0	0	0	0	0	0	0	0														27949									1	1
P17183|ENOG_MOUSE	Gamma-enolase OS=Mus musculus OX=10090 GN=Eno2 PE=1 SV=2	64.22	3	0	0	0	0	0	0	0	0	0	0	0	0	0	3	0	0	0	0	3	0	0	0														15603					13660				1	1
P13020|GELS_MOUSE	Gelsolin OS=Mus musculus OX=10090 GN=Gsn PE=1 SV=3	59.57	1	0	0	0	0	0	0	0	0	0	0	0	0	0	1	0	0	0	0	0	0	0	0														12720									1	1
P16858|G3P_MOUSE	Glyceraldehyde-3-phosphate dehydrogenase OS=Mus musculus OX=10090 GN=Gapdh PE=1 SV=2	91.2	11	0	0	0	0	0	0	0	0	0	0	0	0	0	2	9	0	0	0	0	0	0	0														20692	52383								3	3
Q64516|GLPK_MOUSE	Glycerol kinase OS=Mus musculus OX=10090 GN=Gk PE=1 SV=2	25.53	1	0	0	0	0	0	0	0	0	0	0	0	0	0	1	0	0	0	0	0	0	0	0														14592									1	1
Q9WUB3|PYGM_MOUSE	Glycogen phosphorylase muscle form OS=Mus musculus OX=10090 GN=Pygm PE=1 SV=3	1173.16	23	2	2	0	0	1	2	3	4	2	1	4	0	1	23	4	1	2	1	2	0	1	1	64932	50846			10407	56653	89181	57658	34572	48207	68184		83602	2523400	132430	32444	33774	23410	39759		9814.9	19643	17	17
P63017|HSP7C_MOUSE	Heat shock cognate 71 kDa protein OS=Mus musculus OX=10090 GN=Hspa8 PE=1 SV=1	202.46	3	0	0	0	0	0	0	0	0	0	0	0	0	0	3	0	0	0	0	0	0	0	0														163740									1	1
P14602|HSPB1_MOUSE	Heat shock protein beta-1 OS=Mus musculus OX=10090 GN=Hspb1 PE=1 SV=3	119.71	9	0	0	0	0	0	0	0	0	0	0	0	0	0	9	0	0	0	0	0	0	0	0														44133									2	2
P01942|HBA_MOUSE	Hemoglobin subunit alpha OS=Mus musculus OX=10090 GN=Hba PE=1 SV=2	555.1	54	5	8	0	0	0	0	0	0	0	0	0	0	0	46	0	0	0	8	13	8	0	8	198980	89718												1991500				8107.5	510290	143020		6358.4	14	14
P02088|HBB1_MOUSE	Hemoglobin subunit beta-1 OS=Mus musculus OX=10090 GN=Hbb-b1 PE=1 SV=2	752.47	20	0	0	0	0	0	0	0	0	0	0	0	0	0	20	0	0	0	0	0	0	0	0														1345900									7	5
P02089|HBB2_MOUSE	Hemoglobin subunit beta-2 OS=Mus musculus OX=10090 GN=Hbb-b2 PE=1 SV=2	283.28	14	0	0	0	0	0	0	0	0	0	0	0	0	0	14	0	0	0	0	0	0	0	0														119630									3	1
O88569|ROA2_MOUSE	Heterogeneous nuclear ribonucleoproteins A2/B1 OS=Mus musculus OX=10090 GN=Hnrnpa2b1 PE=1 SV=2	43.83	3	0	0	0	0	0	0	0	0	0	0	0	0	0	3	0	0	0	0	0	0	0	0														12741									1	1
P10922|H10_MOUSE	Histone H1.0 OS=Mus musculus OX=10090 GN=H1f0 PE=2 SV=4	255.06	12	0	0	0	0	0	0	0	0	0	0	0	0	0	12	0	0	0	0	0	0	0	0														688150									3	3
P15864|H12_MOUSE	Histone H1.2 OS=Mus musculus OX=10090 GN=Hist1h1c PE=1 SV=2	351.67	24	0	0	0	0	0	0	0	0	0	0	0	0	0	24	0	0	0	0	0	0	0	0														234910									6	2
P43277|H13_MOUSE	Histone H1.3 OS=Mus musculus OX=10090 GN=Hist1h1d PE=1 SV=2	415.33	19	0	0	0	0	0	0	0	0	0	0	0	0	0	19	0	0	0	0	0	0	0	0														97969									7	1
P43274|H14_MOUSE	Histone H1.4 OS=Mus musculus OX=10090 GN=Hist1h1e PE=1 SV=2	530.77	21	0	0	0	0	0	0	0	0	0	0	0	0	0	21	0	0	0	0	0	0	0	0														176860									8	2
Q6GSS7|H2A2A_MOUSE	Histone H2A type 2-A OS=Mus musculus OX=10090 GN=Hist2h2aa1 PE=1 SV=3	802.17	48	0	0	0	0	0	0	0	0	0	0	0	0	0	48	0	0	0	0	7	0	0	0														3814800					29692				16	16
Q64523|H2A2C_MOUSE	Histone H2A type 2-C OS=Mus musculus OX=10090 GN=Hist2h2ac PE=1 SV=3	802.17	48	0	0	0	0	0	0	0	0	0	0	0	0	0	48	0	0	0	0	7	0	0	0														3814800					29692				16	16
Q64475|H2B1B_MOUSE	Histone H2B type 1-B OS=Mus musculus OX=10090 GN=Hist1h2bb PE=1 SV=3	850.44	47	0	0	0	0	0	0	0	0	0	0	0	0	0	47	0	0	0	0	0	0	0	0														29892									19	1
Q6ZWY9|H2B1C_MOUSE	Histone H2B type 1-C/E/G OS=Mus musculus OX=10090 GN=Hist1h2bc PE=1 SV=3	861.7	50	0	0	0	0	0	0	0	0	0	0	0	0	0	50	0	0	0	0	0	0	0	0														463520									21	3
P10853|H2B1F_MOUSE	Histone H2B type 1-F/J/L OS=Mus musculus OX=10090 GN=Hist1h2bf PE=1 SV=2	861.7	50	0	0	0	0	0	0	0	0	0	0	0	0	0	50	0	0	0	0	0	0	0	0														463520									21	3
Q64478|H2B1H_MOUSE	Histone H2B type 1-H OS=Mus musculus OX=10090 GN=Hist1h2bh PE=1 SV=3	861.7	50	0	0	0	0	0	0	0	0	0	0	0	0	0	50	0	0	0	0	0	0	0	0														463520									21	3
Q8CGP1|H2B1K_MOUSE	Histone H2B type 1-K OS=Mus musculus OX=10090 GN=Hist1h2bk PE=1 SV=3	861.7	50	0	0	0	0	0	0	0	0	0	0	0	0	0	50	0	0	0	0	0	0	0	0														463520									21	3
Q64525|H2B2B_MOUSE	Histone H2B type 2-B OS=Mus musculus OX=10090 GN=Hist2h2bb PE=1 SV=3	848.64	50	0	0	0	0	0	0	0	0	0	0	0	0	0	50	0	0	0	0	0	0	0	0														9226.8									19	1
P68433|H31_MOUSE	Histone H3.1 OS=Mus musculus OX=10090 GN=Hist1h3a PE=1 SV=2	584.27	21	0	0	0	0	0	0	0	0	0	0	0	0	0	21	0	0	0	0	0	0	0	0														692460									5	5
P84228|H32_MOUSE	Histone H3.2 OS=Mus musculus OX=10090 GN=Hist1h3b PE=1 SV=2	584.27	21	0	0	0	0	0	0	0	0	0	0	0	0	0	21	0	0	0	0	0	0	0	0														692460									5	5
P84244|H33_MOUSE	Histone H3.3 OS=Mus musculus OX=10090 GN=H3f3a PE=1 SV=2	584.27	21	0	0	0	0	0	0	0	0	0	0	0	0	0	21	0	0	0	0	0	0	0	0														692460									5	5
P02301|H3C_MOUSE	Histone H3.3C OS=Mus musculus OX=10090 GN=H3f3c PE=3 SV=3	584.27	21	0	0	0	0	0	0	0	0	0	0	0	0	0	21	0	0	0	0	0	0	0	0														692460									5	5
P62806|H4_MOUSE	Histone H4 OS=Mus musculus OX=10090 GN=Hist1h4a PE=1 SV=2	670.27	33	10	0	0	0	0	0	0	0	0	0	10	0	0	33	10	0	0	0	10	0	0	0	1690.2										2142.2			1667400	5509				5990.2				7	7
Q61191|HCFC1_MOUSE	Host cell factor 1 OS=Mus musculus OX=10090 GN=Hcfc1 PE=1 SV=2	27.94	0	0	0	0	0	0	0	0	0	0	0	0	0	0	0	0	0	0	0	0	0	0	0														2589000					3047800				1	1
P01869|IGH1M_MOUSE	Ig gamma-1 chain C region membrane-bound form OS=Mus musculus OX=10090 GN=Ighg1 PE=1 SV=2	655.17	8	6	6	0	0	3	6	6	6	3	3	6	3	6	8	6	3	6	3	6	3	3	3	4302900	9235100			3451100	8285800	10457000	20783000	10595000	8928100	11532000	4672100	10343000	12529000	4763300	6182300	3568100	8616400	16533000	14836000	8765500	15299000	3	3
P01868|IGHG1_MOUSE	Ig gamma-1 chain C region secreted form OS=Mus musculus OX=10090 GN=Ighg1 PE=1 SV=1	655.17	10	7	7	0	0	4	7	7	7	4	4	7	4	7	10	7	4	7	4	7	4	4	4	4302900	9235100			3451100	8285800	10457000	20783000	10595000	8928100	11532000	4672100	10343000	12529000	4763300	6182300	3568100	8616400	16533000	14836000	8765500	15299000	3	3
P01747|HVM03_MOUSE	Ig heavy chain V region 36-65 OS=Mus musculus OX=10090 PE=1 SV=1	161.42	8	0	0	0	0	0	0	0	0	0	0	0	0	0	8	0	0	0	0	0	0	0	0														47575									1	1
P01746|HVM02_MOUSE	Ig heavy chain V region 93G7 OS=Mus musculus OX=10090 PE=2 SV=1	161.42	7	0	0	0	0	0	0	0	0	0	0	0	0	0	7	0	0	0	0	0	0	0	0														47575									1	1
P01837|IGKC_MOUSE	Immunoglobulin kappa constant OS=Mus musculus OX=10090 GN=Igkc PE=1 SV=2	523.55	21	13	13	0	0	13	13	13	13	13	13	13	13	13	21	13	13	13	0	13	13	0	13	104630	124520			95668	92319	103380	92071	78656	82577	106890	88829	79668	188940	134130	46225	89463		98338	88229		114700	2	2
A6X935|ITIH4_MOUSE	Inter alpha-trypsin inhibitor heavy chain 4 OS=Mus musculus OX=10090 GN=Itih4 PE=1 SV=2	47.43	1	0	0	0	0	0	0	0	0	0	0	0	0	0	1	0	0	0	0	0	0	0	0														23301									1	1
Q61704|ITIH3_MOUSE	Inter-alpha-trypsin inhibitor heavy chain H3 OS=Mus musculus OX=10090 GN=Itih3 PE=1 SV=3	23.39	1	0	0	0	0	0	0	0	0	0	0	0	0	0	0	0	0	0	0	0	1	0	1																				1061.1		1777.8	1	1
O08677|KNG1_MOUSE	Kininogen-1 OS=Mus musculus OX=10090 GN=Kng1 PE=1 SV=1	666.92	3	0	0	0	0	0	0	0	0	0	0	0	0	0	3	0	0	0	0	0	0	0	0														627250									4	4
D3YY23|LONF1_MOUSE	LON peptidase N-terminal domain and RING finger protein 1 OS=Mus musculus OX=10090 GN=Lonrf1 PE=1 SV=2	252.92	2	0	0	0	0	0	0	0	0	0	0	0	0	0	2	0	0	0	0	0	0	0	0														131550									1	1
Q9QXZ0|MACF1_MOUSE	Microtubule-actin cross-linking factor 1 OS=Mus musculus OX=10090 GN=Macf1 PE=1 SV=2	24.8	0	0	0	0	0	0	0	0	0	0	0	0	0	0	0	0	0	0	0	0	0	0	0					8011									172120								2179.7	1	1
P53986|MOT1_MOUSE	Monocarboxylate transporter 1 OS=Mus musculus OX=10090 GN=Slc16a1 PE=1 SV=1	262.24	2	0	0	0	0	0	0	0	0	0	0	0	0	0	2	2	0	0	0	0	0	0	0														35505	245770								2	2
P60202|MYPR_MOUSE	Myelin proteolipid protein OS=Mus musculus OX=10090 GN=Plp1 PE=1 SV=2	50.35	7	0	0	0	0	0	0	0	0	0	0	0	0	0	4	3	0	0	0	0	0	0	0														22153	15481								2	2
Q3THE2|ML12B_MOUSE	Myosin regulatory light chain 12B OS=Mus musculus OX=10090 GN=Myl12b PE=1 SV=2	32.25	7	0	0	0	0	0	0	0	0	0	0	0	0	0	7	0	0	0	0	0	0	0	0														18513									1	1
Q9CQ19|MYL9_MOUSE	Myosin regulatory light polypeptide 9 OS=Mus musculus OX=10090 GN=Myl9 PE=1 SV=3	32.25	7	0	0	0	0	0	0	0	0	0	0	0	0	0	7	0	0	0	0	0	0	0	0														18513									1	1
O08638|MYH11_MOUSE	Myosin-11 OS=Mus musculus OX=10090 GN=Myh11 PE=1 SV=1	268.93	1	0	0	0	0	0	0	0	0	0	0	0	0	0	1	0	0	0	0	0	0	0	0														159350									2	1
Q8VDD5|MYH9_MOUSE	Myosin-9 OS=Mus musculus OX=10090 GN=Myh9 PE=1 SV=4	182.98	1	0	0	0	0	0	0	0	0	0	0	0	0	0	1	0	0	0	0	0	0	0	0														65862									2	1
Q9JIL4|NHRF3_MOUSE	Na(+)/H(+) exchange regulatory cofactor NHE-RF3 OS=Mus musculus OX=10090 GN=Pdzk1 PE=1 SV=1	24.54	2	0	0	0	0	0	0	0	0	0	0	0	0	0	2	0	0	0	0	0	0	0	0														18348									1	1
Q6P5H2|NEST_MOUSE	Nestin OS=Mus musculus OX=10090 GN=Nes PE=1 SV=1	38.87	0	0	0	0	0	0	0	0	0	0	0	0	0	0	0	0	0	0	0	0	0	0	0														318370									1	1
P08551|NFL_MOUSE	Neurofilament light polypeptide OS=Mus musculus OX=10090 GN=Nefl PE=1 SV=5	28.84	1	0	0	0	0	0	0	0	0	0	0	0	0	0	0	1	0	0	0	0	0	0	0															34316								1	1
P08553|NFM_MOUSE	Neurofilament medium polypeptide OS=Mus musculus OX=10090 GN=Nefm PE=1 SV=4	45.92	1	0	0	0	0	0	0	0	0	0	0	0	0	0	1	0	0	0	0	0	0	0	0														2428.8									1	1
P32020|NLTP_MOUSE	Non-specific lipid-transfer protein OS=Mus musculus OX=10090 GN=Scp2 PE=1 SV=3	74.74	1	0	0	0	0	0	0	0	0	0	0	1	0	0	1	0	0	0	0	0	0	0	0											100490			203530									1	1
Q8CGN5|PLIN1_MOUSE	Perilipin-1 OS=Mus musculus OX=10090 GN=Plin1 PE=1 SV=2	38.7	4	0	0	0	0	0	0	0	0	0	0	0	0	0	2	2	0	0	0	0	0	0	0														11199	29977								2	2
P16331|PH4H_MOUSE	Phenylalanine-4-hydroxylase OS=Mus musculus OX=10090 GN=Pah PE=1 SV=4	95.17	2	0	0	0	0	0	0	0	0	0	0	0	0	0	2	0	0	0	0	0	0	0	0														411840									1	1
Q99LH2|PTSS1_MOUSE	Phosphatidylserine synthase 1 OS=Mus musculus OX=10090 GN=Ptdss1 PE=1 SV=1	364.99	2	0	0	0	0	0	0	0	0	0	0	0	0	0	2	0	0	0	0	0	0	0	0														350190									1	1
P09411|PGK1_MOUSE	Phosphoglycerate kinase 1 OS=Mus musculus OX=10090 GN=Pgk1 PE=1 SV=4	134.92	14	4	0	0	0	0	0	4	0	0	0	0	0	0	10	8	0	4	0	8	0	0	0	13611						13066							91221	50649		12581		47697				4	4
Q6PDH0|PHLB1_MOUSE	Pleckstrin homology-like domain family B member 1 OS=Mus musculus OX=10090 GN=Phldb1 PE=1 SV=1	155.99	1	0	1	0	0	0	1	1	1	0	1	0	0	0	0	1	1	1	0	1	1	0	1		11917				4433.6	16782	69468		31163					113700	7704.9	9133		60901	45005		23097	1	1
P0CG49|UBB_MOUSE	Polyubiquitin-B OS=Mus musculus OX=10090 GN=Ubb PE=2 SV=1	52.25	5	0	0	0	0	0	0	0	0	0	0	0	0	0	5	0	0	0	0	0	0	0	0														13730									1	1
P0CG50|UBC_MOUSE	Polyubiquitin-C OS=Mus musculus OX=10090 GN=Ubc PE=1 SV=2	52.25	2	0	0	0	0	0	0	0	0	0	0	0	0	0	2	0	0	0	0	0	0	0	0														13730									1	1
Q61838|PZP_MOUSE	Pregnancy zone protein OS=Mus musculus OX=10090 GN=Pzp PE=1 SV=3	455.64	2	1	0	0	0	0	0	0	1	0	0	1	0	1	1	1	0	1	0	1	0	0	1	302710							97911			128230		154520	168900	309340		271300		283160			108560	5	5
Q91ZA3|PCCA_MOUSE	Propionyl-CoA carboxylase alpha chain mitochondrial OS=Mus musculus OX=10090 GN=Pcca PE=1 SV=2	78.9	5	0	0	0	0	0	0	0	0	0	0	0	0	0	3	0	0	0	0	2	0	0	0														24188					5389.5				3	3
Q07456|AMBP_MOUSE	Protein AMBP OS=Mus musculus OX=10090 GN=Ambp PE=1 SV=2	182.48	2	0	0	0	0	0	0	0	0	0	0	0	0	0	2	0	0	0	0	0	0	0	0														175220									1	1
Q6P539|F222B_MOUSE	Protein FAM222B OS=Mus musculus OX=10090 GN=Fam222b PE=2 SV=2	199	2	0	0	0	0	0	0	0	0	0	0	0	0	0	2	0	0	0	0	0	0	0	0														42474									1	1
Q3UHK3|GREB1_MOUSE	Protein GREB1 OS=Mus musculus OX=10090 GN=Greb1 PE=2 SV=2	220.04	1	0	0	0	0	0	0	0	0	0	0	0	0	0	1	0	0	0	0	0	0	0	0														43746									1	1
P19221|THRB_MOUSE	Prothrombin OS=Mus musculus OX=10090 GN=F2 PE=1 SV=1	54.6	1	0	0	0	0	0	0	0	0	0	0	0	0	0	0	0	0	0	0	1	1	0	1																			14529	37641		20332	1	1
Q05920|PYC_MOUSE	Pyruvate carboxylase mitochondrial OS=Mus musculus OX=10090 GN=Pc PE=1 SV=1	20.32	1	0	0	0	0	0	0	0	0	0	0	0	0	0	0	0	0	0	0	1	0	0	0																			9361.6				1	1
P52480|KPYM_MOUSE	Pyruvate kinase PKM OS=Mus musculus OX=10090 GN=Pkm PE=1 SV=4	21.53	2	0	0	0	0	0	0	0	0	0	0	0	0	0	2	2	0	0	0	0	0	0	0														67839	8608.8								1	1
Q9D7G0|PRPS1_MOUSE	Ribose-phosphate pyrophosphokinase 1 OS=Mus musculus OX=10090 GN=Prps1 PE=1 SV=4	60.18	3	0	0	0	0	0	0	0	0	0	0	0	0	0	3	0	0	0	0	0	0	0	0														15083									1	1
Q9CS42|PRPS2_MOUSE	Ribose-phosphate pyrophosphokinase 2 OS=Mus musculus OX=10090 GN=Prps2 PE=1 SV=4	60.18	3	0	0	0	0	0	0	0	0	0	0	0	0	0	3	0	0	0	0	0	0	0	0														15083									1	1
Q8K1I3|SPP24_MOUSE	Secreted phosphoprotein 24 OS=Mus musculus OX=10090 GN=Spp2 PE=1 SV=2	127.27	3	0	0	0	0	0	0	0	0	0	0	0	0	0	3	0	0	0	0	0	0	0	0														91371									1	1
P16014|SCG1_MOUSE	Secretogranin-1 OS=Mus musculus OX=10090 GN=Chgb PE=1 SV=2	249.54	1	0	0	0	0	0	0	0	0	0	0	0	0	0	1	0	0	0	0	0	0	0	0														49248									1	1
P07759|SPA3K_MOUSE	Serine protease inhibitor A3K OS=Mus musculus OX=10090 GN=Serpina3k PE=1 SV=2	62.23	6	0	0	0	0	0	0	0	0	0	0	0	0	0	0	0	0	0	0	0	6	0	0																				68773			2	2
P07724|ALBU_MOUSE	Serum albumin OS=Mus musculus OX=10090 GN=Alb PE=1 SV=3	286.83	9	0	0	0	0	0	2	0	0	2	2	0	0	0	5	2	0	0	0	4	0	0	0						4382400			3499300	4970700				168260	1890600				1368100				6	6
Q6PIC6|AT1A3_MOUSE	Sodium/potassium-transporting ATPase subunit alpha-3 OS=Mus musculus OX=10090 GN=Atp1a3 PE=1 SV=1	61.12	2	0	0	0	0	0	0	0	0	0	0	0	0	0	2	2	0	0	0	0	0	0	0														3871.1	6559.1								1	1
Q8BGH2|SAM50_MOUSE	Sorting and assembly machinery component 50 homolog OS=Mus musculus OX=10090 GN=Samm50 PE=1 SV=1	88.98	2	0	0	0	0	0	0	0	0	0	0	0	0	0	2	2	0	0	0	0	0	0	0														19232	38173								1	1
Q62261|SPTB2_MOUSE	Spectrin beta chain non-erythrocytic 1 OS=Mus musculus OX=10090 GN=Sptbn1 PE=1 SV=2	29.69	0	0	0	0	0	0	0	0	0	0	0	0	0	0	0	0	0	0	0	0	0	0	0														502950									1	1
Q80VP2|SPAT7_MOUSE	Spermatogenesis-associated protein 7 homolog OS=Mus musculus OX=10090 GN=Spata7 PE=1 SV=1	81.16	1	0	0	0	0	0	0	0	0	0	0	0	0	0	1	1	0	0	0	0	0	0	0														350210	232010								1	1
Q6ZWY8|TYB10_MOUSE	Thymosin beta-10 OS=Mus musculus OX=10090 GN=Tmsb10 PE=1 SV=3	41.28	30	0	0	0	0	0	0	0	0	0	0	0	0	0	30	0	0	0	0	0	0	0	0														16195									1	1
P20065|TYB4_MOUSE	Thymosin beta-4 OS=Mus musculus OX=10090 GN=Tmsb4x PE=1 SV=1	197.06	48	0	0	0	0	0	0	0	0	0	0	0	0	0	48	0	0	0	0	0	0	0	0														73514									3	3
P37804|TAGL_MOUSE	Transgelin OS=Mus musculus OX=10090 GN=Tagln PE=1 SV=3	459.74	16	0	0	0	0	0	0	0	0	0	0	0	0	0	16	0	0	0	0	0	0	0	0														217790									4	4
Q9WVA4|TAGL2_MOUSE	Transgelin-2 OS=Mus musculus OX=10090 GN=Tagln2 PE=1 SV=4	100.61	6	0	0	0	0	0	0	0	0	0	0	0	0	0	6	0	0	0	0	0	0	0	0														262100									1	1
Q62348|TSN_MOUSE	Translin OS=Mus musculus OX=10090 GN=Tsn PE=1 SV=1	60.49	4	0	0	0	0	0	0	0	0	0	0	0	0	0	4	0	0	0	0	0	0	0	0														9809.1									1	1
Q8BI84|TGO1_MOUSE	Transport and Golgi organization protein 1 homolog OS=Mus musculus OX=10090 GN=Mia3 PE=1 SV=2	251.31	0	0	0	0	0	0	0	0	0	0	0	0	0	0	0	0	0	0	0	0	0	0	0							436470								371730				397100				1	1
P68369|TBA1A_MOUSE	Tubulin alpha-1A chain OS=Mus musculus OX=10090 GN=Tuba1a PE=1 SV=1	253.69	15	0	0	0	0	0	0	2	0	0	0	0	0	0	15	2	0	0	0	2	0	0	0							209750							153610	11756				164260				6	6
P05213|TBA1B_MOUSE	Tubulin alpha-1B chain OS=Mus musculus OX=10090 GN=Tuba1b PE=1 SV=2	253.69	15	0	0	0	0	0	0	2	0	0	0	0	0	0	15	2	0	0	0	2	0	0	0							209750							153610	11756				164260				6	6
P68373|TBA1C_MOUSE	Tubulin alpha-1C chain OS=Mus musculus OX=10090 GN=Tuba1c PE=1 SV=1	253.69	15	0	0	0	0	0	0	2	0	0	0	0	0	0	15	2	0	0	0	2	0	0	0							209750							153610	11756				164260				6	6
Q7TMM9|TBB2A_MOUSE	Tubulin beta-2A chain OS=Mus musculus OX=10090 GN=Tubb2a PE=1 SV=1	91.34	6	0	0	0	0	0	0	0	0	0	0	0	0	0	6	0	0	0	0	0	0	0	0														8207.7									2	1
P99024|TBB5_MOUSE	Tubulin beta-5 chain OS=Mus musculus OX=10090 GN=Tubb5 PE=1 SV=1	83.42	5	0	0	0	0	0	0	0	0	0	0	0	0	0	5	0	0	0	0	0	0	0	0														11764									2	1
Q6PB44|PTN23_MOUSE	Tyrosine-protein phosphatase non-receptor type 23 OS=Mus musculus OX=10090 GN=Ptpn23 PE=1 SV=2	89.96	0	0	0	0	0	0	0	0	0	0	0	0	0	0	0	0	0	0	0	0	0	0	0														43617	34316								1	1
P62983|RS27A_MOUSE	Ubiquitin-40S ribosomal protein S27a OS=Mus musculus OX=10090 GN=Rps27a PE=1 SV=2	52.25	10	0	0	0	0	0	0	0	0	0	0	0	0	0	10	0	0	0	0	0	0	0	0														13730									1	1
P62984|RL40_MOUSE	Ubiquitin-60S ribosomal protein L40 OS=Mus musculus OX=10090 GN=Uba52 PE=1 SV=2	52.25	12	0	0	0	0	0	0	0	0	0	0	0	0	0	12	0	0	0	0	0	0	0	0														13730									1	1
Q8C170|MYO9A_MOUSE	Unconventional myosin-IXa OS=Mus musculus OX=10090 GN=Myo9a PE=1 SV=2	51.45	0	0	0	0	0	0	0	0	0	0	0	0	0	0	0	0	0	0	0	0	0	0	0														28624									1	1
P20152|VIME_MOUSE	Vimentin OS=Mus musculus OX=10090 GN=Vim PE=1 SV=3	120.38	9	0	0	0	0	0	0	0	0	0	0	0	0	0	9	0	0	0	0	0	0	0	0														84672									4	4
P33587|PROC_MOUSE	Vitamin K-dependent protein C OS=Mus musculus OX=10090 GN=Proc PE=1 SV=2	101.72	3	0	0	0	0	0	0	0	0	0	0	0	0	0	3	0	0	0	0	0	0	0	0														10127									1	1
[truncated: 24 more columns]

## Sheet: SciRep target LFQ proteinsPEAKS
Accession	Description DIA from DB and spectral librray searches	-10lgP	Area Sample 1	Area Sample 2	Area Sample 3	Area Sample 4	Area Sample 5	Area Sample 6	Area Sample 7	Area Sample 8	Area Sample 9	Area Sample 10	Area Sample 11	Area Sample 12	Area Sample 13	Area Sample 14	Area Sample 15	Area Sample 16	Area Sample 17	Area Sample 18	Area Sample 19	Area Sample 20	Area Sample 21	Area Sample 22	Avg. Mass
P07758|A1AT1_MOUSE	Alpha-1-antitrypsin 1-1 OS=Mus musculus OX=10090 GN=Serpina1a PE=1 SV=4	48.97	179140	131260	241620	216910		100250	97977	70172	75772	160800	164400		240540	163780	193890	48687	140700			56269		48831	46003		smoke air
P07758|A1AT1_MOUSE	Alpha-1-antitrypsin 1-1 OS=Mus musculus OX=10090 GN=Serpina1a PE=1 SV=4	436.71														353890									46003		room air
P22599|A1AT2_MOUSE	Alpha-1-antitrypsin 1-2 OS=Mus musculus OX=10090 GN=Serpina1b PE=1 SV=2	155.86			71622	7668.3				12218		11566		4747.7		58080	1967.9			300.11	724.61	2417500	2042.9	2340300	45975
P22599|A1AT2_MOUSE	Alpha-1-antitrypsin 1-2 OS=Mus musculus OX=10090 GN=Serpina1b PE=1 SV=2	95.82		0	953.37	7668.3										2766.8	1967.9			300.11	724.61	0	2042.9		45975
Q00896|A1AT3_MOUSE	Alpha-1-antitrypsin 1-3 OS=Mus musculus OX=10090 GN=Serpina1c PE=1 SV=2	48.97	179140	131260	241620	216910		100250	97977	70172	75772	160800	164400		240540	163780	193890	48687	140700			56269		48831	45823
Q00896|A1AT3_MOUSE	Alpha-1-antitrypsin 1-3 OS=Mus musculus OX=10090 GN=Serpina1c PE=1 SV=2	436.71														353890									45823
Q00897|A1AT4_MOUSE	Alpha-1-antitrypsin 1-4 OS=Mus musculus OX=10090 GN=Serpina1d PE=1 SV=1	48.97	179140	131260	241620	216910		100250	97977	70172	75772	160800	164400		240540	163780	193890	48687	140700			56269		48831	45998
Q00898|A1AT5_MOUSE	Alpha-1-antitrypsin 1-5 OS=Mus musculus OX=10090 GN=Serpina1e PE=1 SV=1	48.97	179140	131260	241620	216910		100250	97977	70172	75772	160800	164400		240540	163780	193890	48687	140700			56269		48831	45891
Q00898|A1AT5_MOUSE	Alpha-1-antitrypsin 1-5 OS=Mus musculus OX=10090 GN=Serpina1e PE=1 SV=1	90.44														20526									45891
Q00898|A1AT5_MOUSE	Alpha-1-antitrypsin 1-5 OS=Mus musculus OX=10090 GN=Serpina1e PE=1 SV=1	436.71														353890									45891
Q61247|A2AP_MOUSE	Alpha-2-antiplasmin OS=Mus musculus OX=10090 GN=Serpinf2 PE=1 SV=1	122.76		30021	2276.5				22780	6765.4			1516.1			49646	5688.9				15196	461620	3435.6		54972
Q61247|A2AP_MOUSE	Alpha-2-antiplasmin OS=Mus musculus OX=10090 GN=Serpinf2 PE=1 SV=1	69.76														6012						459650	10450		54972
P32261|ANT3_MOUSE	Antithrombin-III OS=Mus musculus OX=10090 GN=Serpinc1 PE=1 SV=1	44.3			10013						44778		18876		30482							155490			52004
P32261|ANT3_MOUSE	Antithrombin-III OS=Mus musculus OX=10090 GN=Serpinc1 PE=1 SV=1	27.81																				155490			52004
O88783|FA5_MOUSE	Coagulation factor V OS=Mus musculus OX=10090 GN=F5 PE=1 SV=1	143.91			1868.2	15480	568.41						44925			91803	6281.8			1630.7	3968.6	8996.6	12904	928.16	247228
O88783|FA5_MOUSE	Coagulation factor V OS=Mus musculus OX=10090 GN=F5 PE=1 SV=1	183.04		7321.4	1868.2	15480				3860.8			44925			187890	6281.8		129.21	1630.7	3968.6	8996.6	12904	416.81	247228
O88947|FA10_MOUSE	Coagulation factor X OS=Mus musculus OX=10090 GN=F10 PE=1 SV=1	33.25			2514.4															24046					54018
Q80YC5|FA12_MOUSE	Coagulation factor XII OS=Mus musculus OX=10090 GN=F12 PE=1 SV=2	68.84	23567																					17128	65701
Q80YC5|FA12_MOUSE	Coagulation factor XII OS=Mus musculus OX=10090 GN=F12 PE=1 SV=2	61.35	23567																					17128	65701
Q8BH61|F13A_MOUSE	Coagulation factor XIII A chain OS=Mus musculus OX=10090 GN=F13a1 PE=1 SV=3	29.17			5022.6																				83207
Q8BH61|F13A_MOUSE	Coagulation factor XIII A chain OS=Mus musculus OX=10090 GN=F13a1 PE=1 SV=3	29.47																				242250			83207
Q8CG16|C1RA_MOUSE	Complement C1r-A subcomponent OS=Mus musculus OX=10090 GN=C1ra PE=1 SV=1	43.87			2968.1																	47104			80073
Q8CG16|C1RA_MOUSE	Complement C1r-A subcomponent OS=Mus musculus OX=10090 GN=C1ra PE=1 SV=1	54.67			2968.1															20722		47104			80073
P01027|CO3_MOUSE	Complement C3 OS=Mus musculus OX=10090 GN=C3 PE=1 SV=3	52.17			529300	72102																			186483
P01027|CO3_MOUSE	Complement C3 OS=Mus musculus OX=10090 GN=C3 PE=1 SV=3	250.03	5854.5	377840	36426	38377							5679.2	5073.2	77440		25116	56629	52088	143810	634010	304590	9583.9	164550	186483
P01027|CO3_MOUSE	Complement C3 OS=Mus musculus OX=10090 GN=C3 PE=1 SV=3	180.16		87865	23620											2447400			7324	122940	614600	238150	19986	89561	186483
P01027|CO3_MOUSE	Complement C3 OS=Mus musculus OX=10090 GN=C3 PE=1 SV=3	100.32														16698	109840								186483
P01029|CO4B_MOUSE	Complement C4-B OS=Mus musculus OX=10090 GN=C4b PE=1 SV=3	138.47	134910	0	462930		0	0		15206	0	0		0	0	107830	0	0		2086500		355750	89122	155120	192914
P01029|CO4B_MOUSE	Complement C4-B OS=Mus musculus OX=10090 GN=C4b PE=1 SV=3	94.99	0	0	525640		0	0			0	0		0	0	56042	0	0		147380		355750	89122	0	192914
P06684|CO5_MOUSE	Complement C5 OS=Mus musculus OX=10090 GN=C5 PE=1 SV=2	142.53	364950	22472	25149		28761									273950				58651	26401		38297	190990	188877
P06684|CO5_MOUSE	Complement C5 OS=Mus musculus OX=10090 GN=C5 PE=1 SV=2	129.07	16258	22472	49795											267840				199210	26401	114350		190990	188877
P04186|CFAB_MOUSE	Complement factor B OS=Mus musculus OX=10090 GN=Cfb PE=1 SV=2	102.7	55839		286.27	781.49	128610	5350.8	978.33		5818						0	22312		709.91	258.95	399.14	683.51	38781	85005
P04186|CFAB_MOUSE	Complement factor B OS=Mus musculus OX=10090 GN=Cfb PE=1 SV=2	79.2	187570						28082							1416300		21953			21412			38781	85005
Q61129|CFAI_MOUSE	Complement factor I OS=Mus musculus OX=10090 GN=Cfi PE=1 SV=3	150.56			6773.1	49062				14024			127330			118800	60463			13363	16159	44615	29421	14360	67261
Q61129|CFAI_MOUSE	Complement factor I OS=Mus musculus OX=10090 GN=Cfi PE=1 SV=3	189.24		18138	6773.1	49062				6356.5			67933			200670	41759			9701.5	6388.5	29067	12900	9399	67261
E9PV24|FIBA_MOUSE	Fibrinogen alpha chain OS=Mus musculus OX=10090 GN=Fga PE=1 SV=1	192.7	17014000	104330000	94728000	114340000	11482000	27915000	49139000	56753000	15212000	45847000	242860000	4605700	89459000	276870000	138690000	19306000	15679000	43010000	62838000	126440000	93945000	455640000	87429
E9PV24|FIBA_MOUSE	Fibrinogen alpha chain OS=Mus musculus OX=10090 GN=Fga PE=1 SV=1	498.52	452910	24261	239540	15519	12739	1869000	87158	82104	3323100	1450000	209050000	39266	3691400	283020000	160350000	289.22	11451	681340	955920	2673500	1443800	213510	87429
E9PV24|FIBA_MOUSE	Fibrinogen alpha chain OS=Mus musculus OX=10090 GN=Fga PE=1 SV=1	676.73	19182	24261	239540	15519	146010	1869000	87158	82104	3355100	1450000	209050000	72778	3691400	3390600	163570000	289.22	11451	681340	966090	996400	1443800	232680	87429
E9PV24|FIBA_MOUSE	Fibrinogen alpha chain OS=Mus musculus OX=10090 GN=Fga PE=1 SV=1	168.74	526230000	470730000	728900000	592580000	343710000	396180000	257010000	654440000	418840000	459080000	1613800000	293000000	1310200000	1492100000	508260000	624900000	251130000	662460000	753210000	1434500000	873170000	650970000	87429
E9PV24|FIBA_MOUSE	Fibrinogen alpha chain OS=Mus musculus OX=10090 GN=Fga PE=1 SV=1	1236.22	11463000	74835000			9088900	19562000	16179000	43144000	11629000	22207000	194630000	4336100	42257000	67766000	159890000	14974000	10652000	38757000	58127000	110930000	74726000	51961000	87429
Q8K0E8|FIBB_MOUSE	Fibrinogen beta chain OS=Mus musculus OX=10090 GN=Fgb PE=1 SV=1	182.13		45943000	9076200	215940000	5557000	13285000	3866300	38992000	2301000	63931000	102110000		7666300	7994500	82338000		2470100	2266100	392500	356540	5095600	158810	54753
Q8K0E8|FIBB_MOUSE	Fibrinogen beta chain OS=Mus musculus OX=10090 GN=Fgb PE=1 SV=1	104.04									6517		1256.2	199410	15034	3512400	797.87	62150		266640	1127.6		6285.2	422250	54753
Q8K0E8|FIBB_MOUSE	Fibrinogen beta chain OS=Mus musculus OX=10090 GN=Fgb PE=1 SV=1	89.9		440530														62150						422250	54753
Q8K0E8|FIBB_MOUSE	Fibrinogen beta chain OS=Mus musculus OX=10090 GN=Fgb PE=1 SV=1	817.22	37877	6862200			281490	6122700	2657300	5562400	326640	9691000	14656000		1407900	900890	12467000	65434	138040	149740	121050	251660	283230	128610	54753
Q8VCM7|FIBG_MOUSE	Fibrinogen gamma chain OS=Mus musculus OX=10090 GN=Fgg PE=1 SV=1	42.8																14285			44712				49391
Q8VCM7|FIBG_MOUSE	Fibrinogen gamma chain OS=Mus musculus OX=10090 GN=Fgg PE=1 SV=1	48.1															17729	14285			44712				49391
Q61702|ITIH1_MOUSE	Inter-alpha-trypsin inhibitor heavy chain H1 OS=Mus musculus OX=10090 GN=Itih1 PE=1 SV=2	162.79	14606	11251	11229	146640	73811	4406	1793.2				2437.3				17123	27994	12299	21532	40407	436020	9243.2	4623.4	101067
Q61702|ITIH1_MOUSE	Inter-alpha-trypsin inhibitor heavy chain H1 OS=Mus musculus OX=10090 GN=Itih1 PE=1 SV=2	107.4		6922.5	2737.2	146640							2437.3				8776.7	65129		17442	36032	436020	9243.2		101067
Q61703|ITIH2_MOUSE	Inter-alpha-trypsin inhibitor heavy chain H2 OS=Mus musculus OX=10090 GN=Itih2 PE=1 SV=1	103.88		5839.2	7009.5	26284	3465.6	1219.4	1310.5							739450	43279					48360		15319	105928
Q61703|ITIH2_MOUSE	Inter-alpha-trypsin inhibitor heavy chain H2 OS=Mus musculus OX=10090 GN=Itih2 PE=1 SV=1	65.55			3062.7	24590		1219.4								616800	43279								105928
Q61704|ITIH3_MOUSE	Inter-alpha-trypsin inhibitor heavy chain H3 OS=Mus musculus OX=10090 GN=Itih3 PE=1 SV=3	71.51			6969.4															20856		34534			99358
Q61704|ITIH3_MOUSE	Inter-alpha-trypsin inhibitor heavy chain H3 OS=Mus musculus OX=10090 GN=Itih3 PE=1 SV=3	61.02			915.53															20856		34534		6493.8	99358
Q61704|ITIH3_MOUSE	Inter-alpha-trypsin inhibitor heavy chain H3 OS=Mus musculus OX=10090 GN=Itih3 PE=1 SV=3	23.39																				1061.1		1777.8	99358
Q61704|ITIH3_MOUSE	Inter-alpha-trypsin inhibitor heavy chain H3 OS=Mus musculus OX=10090 GN=Itih3 PE=1 SV=3	23.39																				1061.1		1777.8	99358
O08677|KNG1_MOUSE	Kininogen-1 OS=Mus musculus OX=10090 GN=Kng1 PE=1 SV=1	62.27			5176.6	447370	17479	1031300	53906	61078	222300	279430	2021800		480800	488880	335820	3770700			30035			43646	73102
O08677|KNG1_MOUSE	Kininogen-1 OS=Mus musculus OX=10090 GN=Kng1 PE=1 SV=1	116.33					19998			19893						515160	418600	6199.7			178600	657710	8635.1		73102
O08677|KNG1_MOUSE	Kininogen-1 OS=Mus musculus OX=10090 GN=Kng1 PE=1 SV=1	102.78					19998		5225.7							446690	10913					610110	8635.1		73102
O08677|KNG1_MOUSE	Kininogen-1 OS=Mus musculus OX=10090 GN=Kng1 PE=1 SV=1	666.92														627250									73102
O08677|KNG1_MOUSE	Kininogen-1 OS=Mus musculus OX=10090 GN=Kng1 PE=1 SV=1	666.92														627250									73102
P19221|THRB_MOUSE	Prothrombin OS=Mus musculus OX=10090 GN=F2 PE=1 SV=1	122.19		28092	4173.7						8628.5		1145800			1254100				885180	891070	2193200	2014900		70269
P19221|THRB_MOUSE	Prothrombin OS=Mus musculus OX=10090 GN=F2 PE=1 SV=1	152.31		28092	4173.7						3677.2									201560	14529	1635700		26000	70269
Q80X76|SPA3F_MOUSE	Serine protease inhibitor A3F OS=Mus musculus OX=10090 GN=Serpina3f PE=1 SV=3	136.11		109870	12663		80560													39990			40292	151140	50003
Q80X76|SPA3F_MOUSE	Serine protease inhibitor A3F OS=Mus musculus OX=10090 GN=Serpina3f PE=1 SV=3	46.75					80560																		50003
P07759|SPA3K_MOUSE	Serine protease inhibitor A3K OS=Mus musculus OX=10090 GN=Serpina3k PE=1 SV=2	81.01			9421.5								643460									10139			46880
P07759|SPA3K_MOUSE	Serine protease inhibitor A3K OS=Mus musculus OX=10090 GN=Serpina3k PE=1 SV=2	112.18			22896	943.31														407200		925370		1282.7	46880
P07759|SPA3K_MOUSE	Serine protease inhibitor A3K OS=Mus musculus OX=10090 GN=Serpina3k PE=1 SV=2	62.23																				68773			46880
P33587|PROC_MOUSE	Vitamin K-dependent protein C OS=Mus musculus OX=10090 GN=Proc PE=1 SV=2	34.82	92874		305050	49558	126220	112350		22976	89527		25790					75199	112500			88828		42086	51818
P33587|PROC_MOUSE	Vitamin K-dependent protein C OS=Mus musculus OX=10090 GN=Proc PE=1 SV=2	101.72														10127									51818

## Sheet: ScaffoldDIA LFQ proteomics MS2
Protein Name	Accession Number	Molecular Weight	Normalized MS2 intensities (DIA)G1 1.mzML	G1.mzML	G10 10.mzML	G10.mzML	G12 12.mzML	G12.mzML	G13 13.mzML	G13.mzML	G15 15.mzML	G15.mzML	G16 16.mzML	G16.mzML	G2 2.mzML	G2.mzML	G21 21.mzML	G21.mzML	G22 22.mzML	G22.mzML	G5 5.mzML	G5.mzML	G6 6.mzML	G6.mzML	G9 9.mzML	G9.mzML	G11 11.mzML	G11.mzML	G14 14.mzML	G14.mzML	G17 17.mzML	G17.mzML	G18 18.mzML	G18.mzML	G19 19.mzML	G19.mzML	G20 20.mzML	G20.mzML	G3 3.mzML	G3.mzML	G4 4.mzML	G4.mzML	G7 7.mzML	G7.mzML	G8 8.mzML	G8.mzML			smoke air
A1AT1_MOUSE Alpha-1-antitrypsin 1-1 OS=Mus musculus OX=10090 GN=Serpina1a PE=1 SV=4	A1AT1_MOUSE	46 kDa	671080	713698	409572	409572	702857	702857	108550	108550	571290	571290	1500901	1500901	171982	171982	362028	362028	856606	856606	27721.3	27721.3	240502	240502	224436	224436	842081	842081	819012	819012	797888	797888	1302600	1302600	724826	724826	1311602	1311602	927106	598717	546019	547751	148171	148171	410071	415390			room air
A1AT2_MOUSE Alpha-1-antitrypsin 1-2 OS=Mus musculus OX=10090 GN=Serpina1b PE=1 SV=2	A1AT2_MOUSE	46 kDa	671080	713698	409572	409572	702857	702857	108550	108550	571290	571290	1500901	1500901	171982	171982	362028	362028	856606	856606	27721.3	27721.3	240502	240502	224436	224436	842081	842081	819012	819012	797888	797888	1302600	1302600	724826	724826	1311602	1311602	927106	598717	546019	547751	148171	148171	410071	415390
A1AT3_MOUSE Alpha-1-antitrypsin 1-3 OS=Mus musculus OX=10090 GN=Serpina1c PE=1 SV=2	A1AT3_MOUSE	46 kDa	671080	713698	409572	409572	702857	702857	108550	108550	571290	571290	1500901	1500901	171982	171982	362028	362028	856606	856606	27721.3	27721.3	240502	240502	224436	224436	842081	842081	819012	819012	797888	797888	1302600	1302600	724826	724826	1311602	1311602	927106	598717	546019	547751	148171	148171	410071	415390
A1AT4_MOUSE Alpha-1-antitrypsin 1-4 OS=Mus musculus OX=10090 GN=Serpina1d PE=1 SV=1	A1AT4_MOUSE	46 kDa	671080	713698	409572	409572	702857	702857	108550	108550	571290	571290	1500901	1500901	171982	171982	362028	362028	856606	856606	27721.3	27721.3	240502	240502	224436	224436	842081	842081	819012	819012	797888	797888	1302600	1302600	724826	724826	1311602	1311602	927106	598717	546019	547751	148171	148171	410071	415390
A1AT5_MOUSE Alpha-1-antitrypsin 1-5 OS=Mus musculus OX=10090 GN=Serpina1e PE=1 SV=1	A1AT5_MOUSE	46 kDa	671080	713698	409572	409572	702857	702857	108550	108550	571290	571290	1500901	1500901	171982	171982	362028	362028	856606	856606	27721.3	27721.3	240502	240502	224436	224436	842081	842081	819012	819012	797888	797888	1302600	1302600	724826	724826	1311602	1311602	927106	598717	546019	547751	148171	148171	410071	415390
ACTA_MOUSE Actin, aortic smooth muscle OS=Mus musculus OX=10090 GN=Acta2 PE=1 SV=1	ACTA_MOUSE	42 kDa	302734	322469	187132	187132	128282	128282	486683	486683	193658	193658	413871	390474	430760	430760	30128050	30128050	188757	188757	268444	268444	120590	120590	256082	256082	291165	291165	169404	169404	382429	382429	380660	380660	121506	121506	1812205	1812205	604170	624122	524290	526828	516635	516635	250475	240972
ACTB_MOUSE Actin, cytoplasmic 1 OS=Mus musculus OX=10090 GN=Actb PE=1 SV=1	ACTB_MOUSE	42 kDa	491115	510700	146505	146505	198470	198470	325062	325062	229287	229287	245620	245620	955135	955135	5000668	5000668	193629	193629	308975	308975	419872	419872	401279	401279	441378	441378	192502	192502	180502	180502	192666	192666	132691	132691	671840	671840	549232	526161	324610	327996	244050	244050	262782	264623
ACTC_MOUSE Actin, alpha cardiac muscle 1 OS=Mus musculus OX=10090 GN=Actc1 PE=1 SV=1	ACTC_MOUSE	42 kDa	302734	322469	187132	187132	128282	128282	486683	486683	193658	193658	413871	390474	430760	430760	30128050	30128050	188757	188757	268444	268444	120590	120590	256082	256082	291165	291165	169404	169404	382429	382429	380660	380660	121506	121506	1812205	1812205	604170	624122	524290	526828	516635	516635	250475	240972
ACTG_MOUSE Actin, cytoplasmic 2 OS=Mus musculus OX=10090 GN=Actg1 PE=1 SV=1	ACTG_MOUSE	42 kDa	491115	510700	146505	146505	198470	198470	325062	325062	229287	229287	245620	245620	955135	955135	5000668	5000668	193629	193629	308975	308975	419872	419872	401279	401279	441378	441378	192502	192502	180502	180502	192666	192666	132691	132691	671840	671840	549232	526161	324610	327996	244050	244050	262782	264623
ACTH_MOUSE Actin, gamma-enteric smooth muscle OS=Mus musculus OX=10090 GN=Actg2 PE=1 SV=1	ACTH_MOUSE	42 kDa	302734	322469	187132	187132	128282	128282	486683	486683	193658	193658	413871	390474	430760	430760	30128050	30128050	188757	188757	268444	268444	120590	120590	256082	256082	291165	291165	169404	169404	382429	382429	380660	380660	121506	121506	1812205	1812205	604170	624122	524290	526828	516635	516635	250475	240972
ACTN4_MOUSE Alpha-actinin-4 OS=Mus musculus OX=10090 GN=Actn4 PE=1 SV=1	ACTN4_MOUSE	105 kDa	301954	314552	226212	226212	216779	216779	268181	268181	326566	326566	1196206	1194245	171110	171110	202467	202467	313864	313864	335383	335383	240664	240664	214819	214819	270355	270355	241260	241260	284537	284537	247140	247140	231548	231548	214680	214680	150168	147685	212544	214094	216788	216788	313139	316187
ACTS_MOUSE Actin, alpha skeletal muscle OS=Mus musculus OX=10090 GN=Acta1 PE=1 SV=1	ACTS_MOUSE	42 kDa	302734	322469	187132	187132	128282	128282	486683	486683	193658	193658	413871	390474	430760	430760	30128050	30128050	188757	188757	268444	268444	120590	120590	256082	256082	291165	291165	169404	169404	382429	382429	380660	380660	121506	121506	1812205	1812205	604170	624122	524290	526828	516635	516635	250475	240972
ALBU_MOUSE Albumin OS=Mus musculus OX=10090 GN=Alb PE=1 SV=3	ALBU_MOUSE	69 kDa	1042217	973062	280165	280165	1147780	1147780	591089	591089	264692	264692	734653	734653	84567.6	84567.6	1297980	1297980	136866	136866	251406	251406	142373	142373	600153	600153	119259	119259	313078	313078	119076	119076	668541	668541	585282	585282	299602	299602	559784	496015	76816.3	77848.6	1113158	1113158	831027	836835
ALDOA_MOUSE Fructose-bisphosphate aldolase A OS=Mus musculus OX=10090 GN=Aldoa PE=1 SV=2	ALDOA_MOUSE	39 kDa	496136	539265	479983	479983	394942	394942	836297	836297	629713	629713	508183	508183	720936	720936	238547	238547	403790	403790	733230	733230	362270	362270	449859	449859	542752	542752	565184	565184	721864	721864	463446	463446	367600	367600	361155	361155	717676	434511	392402	393206	311824	311824	600338	605380
APOA1_MOUSE Apolipoprotein A-I OS=Mus musculus OX=10090 GN=Apoa1 PE=1 SV=2	APOA1_MOUSE	31 kDa	291087	311717			14973.3	14973.3			11081	11081	71212.9	71212.9	34421.1	34421.1	190388	190388					85891.4	85891.4	14544.4	14544.4					17399.2	17399.2	16159.7	16159.7	281003	281003	22140.9	22140.9			191316	191593	31272.6	31272.6
APOA2_MOUSE Apolipoprotein A-II OS=Mus musculus OX=10090 GN=Apoa2 PE=1 SV=2	APOA2_MOUSE	11 kDa	257346200	167654300	22782210	22782210	22019980	22019980	15797520	15797520	18706200	18706200	24423200	24402130	39426520	39426520	22914820	22914820	22530180	22530180	12278200	12278200	26350550	26350550	8946163	8946163	21879260	21879260	15638820	15638820	19945950	19945950	20161570	20161570	17512900	17512900	46259270	46259270	51404980	32257430	43401530	43761030	42535430	42535430	5641112	5397700
APOA4_MOUSE Apolipoprotein A-IV OS=Mus musculus OX=10090 GN=Apoa4 PE=1 SV=3	APOA4_MOUSE	45 kDa	387876	404271	374565	374565	56522	56522	169856	169856	139058	139058	100741	100741	350601	350601	72325.6	72325.6	102171	102171	269064	269064	339207	339207	117272	117272	64080.3	64080.3	55449	55449	123545	123545	114734	114734	51231.5	51231.5	198702	198702	278422	264673	244944	245415	311131	311131	378225	380544
APOC1_MOUSE Apolipoprotein C-I OS=Mus musculus OX=10090 GN=Apoc1 PE=1 SV=1	APOC1_MOUSE	10 kDa	146159	128443	490483	490483	76027.4	76027.4	28820.5	28820.5	78558.1	78558.1	24021.7	24021.7	179472	179472	874491	874491	321072	321072	142055	142055	2251371	2251371	371265	371265	550671	550671	194994	194994	108618	108618	124232	124232	562826	562826	308516	308516	161277	158507	295555	296227	697807	697807	129241	129647
APOC3_MOUSE Apolipoprotein C-III OS=Mus musculus OX=10090 GN=Apoc3 PE=1 SV=2	APOC3_MOUSE	11 kDa	398761	414533	101352	101352	151817	151817	7926.07	7926.07	223766	223766	73018.2	73018.2	18089.3	18089.3	592808	592808	288512	288512	9359.39	9359.39	204172	204172			135323	135323	80444.2	80444.2	19191	19191	155508	155508	251954	251954	381833	381833			79879.9	80608.6	171567	171567	50196.7	50325.8
AT1A3_MOUSE Sodium/potassium-transporting ATPase subunit alpha-3 OS=Mus musculus OX=10090	AT1A3_MOUSE	112 kDa	61227.7	61679.9	58451.9	58451.9	93683.9	93683.9	66425.9	66425.9	73947.9	73947.9	26227	26227			41559.9	41559.9	147292	147292	159723	159723	67489	67489	158505	158505	104928	104928	35716.8	35716.8					66933.9	66933.9			65627.1	64617.5	32616.2	33172.2	45655.4	45655.4	160852	162948
CART_MOUSE Cocaine- and amphetamine-regulated transcript protein OS=Mus musculus OX=10090	CART_MOUSE	14 kDa	96464.1	99720.6	10183	10183	19859.6	19859.6	69469.4	69469.4	14632.3	14632.3	122668	122668	108328	108328	47910.1	47910.1	625443	625443			439386	439386	50496.5	50496.5	322887	322887	99918	99918	19311	19311			367251	367251	3748.08	3748.08	156412	153398	450961	452343	5229.53	5229.53	27473.5	27396.7
CATA_MOUSE Catalase OS=Mus musculus OX=10090 GN=Cat PE=1 SV=4	CATA_MOUSE	60 kDa	12539	11804.2			9791.84	9791.84	9922.51	9922.51			28436.1	28436.1			3248.82	3248.82													28020.9	28020.9	32514.8	32514.8	72732.5	72732.5	91970.8	91970.8							17569.5	17450.7
CFAB_MOUSE Complement factor B OS=Mus musculus OX=10090 GN=Cfb PE=1 SV=2	CFAB_MOUSE	85 kDa	170708	146521	443292	443292	49127.8	49127.8	236662	236662	86995.4	86995.4	423651	423651	253373	253373	74663.9	74663.9	113154	113154	1298279	1298279	1186116	1186116	1175341	1175341	135236	135236	302127	302127	434463	434463	299026	299026	54503.8	54503.8	150050	150050	200281	195217	612308	614147	694648	694648	1397153	1391686
CNN1_MOUSE Calponin-1 OS=Mus musculus OX=10090 GN=Cnn1 PE=1 SV=1	CNN1_MOUSE	33 kDa	64350.1	63230.7							10685.4	10685.4	290052	290052			430358	430358	84816.9	84816.9	88821.2	88821.2	191136	191136			15695.2	15695.2							104268	104268	11588.5	11588.5					102262	102262	78988.2	80713.2
CO3_MOUSE Complement C3 OS=Mus musculus OX=10090 GN=C3 PE=1 SV=3	CO3_MOUSE	186 kDa	57309.9	57516.5	29101.3	29101.3	450209	450209	86178.1	86178.1	222036	222036	69300.6	69300.6			31645.8	31645.8	90518.4	90518.4	69668.2	69668.2	248866	248866	23480.2	23480.2	1053536	1053536	38208.1	38208.1	24363.9	24363.9	79622.1	79622.1	46711.7	46711.7	52729.9	52729.9	28784.8	28448.5	168744	169174	645270	645270	243070	245638
DAR10_MOUSE Alpha-defensin-related sequence 10 OS=Mus musculus OX=10090 GN=Defa-rs10 PE=2	DAR10_MOUSE	10 kDa			13597.3	13597.3							33867.7	33867.7	4547878	4547878			11821.5	11821.5			5788.3	5788.3													984859	984859	1504101	1173598	64881.2	65592	229148	229148	30468.7	30411.5
DEFA1_MOUSE Alpha-defensin 1 OS=Mus musculus OX=10090 GN=Defa1 PE=1 SV=2	DEFA1_MOUSE	10 kDa			13597.3	13597.3							33867.7	33867.7	4547878	4547878			11821.5	11821.5			5788.3	5788.3													984859	984859	1504101	1173598	64881.2	65592	229148	229148	30468.7	30411.5
DESM_MOUSE Desmin OS=Mus musculus OX=10090 GN=Des PE=1 SV=3	DESM_MOUSE	53 kDa															644526	644526									29749.2	29749.2	31627.1	31627.1
DFAR2_MOUSE Alpha-defensin-related sequence 2 OS=Mus musculus OX=10090 GN=Defa-rs2 PE=2 SV	DFAR2_MOUSE	10 kDa			13597.3	13597.3							33867.7	33867.7	4547878	4547878			11821.5	11821.5			5788.3	5788.3													984859	984859	1504101	1173598	64881.2	65592	229148	229148	30468.7	30411.5
DFAR7_MOUSE Alpha-defensin-related sequence 7 OS=Mus musculus OX=10090 GN=Defa-rs7 PE=2 SV	DFAR7_MOUSE	10 kDa			13597.3	13597.3							33867.7	33867.7	4547878	4547878			11821.5	11821.5			5788.3	5788.3													984859	984859	1504101	1173598	64881.2	65592	229148	229148	30468.7	30411.5
EF1A1_MOUSE Elongation factor 1-alpha 1 OS=Mus musculus OX=10090 GN=Eef1a1 PE=1 SV=3	EF1A1_MOUSE	50 kDa	2154644	2015540	257592	257592	433754	433754	433905	433905	310433	310433	333542	332116	383618	383618	163550	163550	339181	339181	472327	472327	1187542	1187542	317497	317497	303895	303895	233142	233142	405399	405399	255190	255190	361787	361787	845442	845442	250186	600083	934315	937190	699620	699620	566081	572132
ENOA_MOUSE Alpha-enolase OS=Mus musculus OX=10090 GN=Eno1 PE=1 SV=3	ENOA_MOUSE	47 kDa	350069	368412	320396	320396	340945	340945	367014	367014	465888	465888	327039	327039			192920	192920	272544	272544	516781	516781	292573	292573	479486	479486	404124	404124	380466	380466	469211	469211	311182	311182	282224	282224	287270	287270	44826.2	44213.3	403492	404644	341476	341476	467112	468876
ENOG_MOUSE Gamma-enolase OS=Mus musculus OX=10090 GN=Eno2 PE=1 SV=2	ENOG_MOUSE	47 kDa	350069	368412	320396	320396	340945	340945	367014	367014	465888	465888	327039	327039			192920	192920	272544	272544	516781	516781	292573	292573	479486	479486	404124	404124	380466	380466	469211	469211	311182	311182	282224	282224	287270	287270	44826.2	44213.3	403492	404644	341476	341476	467112	468876
FIBA_MOUSE Fibrinogen alpha chain OS=Mus musculus OX=10090 GN=Fga PE=1 SV=1	FIBA_MOUSE	87 kDa	4752132000	2413157000	1268734000	1268734000	1888170000	1888170000	267234900	267234900	500824000	500824000	1258504000	993735000	979038800	979038800	1344191000	1344191000	829799100	829799100	942551600	942551600	744757700	744757700	1559617000	1559617000	1299548000	1299548000	328759400	328759400	261517900	261517900	377352200	377352200	1757113000	1757113000	585674500	585674500	1264931000	595592300	406308800	411220500	13371810000	13371810000	949173200	896776900
FIBB_MOUSE Fibrinogen beta chain OS=Mus musculus OX=10090 GN=Fgb PE=1 SV=1	FIBB_MOUSE	55 kDa	3816104	3583878	85852140	85852140	134669900	134669900	77586170	77586170	36905940	36905940	72319400	72150550	1694926	1694926	15632790	15632790	45357800	45357800	25190130	25190130	12806090	12806090	28502170	28502170	45583960	45583960	81532670	81532670	42881350	42881350	97639370	97639370	88024280	88024280	51151460	51151460	7633049	6011431	44069810	44470720	108493100	108493100	26021330	25636420
FLNA_MOUSE Filamin-A OS=Mus musculus OX=10090 GN=Flna PE=1 SV=5	FLNA_MOUSE	281 kDa	13085.8	12075.3					45423.2	45423.2			22085.6	22085.6			317148	317148	17618.9	17618.9	5729.81	5729.81							12142.6	12142.6	58930.3	58930.3							52795.1						22923.3	22822.4
G3P_MOUSE Glyceraldehyde-3-phosphate dehydrogenase OS=Mus musculus OX=10090 GN=Gapdh PE=1	G3P_MOUSE	36 kDa	442464	628834	680874	680874	693190	693190	1009699	1009699	918894	918894	435080	435080	992473	992473	366132	366132	674968	674968	824526	824526	637298	637298	868060	868060	681738	681738	808745	808745	853236	853236	793513	793513	572922	572922	530472	530472	860704	769819	771054	773307	970054	970054	850651	854385
H10_MOUSE Histone H1.0 OS=Mus musculus OX=10090 GN=H1-0 PE=2 SV=4	H10_MOUSE	21 kDa	9559000	8007180	431633	431633	279262	279262	549684	549684	84639.2	84639.2	585650	585650	100714	100714	4541820	4541820	474886	474886	295013	295013	701252	701252	164183	164183	99764.9	99764.9	115809	115809	443160	443160	196318	196318	313462	313462	552118	552118	491477	529581	124639	126042	322943	322943	37877.3	37649.8
H12_MOUSE Histone H1.2 OS=Mus musculus OX=10090 GN=H1-2 PE=1 SV=2	H12_MOUSE	21 kDa	3186595	2872529	688026	688026	84127.2	84127.2	54227.3	54227.3	15612.6	15612.6	407769	407769	200021	200021	605084	605084	123186	123186	561224	561224	2073440	2073440	236145	236145	258302	258302	12586.5	12586.5	175725	175725	29314	29314	255721	255721	163478	163478	340370	20899	242450	243754	787764	787764	156939	158494
H13_MOUSE Histone H1.3 OS=Mus musculus OX=10090 GN=H1-3 PE=1 SV=2	H13_MOUSE	22 kDa	11408.7	10445.9	110222	110222									13342.3	13342.3	169294	169294					284157	284157	12258.1	12258.1																	70810.1	70810.1
H14_MOUSE Histone H1.4 OS=Mus musculus OX=10090 GN=H1-4 PE=1 SV=2	H14_MOUSE	22 kDa	4369156	3657676	802736	802736	75429.9	75429.9	41088.6	41088.6	83178	83178	438549	451373	34169.3	34169.3	1131162	1131162	183131	183131	353891	353891	1758280	1758280	409739	409739	214803	214803	37112.5	37112.5	230933	230933	41139.2	41139.2	288165	288165	378462	378462	65923.6	80260.5	282774	284399	1249395	1249395	161221	162214
H2A1B_MOUSE Histone H2A type 1-B OS=Mus musculus OX=10090 GN=H2ac4 PE=1 SV=1	H2A1B_MOUSE	14 kDa	1027754	1043706	2652655	2652655	1092474	1092474	2409291	2409291	1737741	1737741	1662968	1662968	2653698	2653698	8992744	8992744	696368	696368	1562342	1562342	869249	869249	2314086	2314086	1626907	1626907	2307785	2307785	3214126	3214126	708314	708314	484379	484379	1632725	1632725	772530	1254756	1512672	1519348	4400985	4400985	1679086	1674994
H2A1C_MOUSE Histone H2A type 1-C OS=Mus musculus OX=10090 GN=H2ac6 PE=1 SV=1	H2A1C_MOUSE	14 kDa	1027754	1043706	2652655	2652655	1092474	1092474	2409291	2409291	1737741	1737741	1662968	1662968	2653698	2653698	8992744	8992744	696368	696368	1562342	1562342	869249	869249	2314086	2314086	1626907	1626907	2307785	2307785	3214126	3214126	708314	708314	484379	484379	1632725	1632725	772530	1254756	1512672	1519348	4400985	4400985	1679086	1674994
H2A1D_MOUSE Histone H2A type 1-D OS=Mus musculus OX=10090 GN=H2ac7 PE=1 SV=1	H2A1D_MOUSE	14 kDa	1027754	1043706	2652655	2652655	1092474	1092474	2409291	2409291	1737741	1737741	1662968	1662968	2653698	2653698	8992744	8992744	696368	696368	1562342	1562342	869249	869249	2314086	2314086	1626907	1626907	2307785	2307785	3214126	3214126	708314	708314	484379	484379	1632725	1632725	772530	1254756	1512672	1519348	4400985	4400985	1679086	1674994
H2A1E_MOUSE Histone H2A type 1-E OS=Mus musculus OX=10090 GN=H2ac8 PE=1 SV=1	H2A1E_MOUSE	14 kDa	1027754	1043706	2652655	2652655	1092474	1092474	2409291	2409291	1737741	1737741	1662968	1662968	2653698	2653698	8992744	8992744	696368	696368	1562342	1562342	869249	869249	2314086	2314086	1626907	1626907	2307785	2307785	3214126	3214126	708314	708314	484379	484379	1632725	1632725	772530	1254756	1512672	1519348	4400985	4400985	1679086	1674994
H2A1F_MOUSE Histone H2A type 1-F OS=Mus musculus OX=10090 GN=Hist1h2af PE=1 SV=3	H2A1F_MOUSE	14 kDa	1027754	1043706	2652655	2652655	1092474	1092474	2409291	2409291	1737741	1737741	1662968	1662968	2653698	2653698	8992744	8992744	696368	696368	1562342	1562342	869249	869249	2314086	2314086	1626907	1626907	2307785	2307785	3214126	3214126	708314	708314	484379	484379	1632725	1632725	772530	1254756	1512672	1519348	4400985	4400985	1679086	1674994
H2A1G_MOUSE Histone H2A type 1-G OS=Mus musculus OX=10090 GN=H2ac11 PE=1 SV=1	H2A1G_MOUSE	14 kDa	1027754	1043706	2652655	2652655	1092474	1092474	2409291	2409291	1737741	1737741	1662968	1662968	2653698	2653698	8992744	8992744	696368	696368	1562342	1562342	869249	869249	2314086	2314086	1626907	1626907	2307785	2307785	3214126	3214126	708314	708314	484379	484379	1632725	1632725	772530	1254756	1512672	1519348	4400985	4400985	1679086	1674994
H2A1H_MOUSE Histone H2A type 1-H OS=Mus musculus OX=10090 GN=H2ac12 PE=1 SV=3	H2A1H_MOUSE	14 kDa	1027754	1043706	2652655	2652655	1092474	1092474	2409291	2409291	1737741	1737741	1662968	1662968	2653698	2653698	8992744	8992744	696368	696368	1562342	1562342	869249	869249	2314086	2314086	1626907	1626907	2307785	2307785	3214126	3214126	708314	708314	484379	484379	1632725	1632725	772530	1254756	1512672	1519348	4400985	4400985	1679086	1674994
H2A1I_MOUSE Histone H2A type 1-I OS=Mus musculus OX=10090 GN=H2ac13 PE=1 SV=1	H2A1I_MOUSE	14 kDa	1027754	1043706	2652655	2652655	1092474	1092474	2409291	2409291	1737741	1737741	1662968	1662968	2653698	2653698	8992744	8992744	696368	696368	1562342	1562342	869249	869249	2314086	2314086	1626907	1626907	2307785	2307785	3214126	3214126	708314	708314	484379	484379	1632725	1632725	772530	1254756	1512672	1519348	4400985	4400985	1679086	1674994
H2A1N_MOUSE Histone H2A type 1-N OS=Mus musculus OX=10090 GN=Hist1h2an PE=1 SV=1	H2A1N_MOUSE	14 kDa	1027754	1043706	2652655	2652655	1092474	1092474	2409291	2409291	1737741	1737741	1662968	1662968	2653698	2653698	8992744	8992744	696368	696368	1562342	1562342	869249	869249	2314086	2314086	1626907	1626907	2307785	2307785	3214126	3214126	708314	708314	484379	484379	1632725	1632725	772530	1254756	1512672	1519348	4400985	4400985	1679086	1674994
H2A1O_MOUSE Histone H2A type 1-O OS=Mus musculus OX=10090 GN=Hist1h2ao PE=1 SV=1	H2A1O_MOUSE	14 kDa	1027754	1043706	2652655	2652655	1092474	1092474	2409291	2409291	1737741	1737741	1662968	1662968	2653698	2653698	8992744	8992744	696368	696368	1562342	1562342	869249	869249	2314086	2314086	1626907	1626907	2307785	2307785	3214126	3214126	708314	708314	484379	484379	1632725	1632725	772530	1254756	1512672	1519348	4400985	4400985	1679086	1674994
H2A1P_MOUSE Histone H2A type 1-P OS=Mus musculus OX=10090 GN=Hist1h2ap PE=1 SV=1	H2A1P_MOUSE	14 kDa	1027754	1043706	2652655	2652655	1092474	1092474	2409291	2409291	1737741	1737741	1662968	1662968	2653698	2653698	8992744	8992744	696368	696368	1562342	1562342	869249	869249	2314086	2314086	1626907	1626907	2307785	2307785	3214126	3214126	708314	708314	484379	484379	1632725	1632725	772530	1254756	1512672	1519348	4400985	4400985	1679086	1674994
H2A2A_MOUSE Histone H2A type 2-A OS=Mus musculus OX=10090 GN=Hist2h2aa1 PE=1 SV=3	H2A2A_MOUSE	14 kDa	1027754	1043706	2652655	2652655	1092474	1092474	2409291	2409291	1737741	1737741	1662968	1662968	2653698	2653698	8992744	8992744	696368	696368	1562342	1562342	869249	869249	2314086	2314086	1626907	1626907	2307785	2307785	3214126	3214126	708314	708314	484379	484379	1632725	1632725	772530	1254756	1512672	1519348	4400985	4400985	1679086	1674994
H2A2B_MOUSE Histone H2A type 2-B OS=Mus musculus OX=10090 GN=H2ac21 PE=1 SV=3	H2A2B_MOUSE	14 kDa	1027754	1043706	2652655	2652655	1092474	1092474	2409291	2409291	1737741	1737741	1662968	1662968	2653698	2653698	8992744	8992744	696368	696368	1562342	1562342	869249	869249	2314086	2314086	1626907	1626907	2307785	2307785	3214126	3214126	708314	708314	484379	484379	1632725	1632725	772530	1254756	1512672	1519348	4400985	4400985	1679086	1674994
H2A2C_MOUSE Histone H2A type 2-C OS=Mus musculus OX=10090 GN=H2ac20 PE=1 SV=3	H2A2C_MOUSE	14 kDa	1027754	1043706	2652655	2652655	1092474	1092474	2409291	2409291	1737741	1737741	1662968	1662968	2653698	2653698	8992744	8992744	696368	696368	1562342	1562342	869249	869249	2314086	2314086	1626907	1626907	2307785	2307785	3214126	3214126	708314	708314	484379	484379	1632725	1632725	772530	1254756	1512672	1519348	4400985	4400985	1679086	1674994
H2A3_MOUSE Histone H2A type 3 OS=Mus musculus OX=10090 GN=H2aw PE=1 SV=3	H2A3_MOUSE	14 kDa	1027754	1043706	2652655	2652655	1092474	1092474	2409291	2409291	1737741	1737741	1662968	1662968	2653698	2653698	8992744	8992744	696368	696368	1562342	1562342	869249	869249	2314086	2314086	1626907	1626907	2307785	2307785	3214126	3214126	708314	708314	484379	484379	1632725	1632725	772530	1254756	1512672	1519348	4400985	4400985	1679086	1674994
H2B1C_MOUSE Histone H2B type 1-C/E/G OS=Mus musculus OX=10090 GN=H2bc4 PE=1 SV=3	H2B1C_MOUSE	14 kDa	1514214	1460266	2055964	2055964	418694	418694	678354	678354	1072849	1072849	6253519	6253519	515769	515769	10636310	10636310	1149179	1149179	553189	553189	750562	750562	440174	440174	619228	619228	928529	928529	1330829	1330829	1165185	1165185	2392103	2392103	2005082	2005082	318580	1878162	3747190	3772537	1430530	1430530	541581	621090
H2B1F_MOUSE Histone H2B type 1-F/J/L OS=Mus musculus OX=10090 GN=H2bc7 PE=1 SV=2	H2B1F_MOUSE	14 kDa	1514214	1460266	2055964	2055964	418694	418694	678354	678354	1072849	1072849	6253519	6253519	515769	515769	10636310	10636310	1149179	1149179	553189	553189	750562	750562	440174	440174	619228	619228	928529	928529	1330829	1330829	1165185	1165185	2392103	2392103	2005082	2005082	318580	1878162	3747190	3772537	1430530	1430530	541581	621090
H2B1H_MOUSE Histone H2B type 1-H OS=Mus musculus OX=10090 GN=H2bc9 PE=1 SV=3	H2B1H_MOUSE	14 kDa	1514214	1460266	2055964	2055964	418694	418694	678354	678354	1072849	1072849	6253519	6253519	515769	515769	10636310	10636310	1149179	1149179	553189	553189	750562	750562	440174	440174	619228	619228	928529	928529	1330829	1330829	1165185	1165185	2392103	2392103	2005082	2005082	318580	1878162	3747190	3772537	1430530	1430530	541581	621090
H2B1K_MOUSE Histone H2B type 1-K OS=Mus musculus OX=10090 GN=H2bc12 PE=1 SV=3	H2B1K_MOUSE	14 kDa	1514214	1460266	2055964	2055964	418694	418694	678354	678354	1072849	1072849	6253519	6253519	515769	515769	10636310	10636310	1149179	1149179	553189	553189	750562	750562	440174	440174	619228	619228	928529	928529	1330829	1330829	1165185	1165185	2392103	2392103	2005082	2005082	318580	1878162	3747190	3772537	1430530	1430530	541581	621090
H31_MOUSE Histone H3.1 OS=Mus musculus OX=10090 GN=H3c1 PE=1 SV=2	H31_MOUSE	15 kDa	66309.3	67102.4	80984	80984	34384.3	34384.3	151714	151714	79424.8	79424.8	66267.5	66267.5	99341.6	99341.6	343024	343024	205641	205641	373978	373978	230992	230992	318337	318337	380496	380496	46979.9	46979.9	33298.7	33298.7	106782	106782	34284	34284	66979.9	66979.9	162553	159392	74746.4	75472	112934	112934	418334	420428
H32_MOUSE Histone H3.2 OS=Mus musculus OX=10090 GN=H3c2 PE=1 SV=2	H32_MOUSE	15 kDa	66309.3	67102.4	80984	80984	34384.3	34384.3	151714	151714	79424.8	79424.8	66267.5	66267.5	99341.6	99341.6	343024	343024	205641	205641	373978	373978	230992	230992	318337	318337	380496	380496	46979.9	46979.9	33298.7	33298.7	106782	106782	34284	34284	66979.9	66979.9	162553	159392	74746.4	75472	112934	112934	418334	420428
H33_MOUSE Histone H3.3 OS=Mus musculus OX=10090 GN=H3-3a PE=1 SV=2	H33_MOUSE	15 kDa	66309.3	67102.4	80984	80984	34384.3	34384.3	151714	151714	79424.8	79424.8	66267.5	66267.5	99341.6	99341.6	343024	343024	205641	205641	373978	373978	230992	230992	318337	318337	380496	380496	46979.9	46979.9	33298.7	33298.7	106782	106782	34284	34284	66979.9	66979.9	162553	159392	74746.4	75472	112934	112934	418334	420428
H3C_MOUSE Histone H3.3C OS=Mus musculus OX=10090 GN=H3-5 PE=3 SV=3	H3C_MOUSE	15 kDa	66309.3	67102.4	80984	80984	34384.3	34384.3	151714	151714	79424.8	79424.8	66267.5	66267.5	99341.6	99341.6	343024	343024	205641	205641	373978	373978	230992	230992	318337	318337	380496	380496	46979.9	46979.9	33298.7	33298.7	106782	106782	34284	34284	66979.9	66979.9	162553	159392	74746.4	75472	112934	112934	418334	420428
H4_MOUSE Histone H4 OS=Mus musculus OX=10090 GN=H4c1 PE=1 SV=2	H4_MOUSE	11 kDa	827944	826792	520120	520120	397590	397590	560082	560082	510597	510597	518251	518251	919638	919638	5387398	5387398	504998	504998	616638	616638	427817	427817	606064	606064	1781799	1781799	434966	434966	598909	598909	397451	397451	482065	482065	305525	305525	912022	343016	424826	426239	612722	612722	671894	676996
HBA_MOUSE Hemoglobin subunit alpha OS=Mus musculus OX=10090 GN=Hba PE=1 SV=2	HBA_MOUSE	15 kDa	76844950	52179820	2009424	2009424	590660	590660	636707	636707	733660	733660	2343129	2343129	1418694000	1418694000	2859319	2859319	16405110	16405110	491715	491715	20977010	20977010	28440830	28440830	74799390	74799390	707389	707389	3138980	3138980	1524560	1524560	2326326	2326326	1228405	1228405	215601900	97591030	1483878	1491460	2145597	2145597	363163	366067
HBB1_MOUSE Hemoglobin subunit beta-1 OS=Mus musculus OX=10090 GN=Hbb-b1 PE=1 SV=2	HBB1_MOUSE	16 kDa	19966090	14880820	171395	171395	225468	225468	117087	117087	257296	257296	182202	182202	19586.5	19586.5	4061915	4061915	124938	124938	202467	202467	4344172	4344172	124598	124598	206924	206924	66097.1	66097.1	195493	195493	218829	218829	439934	439934	267824	267824	228320	243343	121656	123210	1102259	1102259	142327	142907
HBB2_MOUSE Hemoglobin subunit beta-2 OS=Mus musculus OX=10090 GN=Hbb-b2 PE=1 SV=2	HBB2_MOUSE	16 kDa	191866	213703											61824.7	61824.7	840354	840354	14066	14066	18538.5	18538.5	377252	377252											33890.1	33890.1			182451		144591	145155	84973	84973	15075.3	14952.9
HMGB1_MOUSE High mobility group protein B1 OS=Mus musculus OX=10090 GN=Hmgb1 PE=1 SV=2	HMGB1_MOUSE	25 kDa	446252	459006			46926.5	46926.5	61351.4	61351.4			55886.2	55886.2	25581.8	25581.8	12640.5	12640.5	30939	30939	40630.2	40630.2	491057	491057	11683.6	11683.6	43267.6	43267.6	14304.6	14304.6	45238.2	45238.2			20706.3	20706.3			155507	152514	128532	129166	84545.2	84545.2
HVM02_MOUSE Ig heavy chain V region 93G7 OS=Mus musculus OX=10090 PE=2 SV=1	HVM02_MOUSE	16 kDa	578853	579772	1020346	1020346	618476	618476	1126140	1126140	1085294	1085294	937404	937404	718759	718759	424474	424474	734573	734573	1170230	1170230	774490	774490	988360	988360	1050583	1050583	1011008	1011008	1148048	1148048	903802	903802	688723	688723	715571	715571	1218452	973072	1082559	1087651	668648	668648	997478	992850
HVM03_MOUSE Ig heavy chain V region 36-65 OS=Mus musculus OX=10090 PE=1 SV=1	HVM03_MOUSE	13 kDa	578853	579772	1020346	1020346	618476	618476	1126140	1126140	1085294	1085294	937404	937404	718759	718759	424474	424474	734573	734573	1170230	1170230	774490	774490	988360	988360	1050583	1050583	1011008	1011008	1148048	1148048	903802	903802	688723	688723	715571	715571	1218452	973072	1082559	1087651	668648	668648	997478	992850
IGG2B_MOUSE Ig gamma-2B chain C region OS=Mus musculus OX=10090 GN=Igh-3 PE=1 SV=3	IGG2B_MOUSE	44 kDa	1491454	1369062	1087588	1087588	1227374	1227374	1436052	1436052	1281735	1281735	1338737	1338737	2889242	2889242	464076	464076	820604	820604	1536422	1536422	865520	865520	1462267	1462267	1071880	1071880	1191767	1191767	1404388	1404388	1077817	1077817	850324	850324	966367	966367	1637750	1265929	1216730	1222720	1824637	1824637	1215802	1207506
IGH1M_MOUSE Ig gamma-1 chain C region, membrane-bound form OS=Mus musculus OX=10090 GN=Igh	IGH1M_MOUSE	43 kDa	30532520	24077210	9833189	9833189	14352630	14352630	17316990	17316990	15507700	15507700	13317800	13317800	41289940	41289940	5373155	5373155	9216858	9216858	11843030	11843030	9343201	9343201	13744740	13744740	13154670	13154670	12233010	12233010	16364560	16364560	11767220	11767220	7070383	7070383	10049350	10049350	20122580	15652940	14902060	15001480	26443590	26443590	10983720	10837560
IGHG1_MOUSE Ig gamma-1 chain C region secreted form OS=Mus musculus OX=10090 GN=Ighg1 PE=1	IGHG1_MOUSE	36 kDa	30532520	24077210	9833189	9833189	14352630	14352630	17316990	17316990	15507700	15507700	13317800	13317800	41289940	41289940	5373155	5373155	9216858	9216858	11843030	11843030	9343201	9343201	13744740	13744740	13154670	13154670	12233010	12233010	16364560	16364560	11767220	11767220	7070383	7070383	10049350	10049350	20122580	15652940	14902060	15001480	26443590	26443590	10983720	10837560
IGKC_MOUSE Immunoglobulin kappa constant OS=Mus musculus OX=10090 GN=Igkc PE=1 SV=2	IGKC_MOUSE	12 kDa	2329849	2236490	1663386	1663386	1994659	1994659	1315732	1315732	1475952	1475952	2616015	2616015	2691014	2691014	1216609	1216609	2057463	2057463	2936479	2936479	1736450	1736450	2238374	2238374	2696864	2696864	2089008	2089008	2434176	2434176	2148273	2148273	1991656	1991656	1994889	1994889	1382202	1560715	2615285	2626802	2839241	2839241	2532226	2524711
KNG1_MOUSE Kininogen-1 OS=Mus musculus OX=10090 GN=Kng1 PE=1 SV=1	KNG1_MOUSE	73 kDa	498564	525364	1066659	1066659	4509106	4509106	1164439	1164439	1822583	1822583	1664866	1664866	15456.1	15456.1	2512891	2512891	2790822	2790822	893960	893960	494987	494987	1014857	1014857	1865472	1865472	3127064	3127064	4348357	4348357	5004101	5004101	2608082	2608082	5644767	5644767	767584	719861	125728	127581	675114	675114	117951	118108
KPYM_MOUSE Pyruvate kinase PKM OS=Mus musculus OX=10090 GN=Pkm PE=1 SV=4	KPYM_MOUSE	58 kDa	104626	108659	155224	155224	139065	139065	102718	102718	151654	151654			135867	135867	63526.5	63526.5	160815	160815	26173.4	26173.4	60850.6	60850.6	111510	111510	157570	157570	117396	117396					110045	110045	121873	121873	140875	138226	150692	151226	75333.5	75333.5	143480	145201
KPYR_MOUSE Pyruvate kinase PKLR OS=Mus musculus OX=10090 GN=Pklr PE=1 SV=1	KPYR_MOUSE	62 kDa	104626	108659	155224	155224	139065	139065	102718	102718	151654	151654			135867	135867	63526.5	63526.5	160815	160815	26173.4	26173.4	60850.6	60850.6	111510	111510	157570	157570	117396	117396					110045	110045	121873	121873	140875	138226	150692	151226	75333.5	75333.5	143480	145201
ML12B_MOUSE Myosin regulatory light chain 12B OS=Mus musculus OX=10090 GN=Myl12b PE=1 SV=2	ML12B_MOUSE	20 kDa
MOT1_MOUSE Monocarboxylate transporter 1 OS=Mus musculus OX=10090 GN=Slc16a1 PE=1 SV=1	MOT1_MOUSE	53 kDa	5860206	4727968	717264	717264	918273	918273	3602523	3602523	15788.5	15788.5	656028	656028	229302	229302	423678	423678	1789453	1789453	1730568	1730568	1063547	1063547	960300	960300	540374	540374	716097	716097	357876	357876	249489	249489	227485	227485	270999	270999	62298	61354.2	191866	192148	878136	878136	150189	152053
MSTN1_MOUSE Musculoskeletal embryonic nuclear protein 1 OS=Mus musculus OX=10090 GN=Mustn1	MSTN1_MOUSE	9 kDa	1296228	1205707	12298.2	12298.2	119834	119834	172807	172807	90975	90975	221450	221450	633990	633990	59430.5	59430.5	17086.7	17086.7	45981.3	45981.3	1108886	1108886	44154.3	44154.3	55881.5	55881.5	64620.9	64620.9	207061	207061	199758	199758	84093.5	84093.5	54727.9	54727.9	817594	682333	606496	608691	1032608	1032608	58426.3	58655.9
MUG1_MOUSE Murinoglobulin-1 OS=Mus musculus OX=10090 GN=Mug1 PE=1 SV=3	MUG1_MOUSE	165 kDa	38896.4	38185.8	58671.4	58671.4	119806	119806	83707.7	83707.7	29750.7	29750.7	75920.8	75920.8	19645.6	19645.6	7422.34	7422.34					47410.7	47410.7	149605	149605	26679.6	26679.6	77170.9	77170.9	50299	50299	19205.5	19205.5	151390	151390	102857	102857	60582	59671.8	9496.82	9763.39	257180	257180	292604	295274
MYH10_MOUSE Myosin-10 OS=Mus musculus OX=10090 GN=Myh10 PE=1 SV=2	MYH10_MOUSE	229 kDa	584230	612162	799302	799302	539463	539463	767792	767792	775850	775850	694197	694197	922171	922171	395536	395536	658132	658132	1343629	1343629	747442	747442	1198561	1198561	678223	678223	713469	713469	1114983	1114983	591829	591829	525748	525748	466759	466759	1390996	1199547	786160	790387	945972	945972	925038	927040
MYH11_MOUSE Myosin-11 OS=Mus musculus OX=10090 GN=Myh11 PE=1 SV=1	MYH11_MOUSE	227 kDa	614880	661409	606189	606189	413932	413932	724209	724209	637704	637704	597834	597834	984780	984780	4010733	4010733	467417	467417	620093	620093	1135602	1135602	568349	568349	524183	524183	515033	515033	616531	616531	460336	460336	430853	430853	330626	330626	1601932	1358969	1117135	1120934	1179792	1179792	662772	668224
MYL9_MOUSE Myosin regulatory light polypeptide 9 OS=Mus musculus OX=10090 GN=Myl9 PE=1 SV=	MYL9_MOUSE	20 kDa
MYPR_MOUSE Myelin proteolipid protein OS=Mus musculus OX=10090 GN=Plp1 PE=1 SV=2	MYPR_MOUSE	30 kDa	142044	150106	40176.5	40176.5	69702.5	69702.5	102064	102064	53808	53808	71275.6	71275.6	148472	148472	86967.8	86967.8	188531	188531	24469.3	24469.3	19657.1	19657.1	13542.3	13542.3	161030	161030	82254.9	82254.9	54176.4	54176.4	260034	260034	166283	166283	180283	180283	103475	101672	18147.2	18551.3	86670.1	86670.1	71796.9	72211.5
NFM_MOUSE Neurofilament medium polypeptide OS=Mus musculus OX=10090 GN=Nefm PE=1 SV=4	NFM_MOUSE	96 kDa	147442	156140	183068	183068	139815	139815	263866	263866	186839	186839	203703	203703	312668	312668	56749.9	56749.9	156099	156099	181279	181279	89671	89671	147275	147275	161949	161949	202443	202443	308008	308008	203052	203052	114128	114128	129796	129796	281853	264560	222444	222832	155303	155303	208069	210738
PAIRB_MOUSE Plasminogen activator inhibitor 1 RNA-binding protein OS=Mus musculus OX=10090	PAIRB_MOUSE	45 kDa	618435	641457					25994	25994	13952	13952	27545.7	27545.7			19094.4	19094.4			22385.3	22385.3	270070	270070															26815.6	26511	39770.8	40378.8	6857.68	6857.68
PCCA_MOUSE Propionyl-CoA carboxylase alpha chain, mitochondrial OS=Mus musculus OX=10090 G	PCCA_MOUSE	80 kDa	732886	770861	868038	868038	825317	825317	734747	734747	1177464	1177464	615112	615112	1882651	1882651	400846	400846	921032	921032	1318307	1318307	798329	798329	1137930	1137930	1081399	1081399	827834	827834	1420424	1420424	877677	877677	682839	682839	705483	705483	1546969	1345063	846338	848621	1498892	1498892	1137618	1143888
PGK1_MOUSE Phosphoglycerate kinase 1 OS=Mus musculus OX=10090 GN=Pgk1 PE=1 SV=4	PGK1_MOUSE	45 kDa	546161	562163	780203	780203	586444	586444	841318	841318	816711	816711	750924	750924	1619661	1619661	333347	333347	629133	629133	981778	981778	647352	647352	755867	755867	840783	840783	639975	639975	776218	776218	744345	744345	441157	441157	496702	496702	1009269	871810	753633	756932	786872	786872	902600	906453
PLIN1_MOUSE Perilipin-1 OS=Mus musculus OX=10090 GN=Plin1 PE=1 SV=2	PLIN1_MOUSE	56 kDa	232719	254529	20441.8	20441.8	54942.8	54942.8	209214	209214	26730.6	26730.6	72123.3	72123.3			121691	121691	509138	509138			165447	165447	10179.7	10179.7	67002.8	67002.8	40605.2	40605.2	83705.6	83705.6	130132	130132	29877.4	29877.4	147552	147552	21258.8	20046.1	70238.1	70958.5	8560.64	8560.64	19368.6	19254.4
PP14A_MOUSE Protein phosphatase 1 regulatory subunit 14A OS=Mus musculus OX=10090 GN=Ppp1r	PP14A_MOUSE	17 kDa	216932	238840											14350.4	14350.4	3523.66	3523.66					2802.71	2802.71	10510.7	10510.7					36003.6	36003.6	17219.2	17219.2			12788.8	12788.8	63841.6	62867.4			10173.3	10173.3
PPIA_MOUSE Peptidyl-prolyl cis-trans isomerase A OS=Mus musculus OX=10090 GN=Ppia PE=1 SV=	PPIA_MOUSE	18 kDa	144100	152403	313859	313859	198656	198656	223346	223346	204428	204428	77646	77646	487980	487980	45059.3	45059.3	196321	196321	150430	150430	120193	120193	222044	222044	233159	233159	210300	210300	290225	290225	172646	172646	144847	144847	160549	160549	344397	316195	224852	225248	212182	212182	179557	182075
PROC_MOUSE Vitamin K-dependent protein C OS=Mus musculus OX=10090 GN=Proc PE=1 SV=2	PROC_MOUSE	52 kDa	4504024	3725149	590938	590938	710012	710012	3571410	3571410	167606	167606	699157	699157	187934	187934	151284	151284	311990	311990	774397	774397	445568	445568	1316096	1316096	1738811	1738811	2514790	2514790	2737127	2737127	1020064	1020064	576860	576860	649632	649632	3754355	2648110	3460473	3484297	3702977	3702977	994155	989580
PYC_MOUSE Pyruvate carboxylase, mitochondrial OS=Mus musculus OX=10090 GN=Pc PE=1 SV=1	PYC_MOUSE	130 kDa	274230	295822	494692	494692	469910	469910	691005	691005	579628	579628	481959	481959	555991	555991	230002	230002	513078	513078	674226	674226	469241	469241	588124	588124	559706	559706	475850	475850	572617	572617	471717	471717	381583	381583	337996	337996	515253	457349	414676	416739	430945	430945	697306	702730
PYGM_MOUSE Glycogen phosphorylase, muscle form OS=Mus musculus OX=10090 GN=Pygm PE=1 SV=3	PYGM_MOUSE	97 kDa	51897910	43388100	25950400	25950400	26603410	26603410	36348880	36348880	33343650	33343650	26401120	26342370	77563690	77563690	11701490	11701490	19689740	19689740	34876390	34876390	22961040	22961040	32753900	32753900	26215700	26215700	29318720	29318720	32017700	32017700	28215400	28215400	19354450	19354450	22179170	22179170	41286680	29345250	35061220	35275680	45959920	45959920	25744340	25485510
PZP_MOUSE Pregnancy zone protein OS=Mus musculus OX=10090 GN=Pzp PE=1 SV=3	PZP_MOUSE	166 kDa	2153624	4094431	509817	509817	1346516	1346516	58612.5	58612.5	400755	400755	1494924	1494924	2254592	2254592	877748	877748	1896578	1896578	961000	961000	945413	945413	1600500	1600500	148818	148818	321062	321062	461400	461400	1445393	1445393	3921227	3921227	4585286	4585286	1633700	1288739	1331067	1338597	1982171	1982171	382018	384973
RARR2_MOUSE Retinoic acid receptor responder protein 2 OS=Mus musculus OX=10090 GN=Rarres2	RARR2_MOUSE	18 kDa	22355.2	21266.5			205160	205160	12602.6	12602.6			10554.9	10554.9			111428	111428	244448	244448	6029.23	6029.23	8170.99	8170.99	9682.27	9682.27	14991.2	14991.2	122508	122508	361005	361005	62190.8	62190.8	196985	196985	556376	556376
RL40_MOUSE Ubiquitin-60S ribosomal protein L40 OS=Mus musculus OX=10090 GN=Uba52 PE=1 SV=2	RL40_MOUSE	15 kDa	382658	399342	397777	397777	395200	395200	540403	540403	473687	473687	435836	435836	598763	598763	144921	144921	338122	338122	526663	526663	321193	321193	577234	577234	451683	451683	423902	423902	467161	467161	437874	437874	275868	275868	358308	358308	462388	410944	484296	485845	464984	464984	439919	441874
ROA2_MOUSE Heterogeneous nuclear ribonucleoproteins A2/B1 OS=Mus musculus OX=10090 GN=Hnrn	ROA2_MOUSE	37 kDa	1317180	1302614	407776	407776	623216	623216	1129836	1129836	75517.3	75517.3	473964	473964	224428	224428	222373	222373	131124	131124	506704	506704	737313	737313	87742.8	87742.8	139484	139484	179305	179305	155460	155460	70093.3	70093.3	139634	139634	155707	155707	316065	344766	2334991	2348157	337980	337980	170653	172071
RS27A_MOUSE Ubiquitin-40S ribosomal protein S27a OS=Mus musculus OX=10090 GN=Rps27a PE=1 S	RS27A_MOUSE	18 kDa	382658	399342	397777	397777	395200	395200	540403	540403	473687	473687	435836	435836	598763	598763	144921	144921	338122	338122	526663	526663	321193	321193	577234	577234	451683	451683	423902	423902	467161	467161	437874	437874	275868	275868	358308	358308	462388	410944	484296	485845	464984	464984	439919	441874
SCP2_MOUSE Sterol carrier protein 2 OS=Mus musculus OX=10090 GN=Scp2 PE=1 SV=3	SCP2_MOUSE	59 kDa	1696522	1551235	1220913	1220913	86096.1	86096.1	70696.9	70696.9	411993	411993	1359026	1359026	502298	502298	574678	574678	560566	560566	595160	595160	1225618	1225618	671008	671008	538182	538182	756228	756228	659162	659162	1129249	1129249	3605645	3605645	2221332	2221332	568960	494216	603715	605894	571265	571265	721222	720464
SPTB2_MOUSE Spectrin beta chain, non-erythrocytic 1 OS=Mus musculus OX=10090 GN=Sptbn1 PE=	SPTB2_MOUSE	274 kDa	174874	186996	479086	479086	304569	304569	312110	312110	335010	335010	338038	338038	671921	671921	121201	121201	336549	336549	485094	485094	310462	310462	495634	495634	300481	300481	395066	395066	443084	443084	406498	406498	279649	279649	229671	229671	370932	337779	304672	305383	235235	235235	418216	420310
TAGL2_MOUSE Transgelin-2 OS=Mus musculus OX=10090 GN=Tagln2 PE=1 SV=4	TAGL2_MOUSE	22 kDa	227794	249645	10968.7	10968.7	11621.8	11621.8	37058.8	37058.8							41041	41041			14762.9	14762.9	376892	376892	77773	77773											22049.7	22049.7	92061.7	90730.7	135518	136124	197033	197033
TBA1A_MOUSE Tubulin alpha-1A chain OS=Mus musculus OX=10090 GN=Tuba1a PE=1 SV=1	TBA1A_MOUSE	50 kDa	1565643	1601757	1350183	1350183	1243174	1243174	2109911	2109911	1873635	1873635	1701009	1701009	2966512	2966512	665787	665787	1355249	1355249	2115389	2115389	1358335	1358335	1593238	1593238	1578198	1578198	1545196	1545196	2173436	2173436	1645653	1645653	1094855	1094855	1186727	1186727	2504190	2128434	1730793	1736728	1753705	1753705	1904901	1910592
TBA1B_MOUSE Tubulin alpha-1B chain OS=Mus musculus OX=10090 GN=Tuba1b PE=1 SV=2	TBA1B_MOUSE	50 kDa	1565643	1601757	1350183	1350183	1243174	1243174	2109911	2109911	1873635	1873635	1701009	1701009	2966512	2966512	665787	665787	1355249	1355249	2115389	2115389	1358335	1358335	1593238	1593238	1578198	1578198	1545196	1545196	2173436	2173436	1645653	1645653	1094855	1094855	1186727	1186727	2504190	2128434	1730793	1736728	1753705	1753705	1904901	1910592
TBA1C_MOUSE Tubulin alpha-1C chain OS=Mus musculus OX=10090 GN=Tuba1c PE=1 SV=1	TBA1C_MOUSE	50 kDa	1565643	1601757	1350183	1350183	1243174	1243174	2109911	2109911	1873635	1873635	1701009	1701009	2966512	2966512	665787	665787	1355249	1355249	2115389	2115389	1358335	1358335	1593238	1593238	1578198	1578198	1545196	1545196	2173436	2173436	1645653	1645653	1094855	1094855	1186727	1186727	2504190	2128434	1730793	1736728	1753705	1753705	1904901	1910592
TBB2A_MOUSE Tubulin beta-2A chain OS=Mus musculus OX=10090 GN=Tubb2a PE=1 SV=1	TBB2A_MOUSE	50 kDa	310418	332125	485879	485879	315874	315874	533759	533759	447201	447201	387398	387398	439060	439060	250808	250808	453615	453615	652080	652080	318889	318889	588386	588386	495305	495305	381233	381233	512716	512716	426843	426843	428122	428122	302857	302857	351090	325823	400658	402225	390223	390223	614997	619248
TBB4A_MOUSE Tubulin beta-4A chain OS=Mus musculus OX=10090 GN=Tubb4a PE=1 SV=3	TBB4A_MOUSE	50 kDa	149124	154970	236419	236419	212169	212169	343453	343453	256799	256799	226420	226420	168993	168993	130558	130558	300805	300805	187018	187018	142338	142338	284937	284937	183872	183872	205348	205348	190827	190827	207753	207753	200285	200285	198325	198325	216640	217750	212289	213282	130184	130184	291152	293816
TBB4B_MOUSE Tubulin beta-4B chain OS=Mus musculus OX=10090 GN=Tubb4b PE=1 SV=1	TBB4B_MOUSE	50 kDa	149124	154970	236419	236419	212169	212169	343453	343453	256799	256799	226420	226420	168993	168993	130558	130558	300805	300805	187018	187018	142338	142338	284937	284937	183872	183872	205348	205348	190827	190827	207753	207753	200285	200285	198325	198325	216640	217750	212289	213282	130184	130184	291152	293816
THIKA_MOUSE 3-ketoacyl-CoA thiolase A, peroxisomal OS=Mus musculus OX=10090 GN=Acaa1a PE=1	THIKA_MOUSE	44 kDa	1487700	1365942	3018119	3018119	590607	590607	286234	286234	667605	667605	1110584	1110584	375338	375338	2183973	2183973	2131310	2131310	1616129	1616129	3292893	3292893	1792852	1792852	1493933	1493933	878524	878524	556425	556425	710910	710910	4570910	4570910	1722665	1722665	487346	430620	627522	629833	2939162	2939162	1794508	1774579
THIKB_MOUSE 3-ketoacyl-CoA thiolase B, peroxisomal OS=Mus musculus OX=10090 GN=Acaa1b PE=1	THIKB_MOUSE	44 kDa	1487700	1365942	3018119	3018119	590607	590607	286234	286234	667605	667605	1110584	1110584	375338	375338	2183973	2183973	2131310	2131310	1616129	1616129	3292893	3292893	1792852	1792852	1493933	1493933	878524	878524	556425	556425	710910	710910	4570910	4570910	1722665	1722665	487346	430620	627522	629833	2939162	2939162	1794508	1774579
THRB_MOUSE Prothrombin OS=Mus musculus OX=10090 GN=F2 PE=1 SV=1	THRB_MOUSE	70 kDa	94936.8	98052.8	64597.8	64597.8	79825.2	79825.2	114995	114995	103047	103047	92111.2	92111.2	18068.6	18068.6	12291.5	12291.5	77474.8	77474.8	767674	767674	80064.7	80064.7	132428	132428	11133.8	11133.8	122743	122743	265794	265794	160339	160339	88212.3	88212.3	126580	126580	269764	254440	84248.1	84977	293221	293221
TYB4_MOUSE Thymosin beta-4 OS=Mus musculus OX=10090 GN=Tmsb4x PE=1 SV=1	TYB4_MOUSE	6 kDa	1486392	1524718	1453522	1453522	540954	540954	721097	721097	701206	701206	392806	392806	421222	421222	1998585	1998585	252761	252761	245555	245555	4668994	4668994	408116	408116	746249	746249	98875.5	98875.5	276358	276358	226573	226573	281389	281389	205619	205619	1887809	1652243	1981505	1988237	3111652	3111652	510882	515769
UBB_MOUSE Polyubiquitin-B OS=Mus musculus OX=10090 GN=Ubb PE=2 SV=1	UBB_MOUSE	34 kDa	382658	399342	397777	397777	395200	395200	540403	540403	473687	473687	435836	435836	598763	598763	144921	144921	338122	338122	526663	526663	321193	321193	577234	577234	451683	451683	423902	423902	467161	467161	437874	437874	275868	275868	358308	358308	462388	410944	484296	485845	464984	464984	439919	441874
UBC_MOUSE Polyubiquitin-C OS=Mus musculus OX=10090 GN=Ubc PE=1 SV=2	UBC_MOUSE	83 kDa	382658	399342	397777	397777	395200	395200	540403	540403	473687	473687	435836	435836	598763	598763	144921	144921	338122	338122	526663	526663	321193	321193	577234	577234	451683	451683	423902	423902	467161	467161	437874	437874	275868	275868	358308	358308	462388	410944	484296	485845	464984	464984	439919	441874
VIME_MOUSE Vimentin OS=Mus musculus OX=10090 GN=Vim PE=1 SV=3	VIME_MOUSE	54 kDa	4016855	3715431	370518	370518	279435	279435	653944	653944	128311	128311	914313	914313	705079	705079	398338	398338	1212898	1212898	861671	861671	1122445	1122445	576081	576081	571968	571968	502552	502552	583968	583968	228600	228600	244169	244169	324440	324440	535016	509855	149529	152057	787008	787008	221903	203262

## Sheet: combined peptidomics proteomics
Avg. Mass	Description	Re Av. Room	Re Av. Smk	Ratio S/R	Log 2(Ratio)
28086	14-3-3 protein beta/alpha OS=Mus musculus OX=10090 GN=Ywhab PE=1 SV=3	360300	560110	1.55457	0.636512
29174	14-3-3 protein epsilon OS=Mus musculus OX=10090 GN=Ywhae PE=1 SV=1	360300	560110	1.55457	0.636512
28212	14-3-3 protein eta OS=Mus musculus OX=10090 GN=Ywhah PE=1 SV=2	360300	560110	1.55457	0.636512
28303	14-3-3 protein gamma OS=Mus musculus OX=10090 GN=Ywhag PE=1 SV=2	360300	560110	1.55457	0.636512
27706	14-3-3 protein sigma OS=Mus musculus OX=10090 GN=Sfn PE=1 SV=2	360300	560110	1.55457	0.636512
27778	14-3-3 protein theta OS=Mus musculus OX=10090 GN=Ywhaq PE=1 SV=1	360300	560110	1.55457	0.636512
27771	14-3-3 protein zeta/delta OS=Mus musculus OX=10090 GN=Ywhaz PE=1 SV=1	531653	601443	1.13127	0.177944
116449	2-oxoglutarate dehydrogenase mitochondrial OS=Mus musculus OX=10090 GN=Ogdh PE=1 SV=3		27746	N.D.	N.D.
41830	3-ketoacyl-CoA thiolase mitochondrial OS=Mus musculus OX=10090 GN=Acaa2 PE=1 SV=3	N.D.	123710	N.D.	N.D.
18431	40S ribosomal protein S11 OS=Mus musculus OX=10090 GN=Rps11 PE=1 SV=3	N.D.	113430	N.D.	N.D.
13742	40S ribosomal protein S25 OS=Mus musculus OX=10090 GN=Rps25 PE=1 SV=1	N.D.	221250	N.D.	N.D.
29598	40S ribosomal protein S4 X isoform OS=Mus musculus OX=10090 GN=Rps4x PE=1 SV=2	404380	545750	1.3496	0.432529
32838	40S ribosomal protein SA OS=Mus musculus OX=10090 GN=Rpsa PE=1 SV=4	N.D.	10109	N.D.	N.D.
42064	45 kDa calcium-binding protein OS=Mus musculus OX=10090 GN=Sdf4 PE=1 SV=1	599785	N.D.	N.D.	N.D.
43962	5-hydroxytryptamine receptor 4 OS=Mus musculus OX=10090 GN=Htr4 PE=1 SV=3	526250	N.D.	N.D.	N.D.
60956	60 kDa heat shock protein mitochondrial OS=Mus musculus OX=10090 GN=Hspd1 PE=1 SV=1	90454	N.D.	N.D.	N.D.
34216	60S acidic ribosomal protein P0 OS=Mus musculus OX=10090 GN=Rplp0 PE=1 SV=3	N.D.	770420	N.D.	N.D.
15798	60S ribosomal protein L27 OS=Mus musculus OX=10090 GN=Rpl27 PE=1 SV=2	23548	N.D.	N.D.	N.D.
31420	60S ribosomal protein L7 OS=Mus musculus OX=10090 GN=Rpl7 PE=1 SV=2	10447.2	8918.09	0.853638	-0.228304
53247	6-phosphogluconate dehydrogenase decarboxylating OS=Mus musculus OX=10090 GN=Pgd PE=1 SV=3	N.D.	1852.6	N.D.	N.D.
44816	Acetyl-CoA acetyltransferase mitochondrial OS=Mus musculus OX=10090 GN=Acat1 PE=1 SV=1	20550.5	16691	0.812194	-0.300103
265254	Acetyl-CoA carboxylase 1 OS=Mus musculus OX=10090 GN=Acaca PE=1 SV=1		188090	N.D.	N.D.
275748	Acetyl-CoA carboxylase 2 OS=Mus musculus OX=10090 GN=Acacb PE=1 SV=1		188090	N.D.	N.D.
78862	Acetyl-coenzyme A synthetase cytoplasmic OS=Mus musculus OX=10090 GN=Acss2 PE=1 SV=2	N.D.	80525	N.D.	N.D.
28538	Acidic leucine-rich nuclear phosphoprotein 32 family member A OS=Mus musculus OX=10090 GN=Anp32a PE=1 SV=1	21786.5	15462.8	0.709742	-0.494634
31079	Acidic leucine-rich nuclear phosphoprotein 32 family member B OS=Mus musculus OX=10090 GN=Anp32b PE=1 SV=1	21786.5	15462.8	0.709742	-0.494634
42019	Actin alpha cardiac muscle 1 OS=Mus musculus OX=10090 GN=Actc1 PE=1 SV=1	765310	2.69451e+06	3.52081	1.81591
42051	Actin alpha skeletal muscle OS=Mus musculus OX=10090 GN=Acta1 PE=1 SV=1	765310	2.69451e+06	3.52081	1.81591
42009	Actin aortic smooth muscle OS=Mus musculus OX=10090 GN=Acta2 PE=1 SV=1	765310	2.69451e+06	3.52081	1.81591
41737	Actin cytoplasmic 1 OS=Mus musculus OX=10090 GN=Actb PE=1 SV=1	353744	1.09831e+06	3.10481	1.6345
41793	Actin cytoplasmic 2 OS=Mus musculus OX=10090 GN=Actg1 PE=1 SV=1	353744	1.09831e+06	3.10481	1.6345
41877	Actin gamma-enteric smooth muscle OS=Mus musculus OX=10090 GN=Actg2 PE=1 SV=1	25953	5.86688e+06	226.058	7.82055
44761	Actin-related protein 2 OS=Mus musculus OX=10090 GN=Actr2 PE=1 SV=1	N.D.	70211	N.D.	N.D.
103 000	ACTN1_MOUSE Alpha-actinin-1 OS=Mus musculus OX=10090 GN=Actn1 PE=1 SV=1	243453	231317	0.950151	-0.0737713
104 000	ACTN2_MOUSE Alpha-actinin-2 OS=Mus musculus OX=10090 GN=Actn2 PE=1 SV=2	321372	304523	0.947574	-0.0776898
103 000	ACTN3_MOUSE Alpha-actinin-3 OS=Mus musculus OX=10090 GN=Actn3 PE=2 SV=1	321372	304523	0.947574	-0.0776898
62470	Acylcarnitine hydrolase OS=Mus musculus OX=10090 GN=Ces2c PE=1 SV=1	169200	114947	0.679353	-0.557766
40149	Adenosine kinase OS=Mus musculus OX=10090 GN=Adk PE=1 SV=2		21118	N.D.	N.D.
149386	Adhesion G protein-coupled receptor F5 OS=Mus musculus OX=10090 GN=Adgrf5 PE=1 SV=1	143580	70216.9	0.489044	-1.03196
56598	ADP-ribosylation factor GTPase-activating protein 2 OS=Mus musculus OX=10090 GN=Arfgap2 PE=1 SV=1	10885.1	8597.68	0.789856	-0.340339
69379	Afamin OS=Mus musculus OX=10090 GN=Afm PE=1 SV=2	195267	271010	1.38789	0.472896
39548	Alcohol dehydrogenase class-3 OS=Mus musculus OX=10090 GN=Adh5 PE=1 SV=3	N.D.	6865.6	N.D.	N.D.
37177	Aldo-keto reductase family 1 member C18 OS=Mus musculus OX=10090 GN=Akr1c18 PE=1 SV=2	24571.7	152460	6.20469	2.63336
36877	Aldo-keto reductase family 1 member C21 OS=Mus musculus OX=10090 GN=Akr1c21 PE=1 SV=2	35144	N.D.	N.D.	N.D.
84551	Alpha-1 6-mannosylglycoprotein 6-beta-N-acetylglucosaminyltransferase A OS=Mus musculus OX=10090 GN=Mgat5 PE=2 SV=1	319623	277605	0.86854	-0.203336
23895	Alpha-1-acid glycoprotein 1 OS=Mus musculus OX=10090 GN=Orm1 PE=1 SV=1	N.D.	90102	N.D.	N.D.
23843	Alpha-1-acid glycoprotein 2 OS=Mus musculus OX=10090 GN=Orm2 PE=1 SV=1	N.D.	90102	N.D.	N.D.
46003	Alpha-1-antitrypsin 1-1 OS=Mus musculus OX=10090 GN=Serpina1a PE=1 SV=4	258043	523411	2.02839	1.02033
45975	Alpha-1-antitrypsin 1-2 OS=Mus musculus OX=10090 GN=Serpina1b PE=1 SV=2	293280	484431	1.65177	0.724011
45823	Alpha-1-antitrypsin 1-3 OS=Mus musculus OX=10090 GN=Serpina1c PE=1 SV=2	258043	523411	2.02839	1.02033
45998	Alpha-1-antitrypsin 1-4 OS=Mus musculus OX=10090 GN=Serpina1d PE=1 SV=1	985717	764633	0.775712	-0.366407
45891	Alpha-1-antitrypsin 1-5 OS=Mus musculus OX=10090 GN=Serpina1e PE=1 SV=1	153057	235565	1.53906	0.622053
54972	Alpha-2-antiplasmin OS=Mus musculus OX=10090 GN=Serpinf2 PE=1 SV=1	11749.2	162939	13.868	3.79369
37326	Alpha-2-HS-glycoprotein OS=Mus musculus OX=10090 GN=Ahsg PE=1 SV=1	419440	1.00296e+06	2.39119	1.25773
104977	Alpha-actinin-4 OS=Mus musculus OX=10090 GN=Actn4 PE=1 SV=1	281348	232996	0.828143	-0.272048
57644	Alpha-amylase 1 OS=Mus musculus OX=10090 GN=Amy1 PE=1 SV=2	129018	92683.7	0.718376	-0.477189
42614	Alpha-centractin OS=Mus musculus OX=10090 GN=Actr1a PE=1 SV=1	N.D.	43315.5	N.D.	N.D.
9542	Alpha-defensin 11 (Fragment) OS=Mus musculus OX=10090 GN=Defa11 PE=2 SV=2	39766	295440	7.42946	2.89326
10565	Alpha-defensin 13 OS=Mus musculus OX=10090 GN=Defa13 PE=2 SV=2	39766	295440	7.42946	2.89326
10430	Alpha-defensin 16 OS=Mus musculus OX=10090 GN=Defa16 PE=2 SV=2	39766	295440	7.42946	2.89326
9349	Alpha-defensin 17 (Fragment) OS=Mus musculus OX=10090 GN=Defa17 PE=2 SV=1	39766	295440	7.42946	2.89326
10327	Alpha-defensin 24 OS=Mus musculus OX=10090 GN=Defa24 PE=3 SV=1	39766	277290	6.97304	2.80179
10426	Alpha-defensin 6/12 OS=Mus musculus OX=10090 GN=Defa6 PE=1 SV=2	39766	295440	7.42946	2.89326
10535	Alpha-defensin 9 OS=Mus musculus OX=10090 GN=Defa9 PE=2 SV=2	39766	277290	6.97304	2.80179
10055	Alpha-defensin-related sequence 7 OS=Mus musculus OX=10090 GN=Defa-rs7 PE=2 SV=2	110914	17811.4	0.160588	-2.63856
47141	Alpha-enolase OS=Mus musculus OX=10090 GN=Eno1 PE=1 SV=3	181841	181722	0.999349	-0.00093889
188555	Androglobin OS=Mus musculus OX=10090 GN=Adgb PE=1 SV=1	N.D.	4037	N.D.	N.D.
150918	Angiotensin-converting enzyme OS=Mus musculus OX=10090 GN=Ace PE=1 SV=3	1784.1	1962.47	1.09998	0.137474
26204	Anionic trypsin-2 OS=Mus musculus OX=10090 GN=Prss2 PE=1 SV=1	N.D.	116820	N.D.	N.D.
38676	Annexin A2 OS=Mus musculus OX=10090 GN=Anxa2 PE=1 SV=2	N.D.	399530	N.D.	N.D.
75885	Annexin A6 OS=Mus musculus OX=10090 GN=Anxa6 PE=1 SV=3	11196.5	33679	3.00801	1.58881
52004	Antithrombin-III OS=Mus musculus OX=10090 GN=Serpinc1 PE=1 SV=1		119121	N.D.	N.D.
30616	Apolipoprotein A-I OS=Mus musculus OX=10090 GN=Apoa1 PE=1 SV=2	243215	542290	2.22967	1.15683
11309	Apolipoprotein A-II OS=Mus musculus OX=10090 GN=Apoa2 PE=1 SV=2	12553825	1.26425e+07	1.00706	0.0101492
45029	Apolipoprotein A-IV OS=Mus musculus OX=10090 GN=Apoa4 PE=1 SV=3	935080	524007	0.560387	-0.835504
509437	Apolipoprotein B-100 OS=Mus musculus OX=10090 GN=Apob PE=1 SV=1	756928	422893	0.558697	-0.839863
9696	Apolipoprotein C-I OS=Mus musculus OX=10090 GN=Apoc1 PE=1 SV=1	126816	198699	1.56683	0.647853
10982	Apolipoprotein C-III OS=Mus musculus OX=10090 GN=Apoc3 PE=1 SV=2	168011	393848	2.34418	1.22908
14288	Apolipoprotein C-IV OS=Mus musculus OX=10090 GN=Apoc4 PE=1 SV=1	202000	216823	1.07338	0.102162
21530	Apolipoprotein D OS=Mus musculus OX=10090 GN=Apod PE=1 SV=1	7729.36	10350	1.33905	0.42121
35867	Apolipoprotein E OS=Mus musculus OX=10090 GN=Apoe PE=1 SV=2	5223.6	12359.8	2.36615	1.24254
21273	Apolipoprotein M OS=Mus musculus OX=10090 GN=Apom PE=1 SV=1	337094	136289	0.404306	-1.30648
34808	Arginase-1 OS=Mus musculus OX=10090 GN=Arg1 PE=1 SV=1	39316	57156	1.45376	0.539788
46585	Argininosuccinate synthase OS=Mus musculus OX=10090 GN=Ass1 PE=1 SV=1	134330	N.D.	N.D.	N.D.
35345	Aspartoacylase OS=Mus musculus OX=10090 GN=Aspa PE=1 SV=2	37008	N.D.	N.D.	N.D.
112 000	AT1A3_MOUSE Sodium/potassium-transporting ATPase subunit alpha-3 OS=Mus musculus OX=10090 GN=Atp1a3 PE=1 SV=1	62556.4	59915.1	0.957777	-0.0622376
59753	ATP synthase subunit alpha mitochondrial OS=Mus musculus OX=10090 GN=Atp5f1a PE=1 SV=1	35512.9	38886.2	1.09499	0.130914
191970	ATP-binding cassette sub-family A member 3 OS=Mus musculus OX=10090 GN=Abca3 PE=1 SV=3	122370	188071	1.5369	0.62002
119728	ATP-citrate synthase OS=Mus musculus OX=10090 GN=Acly PE=1 SV=1	6166.7	391814	63.537	5.98953
49067	ATP-dependent RNA helicase DDX39A OS=Mus musculus OX=10090 GN=Ddx39a PE=1 SV=1	37713.7	11895.3	0.315412	-1.66469
398295	Basement membrane-specific heparan sulfate proteoglycan core protein OS=Mus musculus OX=10090 GN=Hspg2 PE=1 SV=1	1585.8	67173	42.3591	5.4046
59212	Beta-1 4 N-acetylgalactosaminyltransferase 1 OS=Mus musculus OX=10090 GN=B4galnt1 PE=1 SV=1	526250	N.D.	N.D.	N.D.
58317	Beta-1 4 N-acetylgalactosaminyltransferase 2 OS=Mus musculus OX=10090 GN=B4galnt2 PE=2 SV=1	526250	N.D.	N.D.	N.D.
38619	Beta-2-glycoprotein 1 OS=Mus musculus OX=10090 GN=Apoh PE=1 SV=1	90109	16567.8	0.183864	-2.44329
42281	Beta-centractin OS=Mus musculus OX=10090 GN=Actr1b PE=1 SV=1	N.D.	43315.5	N.D.	N.D.
24753	BPI fold-containing family A member 2 OS=Mus musculus OX=10090 GN=Bpifa2 PE=1 SV=1	7144.3	N.D.	N.D.	N.D.
98256	Cadherin-1 OS=Mus musculus OX=10090 GN=Cdh1 PE=1 SV=1	155940	N.D.	N.D.	N.D.
91645	Cadherin-17 OS=Mus musculus OX=10090 GN=Cdh17 PE=1 SV=1	31947	18765.2	0.587384	-0.767623
87903	Cadherin-5 OS=Mus musculus OX=10090 GN=Cdh5 PE=1 SV=2	3386.95	3354.49	0.990416	-0.0138937
26510	Calcyclin-binding protein OS=Mus musculus OX=10090 GN=Cacybp PE=1 SV=1	1527100	N.D.	N.D.	N.D.
33356	Calponin-1 OS=Mus musculus OX=10090 GN=Cnn1 PE=1 SV=1	69695.6	190924	2.7394	1.45386
28331	Carbonic anhydrase 1 OS=Mus musculus OX=10090 GN=Ca1 PE=1 SV=4	1128.4	1849.56	1.6391	0.712903
29033	Carbonic anhydrase 2 OS=Mus musculus OX=10090 GN=Ca2 PE=1 SV=4	3956.35	9591.94	2.42444	1.27765
29366	Carbonic anhydrase 3 OS=Mus musculus OX=10090 GN=Ca3 PE=1 SV=3		84297.1	N.D.	N.D.
30641	Carbonyl reductase [NADPH] 1 OS=Mus musculus OX=10090 GN=Cbr1 PE=1 SV=3	N.D.	70106	N.D.	N.D.
61056	Carboxylesterase 1C OS=Mus musculus OX=10090 GN=Ces1c PE=1 SV=4	103092	90193.1	0.874883	-0.192838
61788	Carboxylesterase 1D OS=Mus musculus OX=10090 GN=Ces1d PE=1 SV=1	31603	94942	3.00421	1.58698
48871	Carboxypeptidase B2 OS=Mus musculus OX=10090 GN=Cpb2 PE=1 SV=1	22707.3	8603.68	0.378896	-1.40013
60479	Carboxypeptidase N subunit 2 OS=Mus musculus OX=10090 GN=Cpn2 PE=1 SV=2	89957.6	43280.6	0.481122	-1.05552
51813	Carboxypeptidase Q OS=Mus musculus OX=10090 GN=Cpq PE=1 SV=1	778510	3160390	4.05954	2.02132
73981	Carnitine O-palmitoyltransferase 2 mitochondrial OS=Mus musculus OX=10090 GN=Cpt2 PE=1 SV=2	N.D.	382200	N.D.	N.D.
14 000	CART_MOUSE Cocaine- and amphetamine-regulated transcript protein OS=Mus musculus OX=10090 GN=Cartpt PE=1 SV=2	86486.2	60997.6	0.705287	-0.503718
60 000	CATA_MOUSE Catalase OS=Mus musculus OX=10090 GN=Cat PE=1 SV=4	2552.28	15794.3	6.18831	2.62954
38863	CD5 antigen-like OS=Mus musculus OX=10090 GN=Cd5l PE=1 SV=3	N.D.	16018	N.D.	N.D.
121151	Ceruloplasmin OS=Mus musculus OX=10090 GN=Cp PE=1 SV=2	319485	170050	0.532262	-0.909791
252305	Chondroitin sulfate proteoglycan 4 OS=Mus musculus OX=10090 GN=Cspg4 PE=1 SV=3	N.D.	8328.9	N.D.	N.D.
27822	Chymotrypsinogen B OS=Mus musculus OX=10090 GN=Ctrb1 PE=1 SV=1	22803.2	30922.2	1.35605	0.439406
51737	Citrate synthase mitochondrial OS=Mus musculus OX=10090 GN=Cs PE=1 SV=1	N.D.	326400	N.D.	N.D.
191555	Clathrin heavy chain 1 OS=Mus musculus OX=10090 GN=Cltc PE=1 SV=3	30906.5	104723	3.3884	1.7606
51656	Clusterin OS=Mus musculus OX=10090 GN=Clu PE=1 SV=1		10807	N.D.	N.D.
247228	Coagulation factor V OS=Mus musculus OX=10090 GN=F5 PE=1 SV=1	5950.8	26978.5	4.5336	2.18066
54018	Coagulation factor X OS=Mus musculus OX=10090 GN=F10 PE=1 SV=1	N.D.	13280.2	N.D.	N.D.
65701	Coagulation factor XII OS=Mus musculus OX=10090 GN=F12 PE=1 SV=2	20347.5		0	N.D.
83207	Coagulation factor XIII A chain OS=Mus musculus OX=10090 GN=F13a1 PE=1 SV=3		123636	N.D.	N.D.
18560	Cofilin-1 OS=Mus musculus OX=10090 GN=Cfl1 PE=1 SV=3	39878	559895	14.0402	3.81149
15590	Coiled-coil domain-containing protein 126 OS=Mus musculus OX=10090 GN=Ccdc126 PE=2 SV=1	319623	277605	0.86854	-0.203336
295229	Collagen alpha-1(VII) chain OS=Mus musculus OX=10090 GN=Col7a1 PE=1 SV=3	N.D.	71911	N.D.	N.D.
129557	Collagen alpha-2(I) chain OS=Mus musculus OX=10090 GN=Col1a2 PE=1 SV=2		73095	N.D.	N.D.
167324	Collagen alpha-2(IV) chain OS=Mus musculus OX=10090 GN=Col4a2 PE=1 SV=4	N.D.	1642	N.D.	N.D.
110334	Collagen alpha-2(VI) chain OS=Mus musculus OX=10090 GN=Col6a2 PE=1 SV=3	411450	N.D.	N.D.	N.D.
80073	Complement C1r-A subcomponent OS=Mus musculus OX=10090 GN=C1ra PE=1 SV=1		24317	N.D.	N.D.
84742	Complement C2 OS=Mus musculus OX=10090 GN=C2 PE=1 SV=2	395870	101590	0.256625	-1.96227
186483	Complement C3 OS=Mus musculus OX=10090 GN=C3 PE=1 SV=3	1.18097e+07	6.02623e+06	0.51028	-0.970639
192914	Complement C4-B OS=Mus musculus OX=10090 GN=C4b PE=1 SV=3	107753	500650	4.64627	2.21607
188877	Complement C5 OS=Mus musculus OX=10090 GN=C5 PE=1 SV=2	102834	84126.4	0.818083	-0.289682
22508	Complement component C8 gamma chain OS=Mus musculus OX=10090 GN=C8g PE=1 SV=1	N.D.	4647.8	N.D.	N.D.
62002	Complement component C9 OS=Mus musculus OX=10090 GN=C9 PE=1 SV=2		278402	N.D.	N.D.
85005	Complement factor B OS=Mus musculus OX=10090 GN=Cfb PE=1 SV=2	103027	215170	2.08848	1.06245
139137	Complement factor H OS=Mus musculus OX=10090 GN=Cfh PE=1 SV=2	N.D.	12447	N.D.	N.D.
67261	Complement factor I OS=Mus musculus OX=10090 GN=Cfi PE=1 SV=3	24531.2	47879.9	1.9518	0.964803
39735	Core histone macro-H2A.1 OS=Mus musculus OX=10090 GN=Macroh2a1 PE=1 SV=3	119215	437730	3.67176	1.87647
44769	Corticosteroid-binding globulin OS=Mus musculus OX=10090 GN=Serpina6 PE=1 SV=1		623231	N.D.	N.D.
22727	Cysteine-rich protein 2 OS=Mus musculus OX=10090 GN=Crip2 PE=1 SV=1	18497	28037	1.51576	0.600041
52852	Cytochrome b-c1 complex subunit 1 mitochondrial OS=Mus musculus OX=10090 GN=Uqcrc1 PE=1 SV=2	16011.5	59516.4	3.7171	1.89418
98126	Cytoplasmic aconitate hydratase OS=Mus musculus OX=10090 GN=Aco1 PE=1 SV=3	24730.4	250168	10.1158	3.33854
56141	Cytosol aminopeptidase OS=Mus musculus OX=10090 GN=Lap3 PE=1 SV=3		110509	N.D.	N.D.
98709	Cytosolic 10-formyltetrahydrofolate dehydrogenase OS=Mus musculus OX=10090 GN=Aldh1l1 PE=1 SV=1	12160000	23032000	1.89408	0.921496
100157	Cytosolic phospholipase A2 epsilon OS=Mus musculus OX=10090 GN=Pla2g4e PE=1 SV=1	162230	38131	0.235043	-2.089
56586	D-3-phosphoglycerate dehydrogenase OS=Mus musculus OX=10090 GN=Phgdh PE=1 SV=3	124580	152660	1.2254	0.293254
10 000	DAR10_MOUSE Alpha-defensin-related sequence 10 OS=Mus musculus OX=10090 GN=Defa-rs10 PE=2 SV=1	191.209	17811.4	93.1518	6.54151
10 000	DEFA1_MOUSE Alpha-defensin 1 OS=Mus musculus OX=10090 GN=Defa1 PE=1 SV=2	191.209	17811.4	93.1518	6.54151
38168	Dehydrogenase/reductase SDR family member 7 OS=Mus musculus OX=10090 GN=Dhrs7 PE=1 SV=2	37713.7	11895.3	0.315412	-1.66469
36024	Delta-aminolevulinic acid dehydratase OS=Mus musculus OX=10090 GN=Alad PE=1 SV=1	1536.15	58015	37.7664	5.23903
53498	Desmin OS=Mus musculus OX=10090 GN=Des PE=1 SV=3	371415	671774	1.80869	0.854943
10 000	DFAR2_MOUSE Alpha-defensin-related sequence 2 OS=Mus musculus OX=10090 GN=Defa-rs2 PE=2 SV=2	191.209	17811.4	93.1518	6.54151
38388	Dickkopf-related protein 3 OS=Mus musculus OX=10090 GN=Dkk3 PE=2 SV=1		18325	N.D.	N.D.
48995	Dihydrolipoyllysine-residue succinyltransferase component of 2-oxoglutarate dehydrogenase complex mitochondrial OS=Mus musculus OX=10090 GN=Dlst PE=1 SV=1	143945	90177	0.626468	-0.674686
62278	Dihydropyrimidinase-related protein 2 OS=Mus musculus OX=10090 GN=Dpysl2 PE=1 SV=2	469000	N.D.	N.D.	N.D.
61936	Dihydropyrimidinase-related protein 3 OS=Mus musculus OX=10090 GN=Dpysl3 PE=1 SV=1	469000	N.D.	N.D.	N.D.
41295	Di-N-acetylchitobiase OS=Mus musculus OX=10090 GN=Ctbs PE=1 SV=2	7351.2	N.D.	N.D.	N.D.
45722	Dipeptidase 1 OS=Mus musculus OX=10090 GN=Dpep1 PE=1 SV=2	29246	N.D.	N.D.	N.D.
50114	Elongation factor 1-alpha 1 OS=Mus musculus OX=10090 GN=Eef1a1 PE=1 SV=3	164921	193704	1.17453	0.232078
50454	Elongation factor 1-alpha 2 OS=Mus musculus OX=10090 GN=Eef1a2 PE=1 SV=1	176375		0	N.D.
31293	Elongation factor 1-delta OS=Mus musculus OX=10090 GN=Eef1d PE=1 SV=3	104540	N.D.	N.D.	N.D.
95314	Elongation factor 2 OS=Mus musculus OX=10090 GN=Eef2 PE=1 SV=2	145455	4281.16	0.0294329	-5.08643
92476	Endoplasmin OS=Mus musculus OX=10090 GN=Hsp90b1 PE=1 SV=2	47273	93311	1.97388	0.981031
38967	Enkurin domain-containing protein 1 OS=Mus musculus OX=10090 GN=Enkd1 PE=1 SV=1	527.071	12550.1	23.8111	4.57356
47000	ENOG_MOUSE Gamma-enolase OS=Mus musculus OX=10090 GN=Eno2 PE=1 SV=2	342000	350184	1.02393	0.034119
28689	Epidermal growth factor-binding protein type B OS=Mus musculus OX=10090 GN=Egfbp2 PE=1 SV=1	52670	N.D.	N.D.	N.D.
25393	Epididymal secretory glutathione peroxidase OS=Mus musculus OX=10090 GN=Gpx5 PE=2 SV=3	N.D.	22311.8	N.D.	N.D.
34996	Ester hydrolase C11orf54 homolog OS=Mus musculus OX=10090 PE=1 SV=1		678570	N.D.	N.D.
37048	Estradiol 17 beta-dehydrogenase 5 OS=Mus musculus OX=10090 GN=Akr1c6 PE=1 SV=1	24571.7	152460	6.20469	2.63336
46154	Eukaryotic initiation factor 4A-I OS=Mus musculus OX=10090 GN=Eif4a1 PE=1 SV=1	N.D.	1698	N.D.	N.D.
46402	Eukaryotic initiation factor 4A-II OS=Mus musculus OX=10090 GN=Eif4a2 PE=1 SV=2	N.D.	1698	N.D.	N.D.
37984	Eukaryotic translation initiation factor 3 subunit F OS=Mus musculus OX=10090 GN=Eif3f PE=1 SV=2	295945	266225	0.899575	-0.152684
62832	Extracellular matrix protein 1 OS=Mus musculus OX=10090 GN=Ecm1 PE=1 SV=2	N.D.	40480	N.D.	N.D.
15 000	FABP4_MOUSE Fatty acid-binding protein, adipocyte OS=Mus musculus OX=10090 GN=Fabp4 PE=1 SV=3	538782	733688	1.36175	0.445466
14 000	FABPL_MOUSE Fatty acid-binding protein, liver OS=Mus musculus OX=10090 GN=Fabp1 PE=1 SV=2	15135.1	6106.52	0.403469	-1.30947
272426	Fatty acid synthase OS=Mus musculus OX=10090 GN=Fasn PE=1 SV=2	73111	46535.8	0.636508	-0.651748
42713	Fetuin-B OS=Mus musculus OX=10090 GN=Fetub PE=1 SV=1	1235	2032.7	1.64591	0.718886
87429	Fibrinogen alpha chain OS=Mus musculus OX=10090 GN=Fga PE=1 SV=1	5.59334e+08	3.15036e+08	0.563235	-0.828191
54753	Fibrinogen beta chain OS=Mus musculus OX=10090 GN=Fgb PE=1 SV=1	1.93761e+07	2.4614e+07	1.27033	0.345199
49391	Fibrinogen gamma chain OS=Mus musculus OX=10090 GN=Fgg PE=1 SV=1	15146	44712	2.95207	1.56173
272536	Fibronectin OS=Mus musculus OX=10090 GN=Fn1 PE=1 SV=4	2.60388e+06	1.58232e+06	0.607678	-0.718621
281219	Filamin-A OS=Mus musculus OX=10090 GN=Flna PE=1 SV=5	125370	312401	2.49182	1.3172
31889	Four and a half LIM domains protein 1 OS=Mus musculus OX=10090 GN=Fhl1 PE=1 SV=3	622370	N.D.	N.D.	N.D.
39356	Fructose-bisphosphate aldolase A OS=Mus musculus OX=10090 GN=Aldoa PE=1 SV=2	188217	180183	0.957315	-0.0629349
39507	Fructose-bisphosphate aldolase B OS=Mus musculus OX=10090 GN=Aldob PE=1 SV=3	N.D.	12694	N.D.	N.D.
46176	Fumarylacetoacetase OS=Mus musculus OX=10090 GN=Fah PE=1 SV=2	0	138.5	N.D.	N.D.
88928	GDH/6PGL endoplasmic bifunctional protein OS=Mus musculus OX=10090 GN=H6pd PE=1 SV=2	0	80958	N.D.	N.D.
85942	Gelsolin OS=Mus musculus OX=10090 GN=Gsn PE=1 SV=3	129496	29235.8	0.225766	-2.1471
59263	Glucose-6-phosphate 1-dehydrogenase X OS=Mus musculus OX=10090 GN=G6pdx PE=1 SV=3	4902.34	10217.2	2.08416	1.05946
62767	Glucose-6-phosphate isomerase OS=Mus musculus OX=10090 GN=Gpi PE=1 SV=4		32567	N.D.	N.D.
37778	Glutaredoxin-3 OS=Mus musculus OX=10090 GN=Glrx3 PE=1 SV=1	N.D.	480010	N.D.	N.D.
22329	Glutathione peroxidase 1 OS=Mus musculus OX=10090 GN=Gpx1 PE=1 SV=2	N.D.	1150.7	N.D.	N.D.
25424	Glutathione peroxidase 3 OS=Mus musculus OX=10090 GN=Gpx3 PE=1 SV=2	N.D.	22311.8	N.D.	N.D.
25970	Glutathione S-transferase Mu 1 OS=Mus musculus OX=10090 GN=Gstm1 PE=1 SV=2	24807	102091	4.1154	2.04103
26635	Glutathione S-transferase Mu 5 OS=Mus musculus OX=10090 GN=Gstm5 PE=1 SV=1	1075500	48667	0.0452506	-4.46592
27374	Glutathione S-transferase theta-1 OS=Mus musculus OX=10090 GN=Gstt1 PE=1 SV=4	78431.5	12620	0.160905	-2.63572
35810	Glyceraldehyde-3-phosphate dehydrogenase OS=Mus musculus OX=10090 GN=Gapdh PE=1 SV=2	204612	209896	1.02582	0.0367812
37573	Glycerol-3-phosphate dehydrogenase [NAD(+)] cytoplasmic OS=Mus musculus OX=10090 GN=Gpd1 PE=1 SV=3	79882.5	94060.2	1.17748	0.235705
97463	Glycogen phosphorylase liver form OS=Mus musculus OX=10090 GN=Pygl PE=1 SV=4	12597.5	4400.74	0.349336	-1.51731
97286	Glycogen phosphorylase muscle form OS=Mus musculus OX=10090 GN=Pygm PE=1 SV=3	1.17298e+07	1.07551e+07	0.916902	-0.12516
33317	Glyoxalase domain-containing protein 4 OS=Mus musculus OX=10090 GN=Glod4 PE=1 SV=1	257590	201121	0.780778	-0.357016
44326	Golgi membrane protein 1 OS=Mus musculus OX=10090 GN=Golm1 PE=1 SV=2		45575	N.D.	N.D.
11628	Guanylate cyclase activator 2B OS=Mus musculus OX=10090 GN=Guca2b PE=1 SV=2		20774	N.D.	N.D.
12467	Guanylin OS=Mus musculus OX=10090 GN=Guca2a PE=2 SV=1	22113	8463.3	0.38273	-1.3856
41490	H-2 class I histocompatibility antigen K-D alpha chain OS=Mus musculus OX=10090 GN=H2-K1 PE=1 SV=1	9215.7	11051.6	1.19922	0.262096
38752	Haptoglobin OS=Mus musculus OX=10090 GN=Hp PE=1 SV=1	10823.8	19797	1.82902	0.871072
70079	Heat shock 70 kDa protein 1A OS=Mus musculus OX=10090 GN=Hspa1a PE=1 SV=2	58124.5	82837.8	1.42518	0.511141
70176	Heat shock 70 kDa protein 1B OS=Mus musculus OX=10090 GN=Hspa1b PE=1 SV=3	58124.5	82837.8	1.42518	0.511141
70871	Heat shock cognate 71 kDa protein OS=Mus musculus OX=10090 GN=Hspa8 PE=1 SV=1	252784	89516.1	0.354121	-1.49769
23014	Heat shock protein beta-1 OS=Mus musculus OX=10090 GN=Hspb1 PE=1 SV=3		73621.5	N.D.	N.D.
331563	Helicase with zinc finger domain 2 OS=Mus musculus OX=10090 GN=Helz2 PE=1 SV=1	351773		0	N.D.
15085	Hemoglobin subunit alpha OS=Mus musculus OX=10090 GN=Hba PE=1 SV=2	1.04073e+07	1.02872e+07	0.98846	-0.0167459
15840	Hemoglobin subunit beta-1 OS=Mus musculus OX=10090 GN=Hbb-b1 PE=1 SV=2	234348	472964	2.01822	1.01308
15878	Hemoglobin subunit beta-2 OS=Mus musculus OX=10090 GN=Hbb-b2 PE=1 SV=2	40890	85840.6	2.09931	1.06991
16494	Hemoglobin subunit beta-H1 OS=Mus musculus OX=10090 GN=Hbb-bh1 PE=2 SV=3	N.D.	160090	N.D.	N.D.
16137	Hemoglobin subunit epsilon-Y2 OS=Mus musculus OX=10090 GN=Hbb-y PE=1 SV=2	N.D.	160090	N.D.	N.D.
51318	Hemopexin OS=Mus musculus OX=10090 GN=Hpx PE=1 SV=2	760033	568644	0.748183	-0.418537
41378	Heparan sulfate glucosamine 3-O-sulfotransferase 2 OS=Mus musculus OX=10090 GN=Hs3st2 PE=2 SV=2	N.D.	65511.5	N.D.	N.D.
43483	Heparan sulfate glucosamine 3-O-sulfotransferase 3A1 OS=Mus musculus OX=10090 GN=Hs3st3a1 PE=2 SV=1	N.D.	65511.5	N.D.	N.D.
43296	Heparan sulfate glucosamine 3-O-sulfotransferase 3B1 OS=Mus musculus OX=10090 GN=Hs3st3b1 PE=2 SV=2		65511.5	N.D.	N.D.
54497	Heparin cofactor 2 OS=Mus musculus OX=10090 GN=Serpind1 PE=1 SV=1	4764.97	3884.6	0.815242	-0.2947
70568	Hepatocyte growth factor activator OS=Mus musculus OX=10090 GN=Hgfac PE=1 SV=1	6288.27	18130.6	2.88324	1.52769
26269	Hepatoma-derived growth factor OS=Mus musculus OX=10090 GN=Hdgf PE=1 SV=2	72824	N.D.	N.D.	N.D.
129666	Hephaestin OS=Mus musculus OX=10090 GN=Heph PE=1 SV=3	17803.1	20601.5	1.15719	0.210627
84940	Heterogeneous nuclear ribonucleoprotein U-like protein 2 OS=Mus musculus OX=10090 GN=Hnrnpul2 PE=1 SV=2	15051.2	12696	0.843518	-0.245509
37403	Heterogeneous nuclear ribonucleoproteins A2/B1 OS=Mus musculus OX=10090 GN=Hnrnpa2b1 PE=1 SV=2	181810	92413.8	0.508298	-0.976254
24894	High mobility group protein B1 OS=Mus musculus OX=10090 GN=Hmgb1 PE=1 SV=2	92915	311762	3.35534	1.74646
24162	High mobility group protein B2 OS=Mus musculus OX=10090 GN=Hmgb2 PE=1 SV=3	N.D.	10676	N.D.	N.D.
20861	Histone H1.0 OS=Mus musculus OX=10090 GN=H1f0 PE=2 SV=4	466163	481587	1.03309	0.0469634
21785	Histone H1.1 OS=Mus musculus OX=10090 GN=Hist1h1a PE=1 SV=2	N.D.	51010	N.D.	N.D.
21267	Histone H1.2 OS=Mus musculus OX=10090 GN=Hist1h1c PE=1 SV=2	355486	203802	0.573306	-0.802623
22100	Histone H1.3 OS=Mus musculus OX=10090 GN=Hist1h1d PE=1 SV=2	12390.4	72719.9	5.86903	2.55312
21977	Histone H1.4 OS=Mus musculus OX=10090 GN=Hist1h1e PE=1 SV=2	182696	149309	0.817257	-0.291139
14135	Histone H2A type 1-B OS=Mus musculus OX=10090 GN=Hist1h2ab PE=1 SV=1	996239	589988	0.592215	-0.755806
14135	Histone H2A type 1-C OS=Mus musculus OX=10090 GN=Hist1h2ac PE=1 SV=1	996239	589988	0.592215	-0.755806
14135	Histone H2A type 1-D OS=Mus musculus OX=10090 GN=Hist1h2ad PE=1 SV=1	996239	589988	0.592215	-0.755806
14135	Histone H2A type 1-E OS=Mus musculus OX=10090 GN=Hist1h2ae PE=1 SV=1	996239	589988	0.592215	-0.755806
14162	Histone H2A type 1-F OS=Mus musculus OX=10090 GN=Hist1h2af PE=1 SV=3	996239	589988	0.592215	-0.755806
14135	Histone H2A type 1-G OS=Mus musculus OX=10090 GN=Hist1h2ag PE=1 SV=1	996239	589988	0.592215	-0.755806
13950	Histone H2A type 1-H OS=Mus musculus OX=10090 GN=Hist1h2ah PE=1 SV=3	996239	589988	0.592215	-0.755806
14135	Histone H2A type 1-I OS=Mus musculus OX=10090 GN=Hist1h2ai PE=1 SV=1	996239	589988	0.592215	-0.755806
14150	Histone H2A type 1-K OS=Mus musculus OX=10090 GN=Hist1h2ak PE=1 SV=3	1094595	234108	0.213876	-2.22515
14135	Histone H2A type 1-N OS=Mus musculus OX=10090 GN=Hist1h2an PE=1 SV=1	996239	589988	0.592215	-0.755806
14135	Histone H2A type 1-O OS=Mus musculus OX=10090 GN=Hist1h2ao PE=1 SV=1	996239	589988	0.592215	-0.755806
14135	Histone H2A type 1-P OS=Mus musculus OX=10090 GN=Hist1h2ap PE=1 SV=1	996239	589988	0.592215	-0.755806
14095	Histone H2A type 2-A OS=Mus musculus OX=10090 GN=Hist2h2aa1 PE=1 SV=3	996239	794324	0.797322	-0.326765
14013	Histone H2A type 2-B OS=Mus musculus OX=10090 GN=Hist2h2ab PE=1 SV=3	897884	784952	0.874224	-0.193924
13988	Histone H2A type 2-C OS=Mus musculus OX=10090 GN=Hist2h2ac PE=1 SV=3	996239	794324	0.797322	-0.326765
14121	Histone H2A type 3 OS=Mus musculus OX=10090 GN=Hist3h2a PE=1 SV=3	996239	589988	0.592215	-0.755806
14045	Histone H2A.J OS=Mus musculus OX=10090 GN=H2afj PE=1 SV=1	1094595	234108	0.213876	-2.22515
15143	Histone H2AX OS=Mus musculus OX=10090 GN=H2afx PE=1 SV=2	1094595	234108	0.213876	-2.22515
13906	Histone H2B type 1-C/E/G OS=Mus musculus OX=10090 GN=Hist1h2bc PE=1 SV=3	3.3151e+07	1.56587e+07	0.472345	-1.08209
13936	Histone H2B type 1-F/J/L OS=Mus musculus OX=10090 GN=Hist1h2bf PE=1 SV=2	1.6647e+07	8.19946e+06	0.492548	-1.02166
13920	Histone H2B type 1-H OS=Mus musculus OX=10090 GN=Hist1h2bh PE=1 SV=3	1.6647e+07	8.19946e+06	0.492548	-1.02166
13920	Histone H2B type 1-K OS=Mus musculus OX=10090 GN=Hist1h2bk PE=1 SV=3	1.6647e+07	8.19946e+06	0.492548	-1.02166
15404	Histone H3.1 OS=Mus musculus OX=10090 GN=Hist1h3a PE=1 SV=2	112895	396499	3.51212	1.81234
15388	Histone H3.2 OS=Mus musculus OX=10090 GN=Hist1h3b PE=1 SV=2	112895	396499	3.51212	1.81234
15328	Histone H3.3 OS=Mus musculus OX=10090 GN=H3f3a PE=1 SV=2	112895	396499	3.51212	1.81234
15315	Histone H3.3C OS=Mus musculus OX=10090 GN=H3f3c PE=3 SV=3	112895	396499	3.51212	1.81234
11367	Histone H4 OS=Mus musculus OX=10090 GN=Hist1h4a PE=1 SV=2	233918	447525	1.91317	0.935963
71 000	HS71L_MOUSE Heat shock 70 kDa protein 1-like OS=Mus musculus OX=10090 GN=Hspa1l PE=1 SV=4	58124.5	71648.6	1.23267	0.301791
85 000	HS90A_MOUSE Heat shock protein HSP 90-alpha OS=Mus musculus OX=10090 GN=Hsp90aa1 PE=1 SV=4	105277	101775	0.966738	-0.0488034
83 000	HS90B_MOUSE Heat shock protein HSP 90-beta OS=Mus musculus OX=10090 GN=Hsp90ab1 PE=1 SV=3	105277	101775	0.966738	-0.0488034
70 000	HSP72_MOUSE Heat shock-related 70 kDa protein 2 OS=Mus musculus OX=10090 GN=Hspa2 PE=1 SV=2	58124.5	71648.6	1.23267	0.301791
34464	Hydroxyacyl-coenzyme A dehydrogenase mitochondrial OS=Mus musculus OX=10090 GN=Hadh PE=1 SV=2	17206.9	71664	4.16485	2.05826
36876	Ig alpha chain C region OS=Mus musculus OX=10090 PE=1 SV=1		18287	N.D.	N.D.
47321	Ig epsilon chain C region OS=Mus musculus OX=10090 PE=4 SV=2	10568	N.D.	N.D.	N.D.
43387	Ig gamma-1 chain C region membrane-bound form OS=Mus musculus OX=10090 GN=Ighg1 PE=1 SV=2	8.37088e+06	9.08504e+06	1.08531	0.118112
35705	Ig gamma-1 chain C region secreted form OS=Mus musculus OX=10090 GN=Ighg1 PE=1 SV=1	8.37088e+06	9.08504e+06	1.08531	0.118112
36596	Ig gamma-2A chain C region secreted form OS=Mus musculus OX=10090 PE=1 SV=1		41058.5	N.D.	N.D.
44259	Ig gamma-2B chain C region OS=Mus musculus OX=10090 GN=Igh-3 PE=1 SV=3	1309926	602828	0.4602	-1.11967
43929	Ig gamma-3 chain C region OS=Mus musculus OX=10090 PE=1 SV=2	252790	742950	2.939	1.55533
12902	Ig heavy chain V region 345 OS=Mus musculus OX=10090 PE=1 SV=1	N.D.	4700.2	N.D.	N.D.
13307	Ig heavy chain V region 36-65 OS=Mus musculus OX=10090 PE=1 SV=1	452097	522539	1.15581	0.208907
12991	Ig heavy chain V region 5-76 OS=Mus musculus OX=10090 PE=1 SV=1	N.D.	4700.2	N.D.	N.D.
12872	Ig heavy chain V region 5-84 OS=Mus musculus OX=10090 PE=1 SV=1	N.D.	4700.2	N.D.	N.D.
11007	Ig heavy chain V region 6.96 OS=Mus musculus OX=10090 PE=4 SV=1	N.D.	4700.2	N.D.	N.D.
10661	Ig heavy chain V region 914 OS=Mus musculus OX=10090 PE=1 SV=1	N.D.	4700.2	N.D.	N.D.
15514	Ig heavy chain V region 93G7 OS=Mus musculus OX=10090 PE=2 SV=1	452097	522539	1.15581	0.208907
12986	Ig kappa chain V-V region L6 (Fragment) OS=Mus musculus OX=10090 PE=4 SV=1	N.D.	410939	N.D.	N.D.
14386	Ig kappa chain V-V region T1 OS=Mus musculus OX=10090 PE=4 SV=1	N.D.	410939	N.D.	N.D.
11502	Ig kappa chain V-VI region J539 OS=Mus musculus OX=10090 PE=1 SV=1	32939.7	57405.3	1.74274	0.801357
11554	Ig kappa chain V-VI region SAPC 10 OS=Mus musculus OX=10090 PE=1 SV=1	32939.7	57405.3	1.74274	0.801357
11568	Ig kappa chain V-VI region TEPC 601/TEPC 191 OS=Mus musculus OX=10090 PE=1 SV=1	32939.7	57405.3	1.74274	0.801357
11584	Ig kappa chain V-VI region XRPC 24 OS=Mus musculus OX=10090 PE=1 SV=1	32939.7	57405.3	1.74274	0.801357
11627	Ig kappa chain V-VI region XRPC 44 OS=Mus musculus OX=10090 PE=1 SV=1	32939.7	57405.3	1.74274	0.801357
49972	Immunoglobulin heavy constant mu OS=Mus musculus OX=10090 GN=Ighm PE=1 SV=2	109993	101426	0.922115	-0.116982
18014	Immunoglobulin J chain OS=Mus musculus OX=10090 GN=Jchain PE=1 SV=4	449235	31955.3	0.0711327	-3.81334
11934	Immunoglobulin kappa constant OS=Mus musculus OX=10090 GN=Igkc PE=1 SV=2	998496	1.01602e+06	1.01755	0.0250999
117078	Importin-8 OS=Mus musculus OX=10090 GN=Ipo8 PE=1 SV=3	351773		0	N.D.
52696	Inactive pancreatic lipase-related protein 1 OS=Mus musculus OX=10090 GN=Pnliprp1 PE=1 SV=2		15631.5	N.D.	N.D.
29460	Indolethylamine N-methyltransferase OS=Mus musculus OX=10090 GN=Inmt PE=1 SV=1	766.65	1562	2.03744	1.02675
76766	Inhibitor of carbonic anhydrase OS=Mus musculus OX=10090 GN=Ica PE=1 SV=1	41386.3	34021.6	0.822048	-0.282706
32667	Inorganic pyrophosphatase OS=Mus musculus OX=10090 GN=Ppa1 PE=1 SV=1	N.D.	46975	N.D.	N.D.
30436	Inositol monophosphatase 1 OS=Mus musculus OX=10090 GN=Impa1 PE=1 SV=1	117799	1.35862e+06	11.5333	3.52774
66960	Insulin-like growth factor-binding protein complex acid labile subunit OS=Mus musculus OX=10090 GN=Igfals PE=1 SV=1	N.D.	24798	N.D.	N.D.
104660	Inter alpha-trypsin inhibitor heavy chain 4 OS=Mus musculus OX=10090 GN=Itih4 PE=1 SV=2	114720	237817	2.07302	1.05173
101067	Inter-alpha-trypsin inhibitor heavy chain H1 OS=Mus musculus OX=10090 GN=Itih1 PE=1 SV=2	22591.2	95464.7	4.22575	2.07921
105928	Inter-alpha-trypsin inhibitor heavy chain H2 OS=Mus musculus OX=10090 GN=Itih2 PE=1 SV=1	25565.5	104379	4.08282	2.02957
99358	Inter-alpha-trypsin inhibitor heavy chain H3 OS=Mus musculus OX=10090 GN=Itih3 PE=1 SV=3	6493.8	19777.5	3.0456	1.60672
58844	Intercellular adhesion molecule 1 OS=Mus musculus OX=10090 GN=Icam1 PE=1 SV=1	N.D.	33103.1	N.D.	N.D.
65741	Interleukin-1 receptor accessory protein OS=Mus musculus OX=10090 GN=Il1rap PE=1 SV=1	780.42	57225.8	73.3269	6.19627
45924	Intracellular hyaluronan-binding protein 4 OS=Mus musculus OX=10090 GN=Habp4 PE=1 SV=2			N.D.	N.D.
32033	Isochorismatase domain-containing protein 1 OS=Mus musculus OX=10090 GN=Isoc1 PE=1 SV=1	295160	N.D.	N.D.	N.D.
39639	Isocitrate dehydrogenase [NAD] subunit alpha mitochondrial OS=Mus musculus OX=10090 GN=Idh3a PE=1 SV=1	81244	N.D.	N.D.	N.D.
28727	Kallikrein 1-related peptidase b11 OS=Mus musculus OX=10090 GN=Klk1b11 PE=2 SV=1	N.D.	24883	N.D.	N.D.
28722	Kallikrein 1-related peptidase b16 OS=Mus musculus OX=10090 GN=Klk1b16 PE=1 SV=2	52670	N.D.	N.D.	N.D.
28463	Kallikrein 1-related peptidase b26 OS=Mus musculus OX=10090 GN=Klk1b26 PE=2 SV=1	52670	N.D.	N.D.	N.D.
73102	Kininogen-1 OS=Mus musculus OX=10090 GN=Kng1 PE=1 SV=1	668539	1.26383e+06	1.89043	0.918715
62 000	KPYR_MOUSE Pyruvate kinase PKLR OS=Mus musculus OX=10090 GN=Pklr PE=1 SV=1	110075	119614	1.08665	0.119891
77838	Lactotransferrin OS=Mus musculus OX=10090 GN=Ltf PE=1 SV=4	3841.2	10257.9	2.6705	1.41711
122574	Leukemia inhibitory factor receptor OS=Mus musculus OX=10090 GN=Lifr PE=1 SV=1	N.D.	50253	N.D.	N.D.
53109	Lipoprotein lipase OS=Mus musculus OX=10090 GN=Lpl PE=1 SV=3	N.D.	3772.6	N.D.	N.D.
36572	L-lactate dehydrogenase B chain OS=Mus musculus OX=10090 GN=Ldhb PE=1 SV=2	104400	N.D.	N.D.	N.D.
47908	Long-chain specific acyl-CoA dehydrogenase mitochondrial OS=Mus musculus OX=10090 GN=Acadl PE=1 SV=2		63833	N.D.	N.D.
42288	L-selectin OS=Mus musculus OX=10090 GN=Sell PE=1 SV=1	181610	122305	0.67345	-0.570356
47756	Lupus La protein homolog OS=Mus musculus OX=10090 GN=Ssb PE=1 SV=1	35279.2	45603	1.29263	0.370312
36714	Lymphocyte-specific protein 1 OS=Mus musculus OX=10090 GN=Lsp1 PE=1 SV=2	3789.4	1053.32	0.277964	-1.84703
114648	Lysosomal alpha-mannosidase OS=Mus musculus OX=10090 GN=Man2b1 PE=1 SV=4	N.D.	364410	N.D.	N.D.
45681	Lysosome-associated membrane glycoprotein 2 OS=Mus musculus OX=10090 GN=Lamp2 PE=1 SV=2	8458.24	8771.7	1.03706	0.052499
16689	Lysozyme C-2 OS=Mus musculus OX=10090 GN=Lyz2 PE=1 SV=2	N.D.	248640	N.D.	N.D.
109179	Macrophage colony-stimulating factor 1 receptor OS=Mus musculus OX=10090 GN=Csf1r PE=1 SV=3	48830	N.D.	N.D.	N.D.
21465	Major urinary protein 3 OS=Mus musculus OX=10090 GN=Mup3 PE=1 SV=1	106400	10895	0.102397	-3.28776
35611	Malate dehydrogenase mitochondrial OS=Mus musculus OX=10090 GN=Mdh2 PE=1 SV=3	47320	41417.9	0.875274	-0.192194
27013	Mast cell protease 1 OS=Mus musculus OX=10090 GN=Mcpt1 PE=1 SV=2	N.D.	18368.2	N.D.	N.D.
27204	Mast cell protease 4 OS=Mus musculus OX=10090 GN=Mcpt4 PE=1 SV=1	N.D.	18368.2	N.D.	N.D.
46481	Medium-chain specific acyl-CoA dehydrogenase mitochondrial OS=Mus musculus OX=10090 GN=Acadm PE=1 SV=1		92448.8	N.D.	N.D.
69423	Mesothelin OS=Mus musculus OX=10090 GN=Msln PE=1 SV=1	3224.8	61123	18.954	4.24443
99099	Microsomal triglyceride transfer protein large subunit OS=Mus musculus OX=10090 GN=Mttp PE=1 SV=2	29343.8	18787.2	0.640244	-0.643306
34012	Mimecan OS=Mus musculus OX=10090 GN=Ogn PE=1 SV=1	31099.5	N.D.	N.D.	N.D.
20 000	ML12B_MOUSE Myosin regulatory light chain 12B OS=Mus musculus OX=10090 GN=Myl12b PE=1 SV=2	7347.89	12095.7	1.64615	0.719092
69613	MLV-related proviral Env polyprotein OS=Mus musculus OX=10090 PE=1 SV=3	N.D.	124600	N.D.	N.D.
53267	Monocarboxylate transporter 1 OS=Mus musculus OX=10090 GN=Slc16a1 PE=1 SV=1	537886	128604	0.239092	-2.06436
9 kDa	MSTN1_MOUSE Musculoskeletal embryonic nuclear protein 1 OS=Mus musculus OX=10090 GN=Mustn1 PE=1 SV=1	104412	129609	1.24132	0.311875
136105	Multimerin-1 OS=Mus musculus OX=10090 GN=Mmrn1 PE=1 SV=2	15220.8	28265.6	1.85703	0.893001
165297	Murinoglobulin-1 OS=Mus musculus OX=10090 GN=Mug1 PE=1 SV=3	227750	189005	0.829879	-0.269026
35 000	MYADM_MOUSE Myeloid-associated differentiation marker OS=Mus musculus OX=10090 GN=Myadm PE=1 SV=2	3756.52	3558.99	0.947418	-0.0779271
30077	Myelin proteolipid protein OS=Mus musculus OX=10090 GN=Plp1 PE=1 SV=2	42372.4	53751.1	1.26854	0.343168
229 000	MYH10_MOUSE Myosin-10 OS=Mus musculus OX=10090 GN=Myh10 PE=1 SV=2	306419	295858	0.965536	-0.0505973
227 000	MYH11_MOUSE Myosin-11 OS=Mus musculus OX=10090 GN=Myh11 PE=1 SV=1	263139	201339	0.765141	-0.386202
20 000	MYL9_MOUSE Myosin regulatory light polypeptide 9 OS=Mus musculus OX=10090 GN=Myl9 PE=1 SV=3	7347.89	12095.7	1.64615	0.719092
226370	Myosin-9 OS=Mus musculus OX=10090 GN=Myh9 PE=1 SV=4	120022	161223	1.34328	0.425759
19785	NADH dehydrogenase [ubiquinone] iron-sulfur protein 4 mitochondrial OS=Mus musculus OX=10090 GN=Ndufs4 PE=1 SV=3	N.D.	1550.1	N.D.	N.D.
63954	NADP-dependent malic enzyme OS=Mus musculus OX=10090 GN=Me1 PE=1 SV=2	139041	104360	0.750572	-0.413937
116994	Neurofilament heavy polypeptide OS=Mus musculus OX=10090 GN=Nefh PE=1 SV=3	112448	337076	2.99763	1.58382
22875	Neutrophil gelatinase-associated lipocalin OS=Mus musculus OX=10090 GN=Lcn2 PE=1 SV=1	N.D.	41629.2	N.D.	N.D.
55663	N-fatty-acyl-amino acid synthase/hydrolase PM20D1 OS=Mus musculus OX=10090 GN=Pm20d1 PE=1 SV=1	81030	N.D.	N.D.	N.D.
96 kDa	NFM_MOUSE Neurofilament medium polypeptide OS=Mus musculus OX=10090 GN=Nefm PE=1 SV=4	164132	183844	1.1201	0.163624
40710	NSFL1 cofactor p47 OS=Mus musculus OX=10090 GN=Nsfl1c PE=1 SV=1	11515.1	12320.4	1.06993	0.0975217
53409	Nucleobindin-1 OS=Mus musculus OX=10090 GN=Nucb1 PE=1 SV=2	18071	N.D.	N.D.	N.D.
17363	Nucleoside diphosphate kinase B OS=Mus musculus OX=10090 GN=Nme2 PE=1 SV=1	7640.15	5754.57	0.753201	-0.408893
57318	Pancreatic alpha-amylase OS=Mus musculus OX=10090 GN=Amy2 PE=1 SV=2	11636.2	28970.5	2.48968	1.31596
11931	Parvalbumin alpha OS=Mus musculus OX=10090 GN=Pvalb PE=1 SV=3		223573	N.D.	N.D.
35774	PDZ and LIM domain protein 1 OS=Mus musculus OX=10090 GN=Pdlim1 PE=1 SV=4	206762	223248	1.07974	0.11068
17971	Peptidyl-prolyl cis-trans isomerase A OS=Mus musculus OX=10090 GN=Ppia PE=1 SV=2	101398	139894	1.37965	0.464301
11923	Peptidyl-prolyl cis-trans isomerase FKBP1A OS=Mus musculus OX=10090 GN=Fkbp1a PE=1 SV=2	1.21108e+07	1.45769e+07	1.20363	0.267391
55596	Perilipin-1 OS=Mus musculus OX=10090 GN=Plin1 PE=1 SV=2	33848.6	19225.7	0.567989	-0.816064
22176	Peroxiredoxin-1 OS=Mus musculus OX=10090 GN=Prdx1 PE=1 SV=1	38403.9	26449.9	0.688729	-0.537992
21779	Peroxiredoxin-2 OS=Mus musculus OX=10090 GN=Prdx2 PE=1 SV=3	225250	N.D.	N.D.	N.D.
21897	Peroxiredoxin-5 mitochondrial OS=Mus musculus OX=10090 GN=Prdx5 PE=1 SV=2	N.D.	20638	N.D.	N.D.
24871	Peroxiredoxin-6 OS=Mus musculus OX=10090 GN=Prdx6 PE=1 SV=3	6925	N.D.	N.D.	N.D.
61418	Phosphoglucomutase-1 OS=Mus musculus OX=10090 GN=Pgm1 PE=1 SV=4	N.D.	1070900	N.D.	N.D.
44550	Phosphoglycerate kinase 1 OS=Mus musculus OX=10090 GN=Pgk1 PE=1 SV=4	187317	285927	1.52643	0.610162
44853	Phosphoglycerate kinase 2 OS=Mus musculus OX=10090 GN=Pgk2 PE=1 SV=4	26452	19138.3	0.723512	-0.466912
55585	Plasma protease C1 inhibitor OS=Mus musculus OX=10090 GN=Serping1 PE=1 SV=3	26389.5	86443.9	3.27569	1.7118
44714	Plasminogen activator inhibitor 1 RNA-binding protein OS=Mus musculus OX=10090 GN=Serbp1 PE=1 SV=2	12859	2388.63	0.185755	-2.42853
90808	Plasminogen OS=Mus musculus OX=10090 GN=Plg PE=1 SV=3	140215	131024	0.934449	-0.0978117
70149	Plastin-2 OS=Mus musculus OX=10090 GN=Lcp1 PE=1 SV=4	N.D.	10955	N.D.	N.D.
70742	Plastin-3 OS=Mus musculus OX=10090 GN=Pls3 PE=1 SV=3	N.D.	10955	N.D.	N.D.
70671	Polyadenylate-binding protein 1 OS=Mus musculus OX=10090 GN=Pabpc1 PE=1 SV=2	127897	32975.2	0.257827	-1.95553
17 kDa	PP14A_MOUSE Protein phosphatase 1 regulatory subunit 14A OS=Mus musculus OX=10090 GN=Ppp1r14a PE=1 SV=1	624.106	7879.18	12.6247	3.65818
55834	Preferentially expressed antigen in melanoma-like protein 7 OS=Mus musculus OX=10090 GN=Pramel7 PE=1 SV=1	143580	70216.9	0.489044	-1.03196
165852	Pregnancy zone protein OS=Mus musculus OX=10090 GN=Pzp PE=1 SV=3	915803	880907	0.961896	-0.0560468
72400	Probable ATP-dependent RNA helicase DDX17 OS=Mus musculus OX=10090 GN=Ddx17 PE=1 SV=1	102230	N.D.	N.D.	N.D.
69290	Probable ATP-dependent RNA helicase DDX5 OS=Mus musculus OX=10090 GN=Ddx5 PE=1 SV=2	102230	N.D.	N.D.	N.D.
14957	Profilin-1 OS=Mus musculus OX=10090 GN=Pfn1 PE=1 SV=2	352110	N.D.	N.D.	N.D.
43293	Prolargin OS=Mus musculus OX=10090 GN=Prelp PE=1 SV=2		2610.1	N.D.	N.D.
43699	Proliferation-associated protein 2G4 OS=Mus musculus OX=10090 GN=Pa2g4 PE=1 SV=3	N.D.	21998	N.D.	N.D.
50327	Properdin OS=Mus musculus OX=10090 GN=Cfp PE=2 SV=2	354670	N.D.	N.D.	N.D.
79922	Propionyl-CoA carboxylase alpha chain mitochondrial OS=Mus musculus OX=10090 GN=Pcca PE=1 SV=2	828872	408684	0.493061	-1.02016
28673	Proteasome activator complex subunit 1 OS=Mus musculus OX=10090 GN=Psme1 PE=1 SV=2	1485.2	0	0	N.D.
27855	Proteasome subunit alpha type-7 OS=Mus musculus OX=10090 GN=Psma7 PE=1 SV=1	1787300	39664	0.0221921	-5.49381
22906	Proteasome subunit beta type-2 OS=Mus musculus OX=10090 GN=Psmb2 PE=1 SV=1		44952.5	N.D.	N.D.
30260	Proteasome subunit beta type-8 OS=Mus musculus OX=10090 GN=Psmb8 PE=1 SV=2	N.D.	20277	N.D.	N.D.
56678	Protein disulfide-isomerase A3 OS=Mus musculus OX=10090 GN=Pdia3 PE=1 SV=2	73783.5	91500.4	1.24012	0.310479
40360	Protein FAM110B OS=Mus musculus OX=10090 GN=Fam110b PE=1 SV=1	137262	20906	0.152308	-2.71494
24988	Protein FAM3D OS=Mus musculus OX=10090 GN=Fam3d PE=2 SV=2	153120		0	N.D.
55833	Protein kinase C and casein kinase substrate in neurons protein 2 OS=Mus musculus OX=10090 GN=Pacsin2 PE=1 SV=1	57335	N.D.	N.D.	N.D.
51797	Protein Z-dependent protease inhibitor OS=Mus musculus OX=10090 GN=Serpina10 PE=1 SV=1	45935.6	1775.14	0.0386441	-4.69361
77061	Protein-glutamine gamma-glutamyltransferase 2 OS=Mus musculus OX=10090 GN=Tgm2 PE=1 SV=4	15561	N.D.	N.D.	N.D.
70269	Prothrombin OS=Mus musculus OX=10090 GN=F2 PE=1 SV=1	303127	426672	1.40757	0.493208
32277	Purine nucleoside phosphorylase OS=Mus musculus OX=10090 GN=Pnp PE=1 SV=2	20814.5	57891.4	2.7813	1.47576
103325	Puromycin-sensitive aminopeptidase OS=Mus musculus OX=10090 GN=Npepps PE=1 SV=2	2136	619998	290.261	8.18121
14066	Putative acidic leucine-rich nuclear phosphoprotein 32 family member C OS=Mus musculus OX=10090 GN=Anp32c PE=2 SV=3	21786.5	15462.8	0.709742	-0.494634
130 000	PYC_MOUSE Pyruvate carboxylase, mitochondrial OS=Mus musculus OX=10090 GN=Pc PE=1 SV=1	624334	677993	1.08595	0.118952
61940	Pyrethroid hydrolase Ces2a OS=Mus musculus OX=10090 GN=Ces2a PE=1 SV=1	59566	N.D.	N.D.	N.D.
62318	Pyrethroid hydrolase Ces2e OS=Mus musculus OX=10090 GN=Ces2e PE=1 SV=1	1009.21	1915.01	1.89754	0.924127
57845	Pyruvate kinase PKM OS=Mus musculus OX=10090 GN=Pkm PE=1 SV=4	2.90927e+06	1.82817e+06	0.628396	-0.670255
50537	Rab GDP dissociation inhibitor beta OS=Mus musculus OX=10090 GN=Gdi2 PE=1 SV=1	3692.2	1198.77	0.324676	-1.62293
18 kDa	RARR2_MOUSE Retinoic acid receptor responder protein 2 OS=Mus musculus OX=10090 GN=Rarres2 PE=1 SV=1	10109.2	30533.8	3.02041	1.59475
21450	Ras-related C3 botulinum toxin substrate 1 OS=Mus musculus OX=10090 GN=Rac1 PE=1 SV=1	2609.25	35211	13.4947	3.75432
22541	Ras-related protein Rab-10 OS=Mus musculus OX=10090 GN=Rab10 PE=1 SV=1		1852100	N.D.	N.D.
23412	Ras-related protein Rab-5C OS=Mus musculus OX=10090 GN=Rab5c PE=1 SV=2	175940	175430	0.997101	-0.00418804
23490	Ras-related protein Rab-7a OS=Mus musculus OX=10090 GN=Rab7a PE=1 SV=2	13852.8	17219.8	1.24305	0.313881
24000	RL13_MOUSE 60S ribosomal protein L13 OS=Mus musculus OX=10090 GN=Rpl13 PE=1 SV=3	59419.4	80423.6	1.35349	0.436685
15 kDa	RL40_MOUSE Ubiquitin-60S ribosomal protein L40 OS=Mus musculus OX=10090 GN=Uba52 PE=1 SV=2	417191	440896	1.05682	0.0797301
52673	RNA-binding protein FUS OS=Mus musculus OX=10090 GN=Fus PE=1 SV=1	1617.4	44049	27.2345	4.76736
18 kDa	RS27A_MOUSE Ubiquitin-40S ribosomal protein S27a OS=Mus musculus OX=10090 GN=Rps27a PE=1 SV=2	417191	440896	1.05682	0.0797301
59 000	SCP2_MOUSE Sterol carrier protein 2 OS=Mus musculus OX=10090 GN=Scp2 PE=1 SV=3	634360	734509	1.15787	0.211478
50003	Serine protease inhibitor A3F OS=Mus musculus OX=10090 GN=Serpina3f PE=1 SV=3	88012.8	26326.5	0.299121	-1.7412
46880	Serine protease inhibitor A3K OS=Mus musculus OX=10090 GN=Serpina3k PE=1 SV=2	637941	522842	0.819577	-0.287048
27745	Serine/arginine-rich splicing factor 1 OS=Mus musculus OX=10090 GN=Srsf1 PE=1 SV=3	16309	N.D.	N.D.	N.D.
57930	Serine/threonine-protein kinase PAK 2 OS=Mus musculus OX=10090 GN=Pak2 PE=1 SV=1	36572	2906.68	0.0794784	-3.65329
36710	Serine/threonine-protein phosphatase 2A activator OS=Mus musculus OX=10090 GN=Ptpa PE=1 SV=1		2876.8	N.D.	N.D.
76724	Serotransferrin OS=Mus musculus OX=10090 GN=Tf PE=1 SV=1	1.37476e+06	751676	0.546771	-0.870993
68693	Serum albumin OS=Mus musculus OX=10090 GN=Alb PE=1 SV=3	4.7862e+06	4.55828e+06	0.952381	-0.0703893
39565	Serum paraoxonase/arylesterase 1 OS=Mus musculus OX=10090 GN=Pon1 PE=1 SV=2	80551.5	67356.8	0.836195	-0.258089
60324	SH3 domain-containing protein 21 OS=Mus musculus OX=10090 GN=Sh3d21 PE=1 SV=1	333789	350267	1.04937	0.0695211
31062	S-methyl-5'-thioadenosine phosphorylase OS=Mus musculus OX=10090 GN=Mtap PE=1 SV=1	10870	10406	0.957314	-0.0629363
21627	Sorcin OS=Mus musculus OX=10090 GN=Sri PE=1 SV=1	81908		0	N.D.
91387	Sorting nexin-29 OS=Mus musculus OX=10090 GN=Snx29 PE=1 SV=2	454170	185810	0.40912	-1.2894
284596	Spectrin alpha chain non-erythrocytic 1 OS=Mus musculus OX=10090 GN=Sptan1 PE=1 SV=4		7341.5	N.D.	N.D.
49035	Spliceosome RNA helicase Ddx39b OS=Mus musculus OX=10090 GN=Ddx39b PE=1 SV=1	39666.9	11895.3	0.299881	-1.73754
274 000	SPTB2_MOUSE Spectrin beta chain, non-erythrocytic 1 OS=Mus musculus OX=10090 GN=Sptbn1 PE=1 SV=2	310438.3333 298712.3667		#VALUE!	#VALUE!
73461	Stress-70 protein mitochondrial OS=Mus musculus OX=10090 GN=Hspa9 PE=1 SV=3	3174175	1.8136e+06	0.57136	-0.807528
72585	Succinate dehydrogenase [ubiquinone] flavoprotein subunit mitochondrial OS=Mus musculus OX=10090 GN=Sdha PE=1 SV=1	958600	N.D.	N.D.	N.D.
36155	Succinate--CoA ligase [ADP/GDP-forming] subunit alpha mitochondrial OS=Mus musculus OX=10090 GN=Suclg1 PE=1 SV=4	87832.2	55549	0.632444	-0.66099
55989	Succinyl-CoA:3-ketoacid coenzyme A transferase 1 mitochondrial OS=Mus musculus OX=10090 GN=Oxct1 PE=1 SV=1	N.D.	82271	N.D.	N.D.
15943	Superoxide dismutase [Cu-Zn] OS=Mus musculus OX=10090 GN=Sod1 PE=1 SV=2	25875	78952.9	3.05132	1.60943
76022	Synaptotagmin-like protein 4 OS=Mus musculus OX=10090 GN=Sytl4 PE=1 SV=1	93183	40786	0.437698	-1.19199
231805	Tenascin OS=Mus musculus OX=10090 GN=Tnc PE=1 SV=1	117.657	656.81	5.58243	2.48089
44 000	THIKA_MOUSE 3-ketoacyl-CoA thiolase A, peroxisomal OS=Mus musculus OX=10090 GN=Acaa1a PE=1 SV=1	1.41343e+06	1.0435e+06	0.738276	-0.437767
11675	Thioredoxin OS=Mus musculus OX=10090 GN=Txn PE=1 SV=3	138906	76166	0.548329	-0.866887
32237	Thioredoxin-like protein 1 OS=Mus musculus OX=10090 GN=Txnl1 PE=1 SV=3	2049900	N.D.	N.D.	N.D.
23715	THO complex subunit 7 homolog OS=Mus musculus OX=10090 GN=Thoc7 PE=1 SV=2	12425	11682.4	0.940233	-0.0889098
5679	Thymosin beta-4 OS=Mus musculus OX=10090 GN=Tmsb4x PE=1 SV=1	273488	340563	1.24526	0.316444
17093	Thyroid hormone-inducible hepatic protein OS=Mus musculus OX=10090 GN=Thrsp PE=1 SV=1	6785.38	9054.21	1.33437	0.416159
58564	TRAF3-interacting JNK-activating modulator OS=Mus musculus OX=10090 GN=Traf3ip3 PE=1 SV=2		45575	N.D.	N.D.
85731	Transferrin receptor protein 1 OS=Mus musculus OX=10090 GN=Tfrc PE=1 SV=1	N.D.	1041.9	N.D.	N.D.
22576	Transgelin OS=Mus musculus OX=10090 GN=Tagln PE=1 SV=3	57940.1	54030.3	0.932521	-0.100792
22395	Transgelin-2 OS=Mus musculus OX=10090 GN=Tagln2 PE=1 SV=4	143815	125336	0.871511	-0.198409
89322	Transitional endoplasmic reticulum ATPase OS=Mus musculus OX=10090 GN=Vcp PE=1 SV=4	177766	64685.4	0.363879	-1.45847
67631	Transketolase OS=Mus musculus OX=10090 GN=Tkt PE=1 SV=1	353785	295610	0.835564	-0.259178
68448	Transketolase-like protein 2 OS=Mus musculus OX=10090 GN=Tktl2 PE=1 SV=1	353785	295610	0.835564	-0.259178
15776	Transthyretin OS=Mus musculus OX=10090 GN=Ttr PE=1 SV=1		144707	N.D.	N.D.
107503	Trifunctional purine biosynthetic protein adenosine-3 OS=Mus musculus OX=10090 GN=Gart PE=1 SV=3	N.D.	69935	N.D.	N.D.
50136	Tubulin alpha-1A chain OS=Mus musculus OX=10090 GN=Tuba1a PE=1 SV=1	510159	561543	1.10072	0.138449
50152	Tubulin alpha-1B chain OS=Mus musculus OX=10090 GN=Tuba1b PE=1 SV=2	510159	561543	1.10072	0.138449
49909	Tubulin alpha-1C chain OS=Mus musculus OX=10090 GN=Tuba1c PE=1 SV=1	510159	561543	1.10072	0.138449
49960	Tubulin alpha-3 chain OS=Mus musculus OX=10090 GN=Tuba3a PE=1 SV=1	363991	375544	1.03174	0.0450806
50441	Tubulin beta-1 chain OS=Mus musculus OX=10090 GN=Tubb1 PE=1 SV=1	15914	176030	11.0613	3.46745
49907	Tubulin beta-2A chain OS=Mus musculus OX=10090 GN=Tubb2a PE=1 SV=1	232341	302533	1.30211	0.380849
49953	Tubulin beta-2B chain OS=Mus musculus OX=10090 GN=Tubb2b PE=1 SV=1	15914	176030	11.0613	3.46745
50419	Tubulin beta-3 chain OS=Mus musculus OX=10090 GN=Tubb3 PE=1 SV=1	15914	176030	11.0613	3.46745
49586	Tubulin beta-4A chain OS=Mus musculus OX=10090 GN=Tubb4a PE=1 SV=3	156314	226162	1.44685	0.532915
49831	Tubulin beta-4B chain OS=Mus musculus OX=10090 GN=Tubb4b PE=1 SV=1	685671	534936	0.780164	-0.358151
49671	Tubulin beta-5 chain OS=Mus musculus OX=10090 GN=Tubb5 PE=1 SV=1	15914	176030	11.0613	3.46745
50090	Tubulin beta-6 chain OS=Mus musculus OX=10090 GN=Tubb6 PE=1 SV=1	15914	176030	11.0613	3.46745
24043	Tumor protein D54 OS=Mus musculus OX=10090 GN=Tpd52l2 PE=1 SV=1	4142500	1.608e+06	0.388171	-1.36524
40079	Twinfilin-1 OS=Mus musculus OX=10090 GN=Twf1 PE=1 SV=2		161067	N.D.	N.D.
34 kDa	UBB_MOUSE Polyubiquitin-B OS=Mus musculus OX=10090 GN=Ubb PE=2 SV=1	417191	440896	1.05682	0.0797301
117809	Ubiquitin-like modifier-activating enzyme 1 OS=Mus musculus OX=10090 GN=Uba1 PE=1 SV=1	639.77	2109.15	3.29673	1.72104
118038	Ubiquitin-like modifier-activating enzyme 1 Y OS=Mus musculus OX=10090 GN=Uba1y PE=1 SV=2	639.77	2109.15	3.29673	1.72104
56979	UTP--glucose-1-phosphate uridylyltransferase OS=Mus musculus OX=10090 GN=Ugp2 PE=1 SV=3	2962.89	5273.7	1.77992	0.831812
20748	Vacuolar protein-sorting-associated protein 25 OS=Mus musculus OX=10090 GN=Vps25 PE=1 SV=1	393202	24189.9	0.0615202	-4.0228
81317	Vascular cell adhesion protein 1 OS=Mus musculus OX=10090 GN=Vcam1 PE=1 SV=1	N.D.	59308	N.D.	N.D.
153016	Vascular endothelial growth factor receptor 3 OS=Mus musculus OX=10090 GN=Flt4 PE=1 SV=1	N.D.	123760	N.D.	N.D.
72261	Vasorin OS=Mus musculus OX=10090 GN=Vasn PE=2 SV=2	19466	N.D.	N.D.	N.D.
70876	Very long-chain specific acyl-CoA dehydrogenase mitochondrial OS=Mus musculus OX=10090 GN=Acadvl PE=1 SV=3	226050	182592	0.807749	-0.308022
53688	Vimentin OS=Mus musculus OX=10090 GN=Vim PE=1 SV=3	338526	235759	0.696427	-0.521956
116717	Vinculin OS=Mus musculus OX=10090 GN=Vcl PE=1 SV=4	30302.4	29840.4	0.984754	-0.022164
53600	Vitamin D-binding protein OS=Mus musculus OX=10090 GN=Gc PE=1 SV=2	22437.6	75143.4	3.34899	1.74373
51818	Vitamin K-dependent protein C OS=Mus musculus OX=10090 GN=Proc PE=1 SV=2	353917	923433	2.60918	1.3836
74934	Vitamin K-dependent protein S OS=Mus musculus OX=10090 GN=Pros1 PE=2 SV=1	23565	18359	0.779079	-0.360158
240136	Voltage-dependent L-type calcium channel subunit alpha-1C OS=Mus musculus OX=10090 GN=Cacna1c PE=1 SV=1	N.D.	773450	N.D.	N.D.
87143	von Willebrand factor A domain-containing protein 5A OS=Mus musculus OX=10090 GN=Vwa5a PE=1 SV=2	N.D.	424260	N.D.	N.D.
66407	WD repeat-containing protein 1 OS=Mus musculus OX=10090 GN=Wdr1 PE=1 SV=3		448.06	N.D.	N.D.
76434	Xaa-Pro aminopeptidase 2 OS=Mus musculus OX=10090 GN=Xpnpep2 PE=1 SV=1	71394.7	94193.5	1.31934	0.399811
35332	Zinc-alpha-2-glycoprotein OS=Mus musculus OX=10090 GN=Azgp1 PE=1 SV=2	818.9	10111	12.347	3.62609

## Sheet: Scaffold DIA peptidomic MS2
Sequence	Modifications	Charge	Sample	Protein Accessions	Quant. Intensity	# Quant. Fragments	RT Start (sec)	RT Center (sec)	RT Stop (sec)	Precursor MZ
QGGVLPNIQ	1 Pyro-glu from Q	2	G15 15.mzML	sp|C0HKE5|H2A1G_MOUSE,sp|C0HKE1|H2A1B_MOUSE,sp|C0HKE3|H2A1D_MOUSE,sp|C0HKE8|H2A1O_MOUSE,sp|Q64523|H2A2C_MOUSE,sp|Q8CGP6|H2A1H_MOUSE,sp|C0HKE4|H2A1E_MOUSE,sp|Q6GSS7|H2A2A_MOUSE,sp|Q8CGP5|H2A1F_MOUSE,sp|C0HKE9|H2A1P_MOUSE,sp|Q8BFU2|H2A3_MOUSE,sp|C0HKE6|H2A1I_MOUSE,sp|C0HKE7|H2A1N_MOUSE,sp|Q64522|H2A2B_MOUSE,sp|C0HKE2|H2A1C_MOUSE	69800.7	3	3515.87	3527.89	3536.89	454.745
QGGVLPNIQ	1 Pyro-glu from Q	2	G15.mzML	sp|C0HKE5|H2A1G_MOUSE,sp|C0HKE1|H2A1B_MOUSE,sp|C0HKE3|H2A1D_MOUSE,sp|C0HKE8|H2A1O_MOUSE,sp|Q64523|H2A2C_MOUSE,sp|Q8CGP6|H2A1H_MOUSE,sp|C0HKE4|H2A1E_MOUSE,sp|Q6GSS7|H2A2A_MOUSE,sp|Q8CGP5|H2A1F_MOUSE,sp|C0HKE9|H2A1P_MOUSE,sp|Q8BFU2|H2A3_MOUSE,sp|C0HKE6|H2A1I_MOUSE,sp|C0HKE7|H2A1N_MOUSE,sp|Q64522|H2A2B_MOUSE,sp|C0HKE2|H2A1C_MOUSE	69800.7	3	3515.87	3527.89	3536.89	454.745
AQGGVLPNIQ		2	G16 16.mzML	sp|C0HKE5|H2A1G_MOUSE,sp|C0HKE1|H2A1B_MOUSE,sp|C0HKE3|H2A1D_MOUSE,sp|C0HKE8|H2A1O_MOUSE,sp|Q64523|H2A2C_MOUSE,sp|Q8CGP6|H2A1H_MOUSE,sp|C0HKE4|H2A1E_MOUSE,sp|Q6GSS7|H2A2A_MOUSE,sp|Q8CGP5|H2A1F_MOUSE,sp|C0HKE9|H2A1P_MOUSE,sp|Q8BFU2|H2A3_MOUSE,sp|C0HKE6|H2A1I_MOUSE,sp|C0HKE7|H2A1N_MOUSE,sp|Q64522|H2A2B_MOUSE,sp|C0HKE2|H2A1C_MOUSE	88193.6	3	3575.32	3587.37	3596.4	498.777
AQGGVLPNIQ		2	G16.mzML	sp|C0HKE5|H2A1G_MOUSE,sp|C0HKE1|H2A1B_MOUSE,sp|C0HKE3|H2A1D_MOUSE,sp|C0HKE8|H2A1O_MOUSE,sp|Q64523|H2A2C_MOUSE,sp|Q8CGP6|H2A1H_MOUSE,sp|C0HKE4|H2A1E_MOUSE,sp|Q6GSS7|H2A2A_MOUSE,sp|Q8CGP5|H2A1F_MOUSE,sp|C0HKE9|H2A1P_MOUSE,sp|Q8BFU2|H2A3_MOUSE,sp|C0HKE6|H2A1I_MOUSE,sp|C0HKE7|H2A1N_MOUSE,sp|Q64522|H2A2B_MOUSE,sp|C0HKE2|H2A1C_MOUSE	88193.6	3	3575.32	3587.37	3596.4	498.777
AQGGVLPNIQAV		2	G11 11.mzML	sp|C0HKE5|H2A1G_MOUSE,sp|C0HKE1|H2A1B_MOUSE,sp|C0HKE3|H2A1D_MOUSE,sp|C0HKE8|H2A1O_MOUSE,sp|Q64523|H2A2C_MOUSE,sp|Q8CGP6|H2A1H_MOUSE,sp|C0HKE4|H2A1E_MOUSE,sp|Q6GSS7|H2A2A_MOUSE,sp|Q8CGP5|H2A1F_MOUSE,sp|C0HKE9|H2A1P_MOUSE,sp|Q8BFU2|H2A3_MOUSE,sp|C0HKE6|H2A1I_MOUSE,sp|C0HKE7|H2A1N_MOUSE,sp|Q64522|H2A2B_MOUSE,sp|C0HKE2|H2A1C_MOUSE	204112	3	2516.74	2528.89	2541.04	583.83
AQGGVLPNIQAV		2	G11.mzML	sp|C0HKE5|H2A1G_MOUSE,sp|C0HKE1|H2A1B_MOUSE,sp|C0HKE3|H2A1D_MOUSE,sp|C0HKE8|H2A1O_MOUSE,sp|Q64523|H2A2C_MOUSE,sp|Q8CGP6|H2A1H_MOUSE,sp|C0HKE4|H2A1E_MOUSE,sp|Q6GSS7|H2A2A_MOUSE,sp|Q8CGP5|H2A1F_MOUSE,sp|C0HKE9|H2A1P_MOUSE,sp|Q8BFU2|H2A3_MOUSE,sp|C0HKE6|H2A1I_MOUSE,sp|C0HKE7|H2A1N_MOUSE,sp|Q64522|H2A2B_MOUSE,sp|C0HKE2|H2A1C_MOUSE	204112	3	2516.74	2528.89	2541.04	583.83
AGLQFPVGR		2	G3 3.mzML	sp|C0HKE5|H2A1G_MOUSE,sp|C0HKE1|H2A1B_MOUSE,sp|C0HKE3|H2A1D_MOUSE,sp|C0HKE8|H2A1O_MOUSE,sp|Q64523|H2A2C_MOUSE,sp|Q8CGP6|H2A1H_MOUSE,sp|C0HKE4|H2A1E_MOUSE,sp|Q6GSS7|H2A2A_MOUSE,sp|Q8CGP5|H2A1F_MOUSE,sp|C0HKE9|H2A1P_MOUSE,sp|Q8BFU2|H2A3_MOUSE,sp|C0HKE6|H2A1I_MOUSE,sp|C0HKE7|H2A1N_MOUSE,sp|Q64522|H2A2B_MOUSE,sp|C0HKE2|H2A1C_MOUSE	235956	3	2008.46	2026.28	2044.15	472.769
AGLQFPVGR		2	G3.mzML	sp|C0HKE5|H2A1G_MOUSE,sp|C0HKE1|H2A1B_MOUSE,sp|C0HKE3|H2A1D_MOUSE,sp|C0HKE8|H2A1O_MOUSE,sp|Q64523|H2A2C_MOUSE,sp|Q8CGP6|H2A1H_MOUSE,sp|C0HKE4|H2A1E_MOUSE,sp|Q6GSS7|H2A2A_MOUSE,sp|Q8CGP5|H2A1F_MOUSE,sp|C0HKE9|H2A1P_MOUSE,sp|Q8BFU2|H2A3_MOUSE,sp|C0HKE6|H2A1I_MOUSE,sp|C0HKE7|H2A1N_MOUSE,sp|Q64522|H2A2B_MOUSE,sp|C0HKE2|H2A1C_MOUSE	235956	3	2008.46	2026.28	2044.15	472.769
AGLQFPVGR		2	G2 2.mzML	sp|C0HKE5|H2A1G_MOUSE,sp|C0HKE1|H2A1B_MOUSE,sp|C0HKE3|H2A1D_MOUSE,sp|C0HKE8|H2A1O_MOUSE,sp|Q64523|H2A2C_MOUSE,sp|Q8CGP6|H2A1H_MOUSE,sp|C0HKE4|H2A1E_MOUSE,sp|Q6GSS7|H2A2A_MOUSE,sp|Q8CGP5|H2A1F_MOUSE,sp|C0HKE9|H2A1P_MOUSE,sp|Q8BFU2|H2A3_MOUSE,sp|C0HKE6|H2A1I_MOUSE,sp|C0HKE7|H2A1N_MOUSE,sp|Q64522|H2A2B_MOUSE,sp|C0HKE2|H2A1C_MOUSE	175649	4	2010.9	2025.78	2040.67	472.769
AGLQFPVGR		2	G2.mzML	sp|C0HKE5|H2A1G_MOUSE,sp|C0HKE1|H2A1B_MOUSE,sp|C0HKE3|H2A1D_MOUSE,sp|C0HKE8|H2A1O_MOUSE,sp|Q64523|H2A2C_MOUSE,sp|Q8CGP6|H2A1H_MOUSE,sp|C0HKE4|H2A1E_MOUSE,sp|Q6GSS7|H2A2A_MOUSE,sp|Q8CGP5|H2A1F_MOUSE,sp|C0HKE9|H2A1P_MOUSE,sp|Q8BFU2|H2A3_MOUSE,sp|C0HKE6|H2A1I_MOUSE,sp|C0HKE7|H2A1N_MOUSE,sp|Q64522|H2A2B_MOUSE,sp|C0HKE2|H2A1C_MOUSE	175649	4	2010.9	2025.78	2040.67	472.769
AQGGVLPNIQAV		2	G21 21.mzML	sp|C0HKE5|H2A1G_MOUSE,sp|C0HKE1|H2A1B_MOUSE,sp|C0HKE3|H2A1D_MOUSE,sp|C0HKE8|H2A1O_MOUSE,sp|Q64523|H2A2C_MOUSE,sp|Q8CGP6|H2A1H_MOUSE,sp|C0HKE4|H2A1E_MOUSE,sp|Q6GSS7|H2A2A_MOUSE,sp|Q8CGP5|H2A1F_MOUSE,sp|C0HKE9|H2A1P_MOUSE,sp|Q8BFU2|H2A3_MOUSE,sp|C0HKE6|H2A1I_MOUSE,sp|C0HKE7|H2A1N_MOUSE,sp|Q64522|H2A2B_MOUSE,sp|C0HKE2|H2A1C_MOUSE	319057	4	2415.43	2430.51	2442.51	583.83
AQGGVLPNIQAV		2	G21.mzML	sp|C0HKE5|H2A1G_MOUSE,sp|C0HKE1|H2A1B_MOUSE,sp|C0HKE3|H2A1D_MOUSE,sp|C0HKE8|H2A1O_MOUSE,sp|Q64523|H2A2C_MOUSE,sp|Q8CGP6|H2A1H_MOUSE,sp|C0HKE4|H2A1E_MOUSE,sp|Q6GSS7|H2A2A_MOUSE,sp|Q8CGP5|H2A1F_MOUSE,sp|C0HKE9|H2A1P_MOUSE,sp|Q8BFU2|H2A3_MOUSE,sp|C0HKE6|H2A1I_MOUSE,sp|C0HKE7|H2A1N_MOUSE,sp|Q64522|H2A2B_MOUSE,sp|C0HKE2|H2A1C_MOUSE	319057	4	2415.43	2430.51	2442.51	583.83
AQGGVLPNIQAV		2	G6 6.mzML	sp|C0HKE5|H2A1G_MOUSE,sp|C0HKE1|H2A1B_MOUSE,sp|C0HKE3|H2A1D_MOUSE,sp|C0HKE8|H2A1O_MOUSE,sp|Q64523|H2A2C_MOUSE,sp|Q8CGP6|H2A1H_MOUSE,sp|C0HKE4|H2A1E_MOUSE,sp|Q6GSS7|H2A2A_MOUSE,sp|Q8CGP5|H2A1F_MOUSE,sp|C0HKE9|H2A1P_MOUSE,sp|Q8BFU2|H2A3_MOUSE,sp|C0HKE6|H2A1I_MOUSE,sp|C0HKE7|H2A1N_MOUSE,sp|Q64522|H2A2B_MOUSE,sp|C0HKE2|H2A1C_MOUSE	386787	4	2515.62	2527.68	2539.79	583.83
AQGGVLPNIQAV		2	G6.mzML	sp|C0HKE5|H2A1G_MOUSE,sp|C0HKE1|H2A1B_MOUSE,sp|C0HKE3|H2A1D_MOUSE,sp|C0HKE8|H2A1O_MOUSE,sp|Q64523|H2A2C_MOUSE,sp|Q8CGP6|H2A1H_MOUSE,sp|C0HKE4|H2A1E_MOUSE,sp|Q6GSS7|H2A2A_MOUSE,sp|Q8CGP5|H2A1F_MOUSE,sp|C0HKE9|H2A1P_MOUSE,sp|Q8BFU2|H2A3_MOUSE,sp|C0HKE6|H2A1I_MOUSE,sp|C0HKE7|H2A1N_MOUSE,sp|Q64522|H2A2B_MOUSE,sp|C0HKE2|H2A1C_MOUSE	386787	4	2515.62	2527.68	2539.79	583.83
AGLQFPVGR		2	G16 16.mzML	sp|C0HKE5|H2A1G_MOUSE,sp|C0HKE1|H2A1B_MOUSE,sp|C0HKE3|H2A1D_MOUSE,sp|C0HKE8|H2A1O_MOUSE,sp|Q64523|H2A2C_MOUSE,sp|Q8CGP6|H2A1H_MOUSE,sp|C0HKE4|H2A1E_MOUSE,sp|Q6GSS7|H2A2A_MOUSE,sp|Q8CGP5|H2A1F_MOUSE,sp|C0HKE9|H2A1P_MOUSE,sp|Q8BFU2|H2A3_MOUSE,sp|C0HKE6|H2A1I_MOUSE,sp|C0HKE7|H2A1N_MOUSE,sp|Q64522|H2A2B_MOUSE,sp|C0HKE2|H2A1C_MOUSE	404775	4	1863.52	1875.56	1893.53	472.769
AGLQFPVGR		2	G16.mzML	sp|C0HKE5|H2A1G_MOUSE,sp|C0HKE1|H2A1B_MOUSE,sp|C0HKE3|H2A1D_MOUSE,sp|C0HKE8|H2A1O_MOUSE,sp|Q64523|H2A2C_MOUSE,sp|Q8CGP6|H2A1H_MOUSE,sp|C0HKE4|H2A1E_MOUSE,sp|Q6GSS7|H2A2A_MOUSE,sp|Q8CGP5|H2A1F_MOUSE,sp|C0HKE9|H2A1P_MOUSE,sp|Q8BFU2|H2A3_MOUSE,sp|C0HKE6|H2A1I_MOUSE,sp|C0HKE7|H2A1N_MOUSE,sp|Q64522|H2A2B_MOUSE,sp|C0HKE2|H2A1C_MOUSE	404775	4	1863.52	1875.56	1893.53	472.769
AGLQFPVGR		2	G17 17.mzML	sp|C0HKE5|H2A1G_MOUSE,sp|C0HKE1|H2A1B_MOUSE,sp|C0HKE3|H2A1D_MOUSE,sp|C0HKE8|H2A1O_MOUSE,sp|Q64523|H2A2C_MOUSE,sp|Q8CGP6|H2A1H_MOUSE,sp|C0HKE4|H2A1E_MOUSE,sp|Q6GSS7|H2A2A_MOUSE,sp|Q8CGP5|H2A1F_MOUSE,sp|C0HKE9|H2A1P_MOUSE,sp|Q8BFU2|H2A3_MOUSE,sp|C0HKE6|H2A1I_MOUSE,sp|C0HKE7|H2A1N_MOUSE,sp|Q64522|H2A2B_MOUSE,sp|C0HKE2|H2A1C_MOUSE	483220	4	1872.98	1885.01	1899.92	472.769
AGLQFPVGR		2	G17.mzML	sp|C0HKE5|H2A1G_MOUSE,sp|C0HKE1|H2A1B_MOUSE,sp|C0HKE3|H2A1D_MOUSE,sp|C0HKE8|H2A1O_MOUSE,sp|Q64523|H2A2C_MOUSE,sp|Q8CGP6|H2A1H_MOUSE,sp|C0HKE4|H2A1E_MOUSE,sp|Q6GSS7|H2A2A_MOUSE,sp|Q8CGP5|H2A1F_MOUSE,sp|C0HKE9|H2A1P_MOUSE,sp|Q8BFU2|H2A3_MOUSE,sp|C0HKE6|H2A1I_MOUSE,sp|C0HKE7|H2A1N_MOUSE,sp|Q64522|H2A2B_MOUSE,sp|C0HKE2|H2A1C_MOUSE	483220	4	1872.98	1885.01	1899.92	472.769
AGLQFPVGR		2	G9 9.mzML	sp|C0HKE5|H2A1G_MOUSE,sp|C0HKE1|H2A1B_MOUSE,sp|C0HKE3|H2A1D_MOUSE,sp|C0HKE8|H2A1O_MOUSE,sp|Q64523|H2A2C_MOUSE,sp|Q8CGP6|H2A1H_MOUSE,sp|C0HKE4|H2A1E_MOUSE,sp|Q6GSS7|H2A2A_MOUSE,sp|Q8CGP5|H2A1F_MOUSE,sp|C0HKE9|H2A1P_MOUSE,sp|Q8BFU2|H2A3_MOUSE,sp|C0HKE6|H2A1I_MOUSE,sp|C0HKE7|H2A1N_MOUSE,sp|Q64522|H2A2B_MOUSE,sp|C0HKE2|H2A1C_MOUSE	491179	4	1924.05	1939.07	1954.06	472.769
AGLQFPVGR		2	G9.mzML	sp|C0HKE5|H2A1G_MOUSE,sp|C0HKE1|H2A1B_MOUSE,sp|C0HKE3|H2A1D_MOUSE,sp|C0HKE8|H2A1O_MOUSE,sp|Q64523|H2A2C_MOUSE,sp|Q8CGP6|H2A1H_MOUSE,sp|C0HKE4|H2A1E_MOUSE,sp|Q6GSS7|H2A2A_MOUSE,sp|Q8CGP5|H2A1F_MOUSE,sp|C0HKE9|H2A1P_MOUSE,sp|Q8BFU2|H2A3_MOUSE,sp|C0HKE6|H2A1I_MOUSE,sp|C0HKE7|H2A1N_MOUSE,sp|Q64522|H2A2B_MOUSE,sp|C0HKE2|H2A1C_MOUSE	491179	4	1924.05	1939.07	1954.06	472.769
AGLQFPVGR		2	G4 4.mzML	sp|C0HKE5|H2A1G_MOUSE,sp|C0HKE1|H2A1B_MOUSE,sp|C0HKE3|H2A1D_MOUSE,sp|C0HKE8|H2A1O_MOUSE,sp|Q64523|H2A2C_MOUSE,sp|Q8CGP6|H2A1H_MOUSE,sp|C0HKE4|H2A1E_MOUSE,sp|Q6GSS7|H2A2A_MOUSE,sp|Q8CGP5|H2A1F_MOUSE,sp|C0HKE9|H2A1P_MOUSE,sp|Q8BFU2|H2A3_MOUSE,sp|C0HKE6|H2A1I_MOUSE,sp|C0HKE7|H2A1N_MOUSE,sp|Q64522|H2A2B_MOUSE,sp|C0HKE2|H2A1C_MOUSE	544071	4	1952.12	1964.22	1979.26	472.769
AGLQFPVGR		2	G4.mzML	sp|C0HKE5|H2A1G_MOUSE,sp|C0HKE1|H2A1B_MOUSE,sp|C0HKE3|H2A1D_MOUSE,sp|C0HKE8|H2A1O_MOUSE,sp|Q64523|H2A2C_MOUSE,sp|Q8CGP6|H2A1H_MOUSE,sp|C0HKE4|H2A1E_MOUSE,sp|Q6GSS7|H2A2A_MOUSE,sp|Q8CGP5|H2A1F_MOUSE,sp|C0HKE9|H2A1P_MOUSE,sp|Q8BFU2|H2A3_MOUSE,sp|C0HKE6|H2A1I_MOUSE,sp|C0HKE7|H2A1N_MOUSE,sp|Q64522|H2A2B_MOUSE,sp|C0HKE2|H2A1C_MOUSE	544071	4	1952.12	1964.22	1979.26	472.769
AGLQFPVGR		2	G18 18.mzML	sp|C0HKE5|H2A1G_MOUSE,sp|C0HKE1|H2A1B_MOUSE,sp|C0HKE3|H2A1D_MOUSE,sp|C0HKE8|H2A1O_MOUSE,sp|Q64523|H2A2C_MOUSE,sp|Q8CGP6|H2A1H_MOUSE,sp|C0HKE4|H2A1E_MOUSE,sp|Q6GSS7|H2A2A_MOUSE,sp|Q8CGP5|H2A1F_MOUSE,sp|C0HKE9|H2A1P_MOUSE,sp|Q8BFU2|H2A3_MOUSE,sp|C0HKE6|H2A1I_MOUSE,sp|C0HKE7|H2A1N_MOUSE,sp|Q64522|H2A2B_MOUSE,sp|C0HKE2|H2A1C_MOUSE	570839	4	1863.75	1878.74	1893.64	472.769
AGLQFPVGR		2	G18.mzML	sp|C0HKE5|H2A1G_MOUSE,sp|C0HKE1|H2A1B_MOUSE,sp|C0HKE3|H2A1D_MOUSE,sp|C0HKE8|H2A1O_MOUSE,sp|Q64523|H2A2C_MOUSE,sp|Q8CGP6|H2A1H_MOUSE,sp|C0HKE4|H2A1E_MOUSE,sp|Q6GSS7|H2A2A_MOUSE,sp|Q8CGP5|H2A1F_MOUSE,sp|C0HKE9|H2A1P_MOUSE,sp|Q8BFU2|H2A3_MOUSE,sp|C0HKE6|H2A1I_MOUSE,sp|C0HKE7|H2A1N_MOUSE,sp|Q64522|H2A2B_MOUSE,sp|C0HKE2|H2A1C_MOUSE	570839	4	1863.75	1878.74	1893.64	472.769
AGLQFPVGR		2	G10 10.mzML	sp|C0HKE5|H2A1G_MOUSE,sp|C0HKE1|H2A1B_MOUSE,sp|C0HKE3|H2A1D_MOUSE,sp|C0HKE8|H2A1O_MOUSE,sp|Q64523|H2A2C_MOUSE,sp|Q8CGP6|H2A1H_MOUSE,sp|C0HKE4|H2A1E_MOUSE,sp|Q6GSS7|H2A2A_MOUSE,sp|Q8CGP5|H2A1F_MOUSE,sp|C0HKE9|H2A1P_MOUSE,sp|Q8BFU2|H2A3_MOUSE,sp|C0HKE6|H2A1I_MOUSE,sp|C0HKE7|H2A1N_MOUSE,sp|Q64522|H2A2B_MOUSE,sp|C0HKE2|H2A1C_MOUSE	584305	4	1938.82	1953.85	1968.89	472.769
AGLQFPVGR		2	G10.mzML	sp|C0HKE5|H2A1G_MOUSE,sp|C0HKE1|H2A1B_MOUSE,sp|C0HKE3|H2A1D_MOUSE,sp|C0HKE8|H2A1O_MOUSE,sp|Q64523|H2A2C_MOUSE,sp|Q8CGP6|H2A1H_MOUSE,sp|C0HKE4|H2A1E_MOUSE,sp|Q6GSS7|H2A2A_MOUSE,sp|Q8CGP5|H2A1F_MOUSE,sp|C0HKE9|H2A1P_MOUSE,sp|Q8BFU2|H2A3_MOUSE,sp|C0HKE6|H2A1I_MOUSE,sp|C0HKE7|H2A1N_MOUSE,sp|Q64522|H2A2B_MOUSE,sp|C0HKE2|H2A1C_MOUSE	584305	4	1938.82	1953.85	1968.89	472.769
AGLQFPVGR		2	G15 15.mzML	sp|C0HKE5|H2A1G_MOUSE,sp|C0HKE1|H2A1B_MOUSE,sp|C0HKE3|H2A1D_MOUSE,sp|C0HKE8|H2A1O_MOUSE,sp|Q64523|H2A2C_MOUSE,sp|Q8CGP6|H2A1H_MOUSE,sp|C0HKE4|H2A1E_MOUSE,sp|Q6GSS7|H2A2A_MOUSE,sp|Q8CGP5|H2A1F_MOUSE,sp|C0HKE9|H2A1P_MOUSE,sp|Q8BFU2|H2A3_MOUSE,sp|C0HKE6|H2A1I_MOUSE,sp|C0HKE7|H2A1N_MOUSE,sp|Q64522|H2A2B_MOUSE,sp|C0HKE2|H2A1C_MOUSE	602956	4	1875.15	1890.25	1905.29	472.769
AGLQFPVGR		2	G15.mzML	sp|C0HKE5|H2A1G_MOUSE,sp|C0HKE1|H2A1B_MOUSE,sp|C0HKE3|H2A1D_MOUSE,sp|C0HKE8|H2A1O_MOUSE,sp|Q64523|H2A2C_MOUSE,sp|Q8CGP6|H2A1H_MOUSE,sp|C0HKE4|H2A1E_MOUSE,sp|Q6GSS7|H2A2A_MOUSE,sp|Q8CGP5|H2A1F_MOUSE,sp|C0HKE9|H2A1P_MOUSE,sp|Q8BFU2|H2A3_MOUSE,sp|C0HKE6|H2A1I_MOUSE,sp|C0HKE7|H2A1N_MOUSE,sp|Q64522|H2A2B_MOUSE,sp|C0HKE2|H2A1C_MOUSE	602956	4	1875.15	1890.25	1905.29	472.769
AGLQFPVGR		2	G1 1.mzML	sp|C0HKE5|H2A1G_MOUSE,sp|C0HKE1|H2A1B_MOUSE,sp|C0HKE3|H2A1D_MOUSE,sp|C0HKE8|H2A1O_MOUSE,sp|Q64523|H2A2C_MOUSE,sp|Q8CGP6|H2A1H_MOUSE,sp|C0HKE4|H2A1E_MOUSE,sp|Q6GSS7|H2A2A_MOUSE,sp|Q8CGP5|H2A1F_MOUSE,sp|C0HKE9|H2A1P_MOUSE,sp|Q8BFU2|H2A3_MOUSE,sp|C0HKE6|H2A1I_MOUSE,sp|C0HKE7|H2A1N_MOUSE,sp|Q64522|H2A2B_MOUSE,sp|C0HKE2|H2A1C_MOUSE	617476	4	1930.05	1945.13	1963.15	472.769
AGLQFPVGR		2	G1.mzML	sp|C0HKE5|H2A1G_MOUSE,sp|C0HKE1|H2A1B_MOUSE,sp|C0HKE3|H2A1D_MOUSE,sp|C0HKE8|H2A1O_MOUSE,sp|Q64523|H2A2C_MOUSE,sp|Q8CGP6|H2A1H_MOUSE,sp|C0HKE4|H2A1E_MOUSE,sp|Q6GSS7|H2A2A_MOUSE,sp|Q8CGP5|H2A1F_MOUSE,sp|C0HKE9|H2A1P_MOUSE,sp|Q8BFU2|H2A3_MOUSE,sp|C0HKE6|H2A1I_MOUSE,sp|C0HKE7|H2A1N_MOUSE,sp|Q64522|H2A2B_MOUSE,sp|C0HKE2|H2A1C_MOUSE	617476	4	1930.05	1945.13	1963.15	472.769
AGLQFPVGR		2	G20 20.mzML	sp|C0HKE5|H2A1G_MOUSE,sp|C0HKE1|H2A1B_MOUSE,sp|C0HKE3|H2A1D_MOUSE,sp|C0HKE8|H2A1O_MOUSE,sp|Q64523|H2A2C_MOUSE,sp|Q8CGP6|H2A1H_MOUSE,sp|C0HKE4|H2A1E_MOUSE,sp|Q6GSS7|H2A2A_MOUSE,sp|Q8CGP5|H2A1F_MOUSE,sp|C0HKE9|H2A1P_MOUSE,sp|Q8BFU2|H2A3_MOUSE,sp|C0HKE6|H2A1I_MOUSE,sp|C0HKE7|H2A1N_MOUSE,sp|Q64522|H2A2B_MOUSE,sp|C0HKE2|H2A1C_MOUSE	685630	4	1872.14	1887.13	1902.11	472.769
AGLQFPVGR		2	G20.mzML	sp|C0HKE5|H2A1G_MOUSE,sp|C0HKE1|H2A1B_MOUSE,sp|C0HKE3|H2A1D_MOUSE,sp|C0HKE8|H2A1O_MOUSE,sp|Q64523|H2A2C_MOUSE,sp|Q8CGP6|H2A1H_MOUSE,sp|C0HKE4|H2A1E_MOUSE,sp|Q6GSS7|H2A2A_MOUSE,sp|Q8CGP5|H2A1F_MOUSE,sp|C0HKE9|H2A1P_MOUSE,sp|Q8BFU2|H2A3_MOUSE,sp|C0HKE6|H2A1I_MOUSE,sp|C0HKE7|H2A1N_MOUSE,sp|Q64522|H2A2B_MOUSE,sp|C0HKE2|H2A1C_MOUSE	685630	4	1872.14	1887.13	1902.11	472.769
AGLQFPVGR		2	G13 13.mzML	sp|C0HKE5|H2A1G_MOUSE,sp|C0HKE1|H2A1B_MOUSE,sp|C0HKE3|H2A1D_MOUSE,sp|C0HKE8|H2A1O_MOUSE,sp|Q64523|H2A2C_MOUSE,sp|Q8CGP6|H2A1H_MOUSE,sp|C0HKE4|H2A1E_MOUSE,sp|Q6GSS7|H2A2A_MOUSE,sp|Q8CGP5|H2A1F_MOUSE,sp|C0HKE9|H2A1P_MOUSE,sp|Q8BFU2|H2A3_MOUSE,sp|C0HKE6|H2A1I_MOUSE,sp|C0HKE7|H2A1N_MOUSE,sp|Q64522|H2A2B_MOUSE,sp|C0HKE2|H2A1C_MOUSE	689077	4	1905.07	1920.2	1935.31	472.769
AGLQFPVGR		2	G13.mzML	sp|C0HKE5|H2A1G_MOUSE,sp|C0HKE1|H2A1B_MOUSE,sp|C0HKE3|H2A1D_MOUSE,sp|C0HKE8|H2A1O_MOUSE,sp|Q64523|H2A2C_MOUSE,sp|Q8CGP6|H2A1H_MOUSE,sp|C0HKE4|H2A1E_MOUSE,sp|Q6GSS7|H2A2A_MOUSE,sp|Q8CGP5|H2A1F_MOUSE,sp|C0HKE9|H2A1P_MOUSE,sp|Q8BFU2|H2A3_MOUSE,sp|C0HKE6|H2A1I_MOUSE,sp|C0HKE7|H2A1N_MOUSE,sp|Q64522|H2A2B_MOUSE,sp|C0HKE2|H2A1C_MOUSE	689077	4	1905.07	1920.2	1935.31	472.769
AGLQFPVGR		2	G19 19.mzML	sp|C0HKE5|H2A1G_MOUSE,sp|C0HKE1|H2A1B_MOUSE,sp|C0HKE3|H2A1D_MOUSE,sp|C0HKE8|H2A1O_MOUSE,sp|Q64523|H2A2C_MOUSE,sp|Q8CGP6|H2A1H_MOUSE,sp|C0HKE4|H2A1E_MOUSE,sp|Q6GSS7|H2A2A_MOUSE,sp|Q8CGP5|H2A1F_MOUSE,sp|C0HKE9|H2A1P_MOUSE,sp|Q8BFU2|H2A3_MOUSE,sp|C0HKE6|H2A1I_MOUSE,sp|C0HKE7|H2A1N_MOUSE,sp|Q64522|H2A2B_MOUSE,sp|C0HKE2|H2A1C_MOUSE	722692	4	1839.89	1851.91	1866.95	472.769
AGLQFPVGR		2	G19.mzML	sp|C0HKE5|H2A1G_MOUSE,sp|C0HKE1|H2A1B_MOUSE,sp|C0HKE3|H2A1D_MOUSE,sp|C0HKE8|H2A1O_MOUSE,sp|Q64523|H2A2C_MOUSE,sp|Q8CGP6|H2A1H_MOUSE,sp|C0HKE4|H2A1E_MOUSE,sp|Q6GSS7|H2A2A_MOUSE,sp|Q8CGP5|H2A1F_MOUSE,sp|C0HKE9|H2A1P_MOUSE,sp|Q8BFU2|H2A3_MOUSE,sp|C0HKE6|H2A1I_MOUSE,sp|C0HKE7|H2A1N_MOUSE,sp|Q64522|H2A2B_MOUSE,sp|C0HKE2|H2A1C_MOUSE	722692	4	1839.89	1851.91	1866.95	472.769
AGLQFPVGR		2	G12 12.mzML	sp|C0HKE5|H2A1G_MOUSE,sp|C0HKE1|H2A1B_MOUSE,sp|C0HKE3|H2A1D_MOUSE,sp|C0HKE8|H2A1O_MOUSE,sp|Q64523|H2A2C_MOUSE,sp|Q8CGP6|H2A1H_MOUSE,sp|C0HKE4|H2A1E_MOUSE,sp|Q6GSS7|H2A2A_MOUSE,sp|Q8CGP5|H2A1F_MOUSE,sp|C0HKE9|H2A1P_MOUSE,sp|Q8BFU2|H2A3_MOUSE,sp|C0HKE6|H2A1I_MOUSE,sp|C0HKE7|H2A1N_MOUSE,sp|Q64522|H2A2B_MOUSE,sp|C0HKE2|H2A1C_MOUSE	833669	4	1911.48	1926.58	1938.68	472.769
AGLQFPVGR		2	G12.mzML	sp|C0HKE5|H2A1G_MOUSE,sp|C0HKE1|H2A1B_MOUSE,sp|C0HKE3|H2A1D_MOUSE,sp|C0HKE8|H2A1O_MOUSE,sp|Q64523|H2A2C_MOUSE,sp|Q8CGP6|H2A1H_MOUSE,sp|C0HKE4|H2A1E_MOUSE,sp|Q6GSS7|H2A2A_MOUSE,sp|Q8CGP5|H2A1F_MOUSE,sp|C0HKE9|H2A1P_MOUSE,sp|Q8BFU2|H2A3_MOUSE,sp|C0HKE6|H2A1I_MOUSE,sp|C0HKE7|H2A1N_MOUSE,sp|Q64522|H2A2B_MOUSE,sp|C0HKE2|H2A1C_MOUSE	833669	4	1911.48	1926.58	1938.68	472.769
AGLQFPVGR		2	G11 11.mzML	sp|C0HKE5|H2A1G_MOUSE,sp|C0HKE1|H2A1B_MOUSE,sp|C0HKE3|H2A1D_MOUSE,sp|C0HKE8|H2A1O_MOUSE,sp|Q64523|H2A2C_MOUSE,sp|Q8CGP6|H2A1H_MOUSE,sp|C0HKE4|H2A1E_MOUSE,sp|Q6GSS7|H2A2A_MOUSE,sp|Q8CGP5|H2A1F_MOUSE,sp|C0HKE9|H2A1P_MOUSE,sp|Q8BFU2|H2A3_MOUSE,sp|C0HKE6|H2A1I_MOUSE,sp|C0HKE7|H2A1N_MOUSE,sp|Q64522|H2A2B_MOUSE,sp|C0HKE2|H2A1C_MOUSE	837811	4	1907.99	1923.17	1935.33	472.769
AGLQFPVGR		2	G11.mzML	sp|C0HKE5|H2A1G_MOUSE,sp|C0HKE1|H2A1B_MOUSE,sp|C0HKE3|H2A1D_MOUSE,sp|C0HKE8|H2A1O_MOUSE,sp|Q64523|H2A2C_MOUSE,sp|Q8CGP6|H2A1H_MOUSE,sp|C0HKE4|H2A1E_MOUSE,sp|Q6GSS7|H2A2A_MOUSE,sp|Q8CGP5|H2A1F_MOUSE,sp|C0HKE9|H2A1P_MOUSE,sp|Q8BFU2|H2A3_MOUSE,sp|C0HKE6|H2A1I_MOUSE,sp|C0HKE7|H2A1N_MOUSE,sp|Q64522|H2A2B_MOUSE,sp|C0HKE2|H2A1C_MOUSE	837811	4	1907.99	1923.17	1935.33	472.769
AGLQFPVGR		2	G8 8.mzML	sp|C0HKE5|H2A1G_MOUSE,sp|C0HKE1|H2A1B_MOUSE,sp|C0HKE3|H2A1D_MOUSE,sp|C0HKE8|H2A1O_MOUSE,sp|Q64523|H2A2C_MOUSE,sp|Q8CGP6|H2A1H_MOUSE,sp|C0HKE4|H2A1E_MOUSE,sp|Q6GSS7|H2A2A_MOUSE,sp|Q8CGP5|H2A1F_MOUSE,sp|C0HKE9|H2A1P_MOUSE,sp|Q8BFU2|H2A3_MOUSE,sp|C0HKE6|H2A1I_MOUSE,sp|C0HKE7|H2A1N_MOUSE,sp|Q64522|H2A2B_MOUSE,sp|C0HKE2|H2A1C_MOUSE	859222	4	1892.75	1904.84	1922.92	472.769
AGLQFPVGR		2	G8.mzML	sp|C0HKE5|H2A1G_MOUSE,sp|C0HKE1|H2A1B_MOUSE,sp|C0HKE3|H2A1D_MOUSE,sp|C0HKE8|H2A1O_MOUSE,sp|Q64523|H2A2C_MOUSE,sp|Q8CGP6|H2A1H_MOUSE,sp|C0HKE4|H2A1E_MOUSE,sp|Q6GSS7|H2A2A_MOUSE,sp|Q8CGP5|H2A1F_MOUSE,sp|C0HKE9|H2A1P_MOUSE,sp|Q8BFU2|H2A3_MOUSE,sp|C0HKE6|H2A1I_MOUSE,sp|C0HKE7|H2A1N_MOUSE,sp|Q64522|H2A2B_MOUSE,sp|C0HKE2|H2A1C_MOUSE	859222	4	1892.75	1904.84	1922.92	472.769
AGLQFPVGR		2	G5 5.mzML	sp|C0HKE5|H2A1G_MOUSE,sp|C0HKE1|H2A1B_MOUSE,sp|C0HKE3|H2A1D_MOUSE,sp|C0HKE8|H2A1O_MOUSE,sp|Q64523|H2A2C_MOUSE,sp|Q8CGP6|H2A1H_MOUSE,sp|C0HKE4|H2A1E_MOUSE,sp|Q6GSS7|H2A2A_MOUSE,sp|Q8CGP5|H2A1F_MOUSE,sp|C0HKE9|H2A1P_MOUSE,sp|Q8BFU2|H2A3_MOUSE,sp|C0HKE6|H2A1I_MOUSE,sp|C0HKE7|H2A1N_MOUSE,sp|Q64522|H2A2B_MOUSE,sp|C0HKE2|H2A1C_MOUSE	921748	4	1901.25	1913.34	1928.48	472.769
AGLQFPVGR		2	G5.mzML	sp|C0HKE5|H2A1G_MOUSE,sp|C0HKE1|H2A1B_MOUSE,sp|C0HKE3|H2A1D_MOUSE,sp|C0HKE8|H2A1O_MOUSE,sp|Q64523|H2A2C_MOUSE,sp|Q8CGP6|H2A1H_MOUSE,sp|C0HKE4|H2A1E_MOUSE,sp|Q6GSS7|H2A2A_MOUSE,sp|Q8CGP5|H2A1F_MOUSE,sp|C0HKE9|H2A1P_MOUSE,sp|Q8BFU2|H2A3_MOUSE,sp|C0HKE6|H2A1I_MOUSE,sp|C0HKE7|H2A1N_MOUSE,sp|Q64522|H2A2B_MOUSE,sp|C0HKE2|H2A1C_MOUSE	921748	4	1901.25	1913.34	1928.48	472.769
AGLQFPVGR		2	G21 21.mzML	sp|C0HKE5|H2A1G_MOUSE,sp|C0HKE1|H2A1B_MOUSE,sp|C0HKE3|H2A1D_MOUSE,sp|C0HKE8|H2A1O_MOUSE,sp|Q64523|H2A2C_MOUSE,sp|Q8CGP6|H2A1H_MOUSE,sp|C0HKE4|H2A1E_MOUSE,sp|Q6GSS7|H2A2A_MOUSE,sp|Q8CGP5|H2A1F_MOUSE,sp|C0HKE9|H2A1P_MOUSE,sp|Q8BFU2|H2A3_MOUSE,sp|C0HKE6|H2A1I_MOUSE,sp|C0HKE7|H2A1N_MOUSE,sp|Q64522|H2A2B_MOUSE,sp|C0HKE2|H2A1C_MOUSE	950419	4	1809.65	1821.65	1836.63	472.769
AGLQFPVGR		2	G21.mzML	sp|C0HKE5|H2A1G_MOUSE,sp|C0HKE1|H2A1B_MOUSE,sp|C0HKE3|H2A1D_MOUSE,sp|C0HKE8|H2A1O_MOUSE,sp|Q64523|H2A2C_MOUSE,sp|Q8CGP6|H2A1H_MOUSE,sp|C0HKE4|H2A1E_MOUSE,sp|Q6GSS7|H2A2A_MOUSE,sp|Q8CGP5|H2A1F_MOUSE,sp|C0HKE9|H2A1P_MOUSE,sp|Q8BFU2|H2A3_MOUSE,sp|C0HKE6|H2A1I_MOUSE,sp|C0HKE7|H2A1N_MOUSE,sp|Q64522|H2A2B_MOUSE,sp|C0HKE2|H2A1C_MOUSE	950419	4	1809.65	1821.65	1836.63	472.769
AGLQFPVGR		2	G6 6.mzML	sp|C0HKE5|H2A1G_MOUSE,sp|C0HKE1|H2A1B_MOUSE,sp|C0HKE3|H2A1D_MOUSE,sp|C0HKE8|H2A1O_MOUSE,sp|Q64523|H2A2C_MOUSE,sp|Q8CGP6|H2A1H_MOUSE,sp|C0HKE4|H2A1E_MOUSE,sp|Q6GSS7|H2A2A_MOUSE,sp|Q8CGP5|H2A1F_MOUSE,sp|C0HKE9|H2A1P_MOUSE,sp|Q8BFU2|H2A3_MOUSE,sp|C0HKE6|H2A1I_MOUSE,sp|C0HKE7|H2A1N_MOUSE,sp|Q64522|H2A2B_MOUSE,sp|C0HKE2|H2A1C_MOUSE	969431	4	1899.42	1911.49	1923.55	472.769
AGLQFPVGR		2	G6.mzML	sp|C0HKE5|H2A1G_MOUSE,sp|C0HKE1|H2A1B_MOUSE,sp|C0HKE3|H2A1D_MOUSE,sp|C0HKE8|H2A1O_MOUSE,sp|Q64523|H2A2C_MOUSE,sp|Q8CGP6|H2A1H_MOUSE,sp|C0HKE4|H2A1E_MOUSE,sp|Q6GSS7|H2A2A_MOUSE,sp|Q8CGP5|H2A1F_MOUSE,sp|C0HKE9|H2A1P_MOUSE,sp|Q8BFU2|H2A3_MOUSE,sp|C0HKE6|H2A1I_MOUSE,sp|C0HKE7|H2A1N_MOUSE,sp|Q64522|H2A2B_MOUSE,sp|C0HKE2|H2A1C_MOUSE	969431	4	1899.42	1911.49	1923.55	472.769
AGLQFPVGR		2	G22 22.mzML	sp|C0HKE5|H2A1G_MOUSE,sp|C0HKE1|H2A1B_MOUSE,sp|C0HKE3|H2A1D_MOUSE,sp|C0HKE8|H2A1O_MOUSE,sp|Q64523|H2A2C_MOUSE,sp|Q8CGP6|H2A1H_MOUSE,sp|C0HKE4|H2A1E_MOUSE,sp|Q6GSS7|H2A2A_MOUSE,sp|Q8CGP5|H2A1F_MOUSE,sp|C0HKE9|H2A1P_MOUSE,sp|Q8BFU2|H2A3_MOUSE,sp|C0HKE6|H2A1I_MOUSE,sp|C0HKE7|H2A1N_MOUSE,sp|Q64522|H2A2B_MOUSE,sp|C0HKE2|H2A1C_MOUSE	994370	4	1783.83	1798.94	1817.12	472.769
AGLQFPVGR		2	G22.mzML	sp|C0HKE5|H2A1G_MOUSE,sp|C0HKE1|H2A1B_MOUSE,sp|C0HKE3|H2A1D_MOUSE,sp|C0HKE8|H2A1O_MOUSE,sp|Q64523|H2A2C_MOUSE,sp|Q8CGP6|H2A1H_MOUSE,sp|C0HKE4|H2A1E_MOUSE,sp|Q6GSS7|H2A2A_MOUSE,sp|Q8CGP5|H2A1F_MOUSE,sp|C0HKE9|H2A1P_MOUSE,sp|Q8BFU2|H2A3_MOUSE,sp|C0HKE6|H2A1I_MOUSE,sp|C0HKE7|H2A1N_MOUSE,sp|Q64522|H2A2B_MOUSE,sp|C0HKE2|H2A1C_MOUSE	994370	4	1783.83	1798.94	1817.12	472.769
QGGVLPNIQ	1 Pyro-glu from Q	2	G21 21.mzML	sp|C0HKE5|H2A1G_MOUSE,sp|C0HKE1|H2A1B_MOUSE,sp|C0HKE3|H2A1D_MOUSE,sp|C0HKE8|H2A1O_MOUSE,sp|Q64523|H2A2C_MOUSE,sp|Q8CGP6|H2A1H_MOUSE,sp|C0HKE4|H2A1E_MOUSE,sp|Q6GSS7|H2A2A_MOUSE,sp|Q8CGP5|H2A1F_MOUSE,sp|C0HKE9|H2A1P_MOUSE,sp|Q8BFU2|H2A3_MOUSE,sp|C0HKE6|H2A1I_MOUSE,sp|C0HKE7|H2A1N_MOUSE,sp|Q64522|H2A2B_MOUSE,sp|C0HKE2|H2A1C_MOUSE	1.63023e+06	4	2854.47	2869.61	2881.69	454.745
QGGVLPNIQ	1 Pyro-glu from Q	2	G21.mzML	sp|C0HKE5|H2A1G_MOUSE,sp|C0HKE1|H2A1B_MOUSE,sp|C0HKE3|H2A1D_MOUSE,sp|C0HKE8|H2A1O_MOUSE,sp|Q64523|H2A2C_MOUSE,sp|Q8CGP6|H2A1H_MOUSE,sp|C0HKE4|H2A1E_MOUSE,sp|Q6GSS7|H2A2A_MOUSE,sp|Q8CGP5|H2A1F_MOUSE,sp|C0HKE9|H2A1P_MOUSE,sp|Q8BFU2|H2A3_MOUSE,sp|C0HKE6|H2A1I_MOUSE,sp|C0HKE7|H2A1N_MOUSE,sp|Q64522|H2A2B_MOUSE,sp|C0HKE2|H2A1C_MOUSE	1.63023e+06	4	2854.47	2869.61	2881.69	454.745
AGLQFPVGR		2	G14 14.mzML	sp|C0HKE5|H2A1G_MOUSE,sp|C0HKE1|H2A1B_MOUSE,sp|C0HKE3|H2A1D_MOUSE,sp|C0HKE8|H2A1O_MOUSE,sp|Q64523|H2A2C_MOUSE,sp|Q8CGP6|H2A1H_MOUSE,sp|C0HKE4|H2A1E_MOUSE,sp|Q6GSS7|H2A2A_MOUSE,sp|Q8CGP5|H2A1F_MOUSE,sp|C0HKE9|H2A1P_MOUSE,sp|Q8BFU2|H2A3_MOUSE,sp|C0HKE6|H2A1I_MOUSE,sp|C0HKE7|H2A1N_MOUSE,sp|Q64522|H2A2B_MOUSE,sp|C0HKE2|H2A1C_MOUSE	541704	5	1904.77	1919.75	1934.77	472.769
AGLQFPVGR		2	G14.mzML	sp|C0HKE5|H2A1G_MOUSE,sp|C0HKE1|H2A1B_MOUSE,sp|C0HKE3|H2A1D_MOUSE,sp|C0HKE8|H2A1O_MOUSE,sp|Q64523|H2A2C_MOUSE,sp|Q8CGP6|H2A1H_MOUSE,sp|C0HKE4|H2A1E_MOUSE,sp|Q6GSS7|H2A2A_MOUSE,sp|Q8CGP5|H2A1F_MOUSE,sp|C0HKE9|H2A1P_MOUSE,sp|Q8BFU2|H2A3_MOUSE,sp|C0HKE6|H2A1I_MOUSE,sp|C0HKE7|H2A1N_MOUSE,sp|Q64522|H2A2B_MOUSE,sp|C0HKE2|H2A1C_MOUSE	541704	5	1904.77	1919.75	1934.77	472.769
SGRGKQGGKA	1 Acetylation,5 unknown (K+42.010565)	2	G21 21.mzML	sp|C0HKE5|H2A1G_MOUSE,sp|C0HKE1|H2A1B_MOUSE,sp|C0HKE3|H2A1D_MOUSE,sp|C0HKE8|H2A1O_MOUSE,sp|Q64523|H2A2C_MOUSE,sp|Q8CGP6|H2A1H_MOUSE,sp|C0HKE4|H2A1E_MOUSE,sp|Q6GSS7|H2A2A_MOUSE,sp|Q8CGP5|H2A1F_MOUSE,sp|C0HKE9|H2A1P_MOUSE,sp|Q8BFU2|H2A3_MOUSE,sp|C0HKE6|H2A1I_MOUSE,sp|C0HKE7|H2A1N_MOUSE,sp|Q64522|H2A2B_MOUSE,sp|C0HKE2|H2A1C_MOUSE	1902294	5	641.178	653.206	665.254	515.275
SGRGKQGGKA	1 Acetylation,5 unknown (K+42.010565)	2	G21.mzML	sp|C0HKE5|H2A1G_MOUSE,sp|C0HKE1|H2A1B_MOUSE,sp|C0HKE3|H2A1D_MOUSE,sp|C0HKE8|H2A1O_MOUSE,sp|Q64523|H2A2C_MOUSE,sp|Q8CGP6|H2A1H_MOUSE,sp|C0HKE4|H2A1E_MOUSE,sp|Q6GSS7|H2A2A_MOUSE,sp|Q8CGP5|H2A1F_MOUSE,sp|C0HKE9|H2A1P_MOUSE,sp|Q8BFU2|H2A3_MOUSE,sp|C0HKE6|H2A1I_MOUSE,sp|C0HKE7|H2A1N_MOUSE,sp|Q64522|H2A2B_MOUSE,sp|C0HKE2|H2A1C_MOUSE	1902294	5	641.178	653.206	665.254	515.275
AQGGVLPNIQ		2	G21 21.mzML	sp|C0HKE5|H2A1G_MOUSE,sp|C0HKE1|H2A1B_MOUSE,sp|C0HKE3|H2A1D_MOUSE,sp|C0HKE8|H2A1O_MOUSE,sp|Q64523|H2A2C_MOUSE,sp|Q8CGP6|H2A1H_MOUSE,sp|C0HKE4|H2A1E_MOUSE,sp|Q6GSS7|H2A2A_MOUSE,sp|Q8CGP5|H2A1F_MOUSE,sp|C0HKE9|H2A1P_MOUSE,sp|Q8BFU2|H2A3_MOUSE,sp|C0HKE6|H2A1I_MOUSE,sp|C0HKE7|H2A1N_MOUSE,sp|Q64522|H2A2B_MOUSE,sp|C0HKE2|H2A1C_MOUSE	1.98482e+06	5	2015.74	2030.73	2045.74	498.777
AQGGVLPNIQ		2	G21.mzML	sp|C0HKE5|H2A1G_MOUSE,sp|C0HKE1|H2A1B_MOUSE,sp|C0HKE3|H2A1D_MOUSE,sp|C0HKE8|H2A1O_MOUSE,sp|Q64523|H2A2C_MOUSE,sp|Q8CGP6|H2A1H_MOUSE,sp|C0HKE4|H2A1E_MOUSE,sp|Q6GSS7|H2A2A_MOUSE,sp|Q8CGP5|H2A1F_MOUSE,sp|C0HKE9|H2A1P_MOUSE,sp|Q8BFU2|H2A3_MOUSE,sp|C0HKE6|H2A1I_MOUSE,sp|C0HKE7|H2A1N_MOUSE,sp|Q64522|H2A2B_MOUSE,sp|C0HKE2|H2A1C_MOUSE	1.98482e+06	5	2015.74	2030.73	2045.74	498.777
AGLQFPVGRV		2	G21 21.mzML	sp|C0HKE5|H2A1G_MOUSE,sp|C0HKE1|H2A1B_MOUSE,sp|C0HKE3|H2A1D_MOUSE,sp|C0HKE8|H2A1O_MOUSE,sp|Q64523|H2A2C_MOUSE,sp|Q8CGP6|H2A1H_MOUSE,sp|C0HKE4|H2A1E_MOUSE,sp|Q6GSS7|H2A2A_MOUSE,sp|Q8CGP5|H2A1F_MOUSE,sp|C0HKE9|H2A1P_MOUSE,sp|Q8BFU2|H2A3_MOUSE,sp|C0HKE6|H2A1I_MOUSE,sp|C0HKE7|H2A1N_MOUSE,sp|Q64522|H2A2B_MOUSE,sp|C0HKE2|H2A1C_MOUSE	2.42136e+06	5	2087.89	2099.93	2123.99	522.303
AGLQFPVGRV		2	G21.mzML	sp|C0HKE5|H2A1G_MOUSE,sp|C0HKE1|H2A1B_MOUSE,sp|C0HKE3|H2A1D_MOUSE,sp|C0HKE8|H2A1O_MOUSE,sp|Q64523|H2A2C_MOUSE,sp|Q8CGP6|H2A1H_MOUSE,sp|C0HKE4|H2A1E_MOUSE,sp|Q6GSS7|H2A2A_MOUSE,sp|Q8CGP5|H2A1F_MOUSE,sp|C0HKE9|H2A1P_MOUSE,sp|Q8BFU2|H2A3_MOUSE,sp|C0HKE6|H2A1I_MOUSE,sp|C0HKE7|H2A1N_MOUSE,sp|Q64522|H2A2B_MOUSE,sp|C0HKE2|H2A1C_MOUSE	2.42136e+06	5	2087.89	2099.93	2123.99	522.303
AVLLPKKTESH		3	G21 21.mzML	sp|C0HKE5|H2A1G_MOUSE,sp|C0HKE1|H2A1B_MOUSE,sp|C0HKE3|H2A1D_MOUSE,sp|C0HKE8|H2A1O_MOUSE,sp|Q64523|H2A2C_MOUSE,sp|Q8CGP6|H2A1H_MOUSE,sp|C0HKE4|H2A1E_MOUSE,sp|Q6GSS7|H2A2A_MOUSE,sp|Q8CGP5|H2A1F_MOUSE,sp|C0HKE9|H2A1P_MOUSE,sp|Q8BFU2|H2A3_MOUSE,sp|C0HKE6|H2A1I_MOUSE,sp|C0HKE7|H2A1N_MOUSE,sp|Q64522|H2A2B_MOUSE,sp|C0HKE2|H2A1C_MOUSE	3382669	5	779.814	794.922	806.962	408.243
AVLLPKKTESH		3	G21.mzML	sp|C0HKE5|H2A1G_MOUSE,sp|C0HKE1|H2A1B_MOUSE,sp|C0HKE3|H2A1D_MOUSE,sp|C0HKE8|H2A1O_MOUSE,sp|Q64523|H2A2C_MOUSE,sp|Q8CGP6|H2A1H_MOUSE,sp|C0HKE4|H2A1E_MOUSE,sp|Q6GSS7|H2A2A_MOUSE,sp|Q8CGP5|H2A1F_MOUSE,sp|C0HKE9|H2A1P_MOUSE,sp|Q8BFU2|H2A3_MOUSE,sp|C0HKE6|H2A1I_MOUSE,sp|C0HKE7|H2A1N_MOUSE,sp|Q64522|H2A2B_MOUSE,sp|C0HKE2|H2A1C_MOUSE	3382669	5	779.814	794.922	806.962	408.243
QFPVGRVH	1 Pyro-glu from Q	2	G21 21.mzML	sp|C0HKE5|H2A1G_MOUSE,sp|C0HKE1|H2A1B_MOUSE,sp|C0HKE3|H2A1D_MOUSE,sp|C0HKE8|H2A1O_MOUSE,sp|Q64523|H2A2C_MOUSE,sp|Q8CGP6|H2A1H_MOUSE,sp|C0HKE4|H2A1E_MOUSE,sp|Q6GSS7|H2A2A_MOUSE,sp|Q8CGP5|H2A1F_MOUSE,sp|C0HKE9|H2A1P_MOUSE,sp|Q8BFU2|H2A3_MOUSE,sp|C0HKE6|H2A1I_MOUSE,sp|C0HKE7|H2A1N_MOUSE,sp|Q64522|H2A2B_MOUSE,sp|C0HKE2|H2A1C_MOUSE	5335527	5	1657.25	1675.24	1696.11	461.748
QFPVGRVH	1 Pyro-glu from Q	2	G21.mzML	sp|C0HKE5|H2A1G_MOUSE,sp|C0HKE1|H2A1B_MOUSE,sp|C0HKE3|H2A1D_MOUSE,sp|C0HKE8|H2A1O_MOUSE,sp|Q64523|H2A2C_MOUSE,sp|Q8CGP6|H2A1H_MOUSE,sp|C0HKE4|H2A1E_MOUSE,sp|Q6GSS7|H2A2A_MOUSE,sp|Q8CGP5|H2A1F_MOUSE,sp|C0HKE9|H2A1P_MOUSE,sp|Q8BFU2|H2A3_MOUSE,sp|C0HKE6|H2A1I_MOUSE,sp|C0HKE7|H2A1N_MOUSE,sp|Q64522|H2A2B_MOUSE,sp|C0HKE2|H2A1C_MOUSE	5335527	5	1657.25	1675.24	1696.11	461.748
GLQFPVGRV		2	G21 21.mzML	sp|C0HKE5|H2A1G_MOUSE,sp|C0HKE1|H2A1B_MOUSE,sp|C0HKE3|H2A1D_MOUSE,sp|C0HKE8|H2A1O_MOUSE,sp|Q64523|H2A2C_MOUSE,sp|Q8CGP6|H2A1H_MOUSE,sp|C0HKE4|H2A1E_MOUSE,sp|Q6GSS7|H2A2A_MOUSE,sp|Q8CGP5|H2A1F_MOUSE,sp|C0HKE9|H2A1P_MOUSE,sp|Q8BFU2|H2A3_MOUSE,sp|C0HKE6|H2A1I_MOUSE,sp|C0HKE7|H2A1N_MOUSE,sp|Q64522|H2A2B_MOUSE,sp|C0HKE2|H2A1C_MOUSE	6.4115e+06	5	2033.73	2048.75	2075.79	486.785
GLQFPVGRV		2	G21.mzML	sp|C0HKE5|H2A1G_MOUSE,sp|C0HKE1|H2A1B_MOUSE,sp|C0HKE3|H2A1D_MOUSE,sp|C0HKE8|H2A1O_MOUSE,sp|Q64523|H2A2C_MOUSE,sp|Q8CGP6|H2A1H_MOUSE,sp|C0HKE4|H2A1E_MOUSE,sp|Q6GSS7|H2A2A_MOUSE,sp|Q8CGP5|H2A1F_MOUSE,sp|C0HKE9|H2A1P_MOUSE,sp|Q8BFU2|H2A3_MOUSE,sp|C0HKE6|H2A1I_MOUSE,sp|C0HKE7|H2A1N_MOUSE,sp|Q64522|H2A2B_MOUSE,sp|C0HKE2|H2A1C_MOUSE	6.4115e+06	5	2033.73	2048.75	2075.79	486.785
SEFGDSSSPATR		2	G16 16.mzML	sp|E9PV24|FIBA_MOUSE	30790.1	3	1082.73	1091.85	1107.02	620.776
SEFGDSSSPATR		2	G16.mzML	sp|E9PV24|FIBA_MOUSE	30790.1	3	1082.73	1091.85	1107.02	620.776
TTDTEDKGEFLSEGGGV	1 Formylation,7 carboxyethyl,6 Dehydration	2	G17 17.mzML	sp|E9PV24|FIBA_MOUSE	33316.8	3	2207.81	2219.86	2231.84	912.395
TTDTEDKGEFLSEGGGV	1 Formylation,7 carboxyethyl,6 Dehydration	2	G17.mzML	sp|E9PV24|FIBA_MOUSE	33316.8	3	2207.81	2219.86	2231.84	912.395
DTEDKGEFL		2	G22 22.mzML	sp|E9PV24|FIBA_MOUSE	40217.1	3	1636.82	1648.91	1661.02	527.24
DTEDKGEFL		2	G22.mzML	sp|E9PV24|FIBA_MOUSE	40217.1	3	1636.82	1648.91	1661.02	527.24
TEDKGEFLSEGGGV		2	G13 13.mzML	sp|E9PV24|FIBA_MOUSE	44774.8	3	1800.4	1812.42	1824.5	712.831
TEDKGEFLSEGGGV		2	G13.mzML	sp|E9PV24|FIBA_MOUSE	44774.8	3	1800.4	1812.42	1824.5	712.831
TDTEDKGEFLSEGGGVR	6 carboxyethyl,3 Dehydration	3	G20 20.mzML	sp|E9PV24|FIBA_MOUSE	49948.8	3	1848.59	1869.64	1878.62	617.618
TDTEDKGEFLSEGGGVR	6 carboxyethyl,3 Dehydration	3	G20.mzML	sp|E9PV24|FIBA_MOUSE	49948.8	3	1848.59	1869.64	1878.62	617.618
DTEDKGEFL		2	G20 20.mzML	sp|E9PV24|FIBA_MOUSE	51587.3	3	1689.6	1701.62	1713.59	527.24
DTEDKGEFL		2	G20.mzML	sp|E9PV24|FIBA_MOUSE	51587.3	3	1689.6	1701.62	1713.59	527.24
SQLQEAPPEWK		2	G13 13.mzML	sp|E9PV24|FIBA_MOUSE	56939.4	3	1679.88	1694.98	1707.04	656.83
SQLQEAPPEWK		2	G13.mzML	sp|E9PV24|FIBA_MOUSE	56939.4	3	1679.88	1694.98	1707.04	656.83
DTEDKGEFL		2	G7 7.mzML	sp|E9PV24|FIBA_MOUSE	57385.5	3	1773	1784.99	1799.97	527.24
DTEDKGEFL		2	G7.mzML	sp|E9PV24|FIBA_MOUSE	57385.5	3	1773	1784.99	1799.97	527.24
EDKGEFLSEGGGVR		3	G15 15.mzML	sp|E9PV24|FIBA_MOUSE	61182.7	3	1358.96	1371.03	1382.97	493.907
EDKGEFLSEGGGVR		3	G15.mzML	sp|E9PV24|FIBA_MOUSE	61182.7	3	1358.96	1371.03	1382.97	493.907
SEFGDSSSPATR		2	G4 4.mzML	sp|E9PV24|FIBA_MOUSE	61409.7	3	1180.06	1192.21	1204.34	620.776
SEFGDSSSPATR		2	G4.mzML	sp|E9PV24|FIBA_MOUSE	61409.7	3	1180.06	1192.21	1204.34	620.776
EFLSEGGGVR		2	G3 3.mzML	sp|E9PV24|FIBA_MOUSE	63268.7	3	1583.33	1595.21	1610.04	525.764
EFLSEGGGVR		2	G3.mzML	sp|E9PV24|FIBA_MOUSE	63268.7	3	1583.33	1595.21	1610.04	525.764
DTEDKGEFL		2	G19 19.mzML	sp|E9PV24|FIBA_MOUSE	65243.8	3	1683.95	1696.05	1708.1	527.24
DTEDKGEFL		2	G19.mzML	sp|E9PV24|FIBA_MOUSE	65243.8	3	1683.95	1696.05	1708.1	527.24
EDKGEFLSEGGGVR	1 Pyro-glu from E	2	G6 6.mzML	sp|E9PV24|FIBA_MOUSE	69110.9	3	1604.38	1616.34	1628.17	731.352
EDKGEFLSEGGGVR	1 Pyro-glu from E	2	G6.mzML	sp|E9PV24|FIBA_MOUSE	69110.9	3	1604.38	1616.34	1628.17	731.352
EDKGEFLSEGGGV		2	G3 3.mzML	sp|E9PV24|FIBA_MOUSE	71623.8	3	1913.25	1925.33	1940.38	662.307
EDKGEFLSEGGGV		2	G3.mzML	sp|E9PV24|FIBA_MOUSE	71623.8	3	1913.25	1925.33	1940.38	662.307
DTEDKGEFL		2	G11 11.mzML	sp|E9PV24|FIBA_MOUSE	78941.4	3	1775.82	1787.9	1800.03	527.24
DTEDKGEFL		2	G11.mzML	sp|E9PV24|FIBA_MOUSE	78941.4	3	1775.82	1787.9	1800.03	527.24
TEDKGEFLSEGGGV		2	G18 18.mzML	sp|E9PV24|FIBA_MOUSE	83825.7	3	1747.53	1759.54	1774.49	712.831
TEDKGEFLSEGGGV		2	G18.mzML	sp|E9PV24|FIBA_MOUSE	83825.7	3	1747.53	1759.54	1774.49	712.831
DKGEFLSEGGGVR		2	G15 15.mzML	sp|E9PV24|FIBA_MOUSE	93585.2	3	1674.4	1686.44	1698.52	675.836
DKGEFLSEGGGVR		2	G15.mzML	sp|E9PV24|FIBA_MOUSE	93585.2	3	1674.4	1686.44	1698.52	675.836
TTDTEDKGEFLSEGGGVR	1 Acetylation,4 Acetylation,2 2-amino-3-oxo-butanoic_acid	3	G15 15.mzML	sp|E9PV24|FIBA_MOUSE	93585.2	3	1674.4	1686.44	1698.52	660.632
TTDTEDKGEFLSEGGGVR	1 Acetylation,4 Acetylation,2 2-amino-3-oxo-butanoic_acid	3	G15.mzML	sp|E9PV24|FIBA_MOUSE	93585.2	3	1674.4	1686.44	1698.52	660.632
TDTEDKGEFLSEGGGVR	17 Methylation	3	G5 5.mzML	sp|E9PV24|FIBA_MOUSE	94019.3	3	1191.58	1203.74	1215.86	604.287
TDTEDKGEFLSEGGGVR	17 Methylation	3	G5.mzML	sp|E9PV24|FIBA_MOUSE	94019.3	3	1191.58	1203.74	1215.86	604.287
GEFLSEGGGVR		2	G21 21.mzML	sp|E9PV24|FIBA_MOUSE	96756.6	3	1436.1	1448.08	1460.1	554.275
GEFLSEGGGVR		2	G21.mzML	sp|E9PV24|FIBA_MOUSE	96756.6	3	1436.1	1448.08	1460.1	554.275
TDTEDKGEFLSEG		2	G11 11.mzML	sp|E9PV24|FIBA_MOUSE	101201	3	1619.41	1631.39	1643.46	714.312
TDTEDKGEFLSEG		2	G11.mzML	sp|E9PV24|FIBA_MOUSE	101201	3	1619.41	1631.39	1643.46	714.312
TEDKGEFLSEGGGVR		3	G16 16.mzML	sp|E9PV24|FIBA_MOUSE	101586	3	1330.04	1342.14	1351.14	527.59
TEDKGEFLSEGGGVR		3	G16.mzML	sp|E9PV24|FIBA_MOUSE	101586	3	1330.04	1342.14	1351.14	527.59
TVTGPDGR		2	G7 7.mzML	sp|E9PV24|FIBA_MOUSE	106434	3	807.157	816.265	828.422	401.706
TVTGPDGR		2	G7.mzML	sp|E9PV24|FIBA_MOUSE	106434	3	807.157	816.265	828.422	401.706
GSKAENPTNPGP		2	G1 1.mzML	sp|E9PV24|FIBA_MOUSE	108025	3	889.935	902.069	914.217	584.783
GSKAENPTNPGP		2	G1.mzML	sp|E9PV24|FIBA_MOUSE	108025	3	889.935	902.069	914.217	584.783
SQLQEAPPEWK		2	G7 7.mzML	sp|E9PV24|FIBA_MOUSE	110402	3	1680.49	1692.47	1710.44	656.83
SQLQEAPPEWK		2	G7.mzML	sp|E9PV24|FIBA_MOUSE	110402	3	1680.49	1692.47	1710.44	656.83
TDTEDKGEFLSEGGGVR	2 Dehydration,4 Carboxylation	3	G5 5.mzML	sp|E9PV24|FIBA_MOUSE	114285	3	1943.91	1949.92	1964.92	608.275
TDTEDKGEFLSEGGGVR	2 Dehydration,4 Carboxylation	3	G5.mzML	sp|E9PV24|FIBA_MOUSE	114285	3	1943.91	1949.92	1964.92	608.275
EDKGEFLSEGGGV		2	G1 1.mzML	sp|E9PV24|FIBA_MOUSE	114418	3	1867.43	1879.36	1891.43	662.307
EDKGEFLSEGGGV		2	G1.mzML	sp|E9PV24|FIBA_MOUSE	114418	3	1867.43	1879.36	1891.43	662.307
TVTGPDGR		2	G10 10.mzML	sp|E9PV24|FIBA_MOUSE	124407	3	787.709	799.865	812.021	401.706
TVTGPDGR		2	G10.mzML	sp|E9PV24|FIBA_MOUSE	124407	3	787.709	799.865	812.021	401.706
EFLSEGGGVR		2	G14 14.mzML	sp|E9PV24|FIBA_MOUSE	128921	3	1357	1369.1	1381.1	525.764
EFLSEGGGVR		2	G14.mzML	sp|E9PV24|FIBA_MOUSE	128921	3	1357	1369.1	1381.1	525.764
EDKGEFLSEGGGV		2	G14 14.mzML	sp|E9PV24|FIBA_MOUSE	132165	3	1824.22	1839.12	1851.16	662.307
EDKGEFLSEGGGV		2	G14.mzML	sp|E9PV24|FIBA_MOUSE	132165	3	1824.22	1839.12	1851.16	662.307
SPVPDLVPGSFK		2	G17 17.mzML	sp|E9PV24|FIBA_MOUSE	132414	3	2227.94	2236.95	2249.06	621.84
SPVPDLVPGSFK		2	G17.mzML	sp|E9PV24|FIBA_MOUSE	132414	3	2227.94	2236.95	2249.06	621.84
GSKAENPTNPGP		2	G15 15.mzML	sp|E9PV24|FIBA_MOUSE	134435	3	838.348	850.48	859.592	584.783
GSKAENPTNPGP		2	G15.mzML	sp|E9PV24|FIBA_MOUSE	134435	3	838.348	850.48	859.592	584.783
GSKAENPTNPGP		2	G3 3.mzML	sp|E9PV24|FIBA_MOUSE	135156	3	901.494	913.582	925.743	584.783
GSKAENPTNPGP		2	G3.mzML	sp|E9PV24|FIBA_MOUSE	135156	3	901.494	913.582	925.743	584.783
GSKAENPTNPGP		2	G10 10.mzML	sp|E9PV24|FIBA_MOUSE	146817	3	894.73	906.869	919.025	584.783
GSKAENPTNPGP		2	G10.mzML	sp|E9PV24|FIBA_MOUSE	146817	3	894.73	906.869	919.025	584.783
EDKGEFLSEGGGVR		3	G2 2.mzML	sp|E9PV24|FIBA_MOUSE	160573	3	1647.91	1662.93	1677.97	493.907
EDKGEFLSEGGGVR		3	G2.mzML	sp|E9PV24|FIBA_MOUSE	160573	3	1647.91	1662.93	1677.97	493.907
GSKAENPTNPGP		2	G21 21.mzML	sp|E9PV24|FIBA_MOUSE	161254	3	786.432	798.499	810.565	584.783
GSKAENPTNPGP		2	G21.mzML	sp|E9PV24|FIBA_MOUSE	161254	3	786.432	798.499	810.565	584.783
MADEAGSEAHREGET	1 Oxidation	2	G18 18.mzML	sp|E9PV24|FIBA_MOUSE	189208	3	700.367	712.509	724.645	803.326
MADEAGSEAHREGET	1 Oxidation	2	G18.mzML	sp|E9PV24|FIBA_MOUSE	189208	3	700.367	712.509	724.645	803.326
MADEAGSEAHREGET	1 Oxidation	2	G19 19.mzML	sp|E9PV24|FIBA_MOUSE	189450	3	698.954	711.1	723.254	803.326
MADEAGSEAHREGET	1 Oxidation	2	G19.mzML	sp|E9PV24|FIBA_MOUSE	189450	3	698.954	711.1	723.254	803.326
TTDTEDKGEFLSEGGGVR	7 Lysine oxidation to aminoadipic semialdehyde,3 Dehydration	3	G5 5.mzML	sp|E9PV24|FIBA_MOUSE	197708	3	1677.05	1692.03	1707.06	626.95
TTDTEDKGEFLSEGGGVR	7 Lysine oxidation to aminoadipic semialdehyde,3 Dehydration	3	G5.mzML	sp|E9PV24|FIBA_MOUSE	197708	3	1677.05	1692.03	1707.06	626.95
SPVPDLVPGSFK		2	G22 22.mzML	sp|E9PV24|FIBA_MOUSE	202129	3	2155.19	2170.33	2182.47	621.84
SPVPDLVPGSFK		2	G22.mzML	sp|E9PV24|FIBA_MOUSE	202129	3	2155.19	2170.33	2182.47	621.84
GEFLSEGGGVR		2	G13 13.mzML	sp|E9PV24|FIBA_MOUSE	203460	3	1544.66	1553.68	1568.56	554.275
GEFLSEGGGVR		2	G13.mzML	sp|E9PV24|FIBA_MOUSE	203460	3	1544.66	1553.68	1568.56	554.275
KGEFLSEGGGVR		2	G13 13.mzML	sp|E9PV24|FIBA_MOUSE	205844	3	1529.84	1544.91	1562.86	618.323
KGEFLSEGGGVR		2	G13.mzML	sp|E9PV24|FIBA_MOUSE	205844	3	1529.84	1544.91	1562.86	618.323
TDTEDKGEFLSEGGGVR	2 Dehydration,4 Carboxylation	3	G15 15.mzML	sp|E9PV24|FIBA_MOUSE	206819	3	1839.32	1860.49	1890.66	608.275
TDTEDKGEFLSEGGGVR	2 Dehydration,4 Carboxylation	3	G15.mzML	sp|E9PV24|FIBA_MOUSE	206819	3	1839.32	1860.49	1890.66	608.275
GSKAENPTNPGP		2	G16 16.mzML	sp|E9PV24|FIBA_MOUSE	228517	3	843.029	855.182	867.273	584.783
GSKAENPTNPGP		2	G16.mzML	sp|E9PV24|FIBA_MOUSE	228517	3	843.029	855.182	867.273	584.783
WTTDTEDKGEFLSEGGGVR	2 unknown (T+79.966331),8 Lysine oxidation to aminoadipic semialdehyde	3	G21 21.mzML	sp|E9PV24|FIBA_MOUSE	230723	3	2202.81	2217.87	2232.9	721.635
WTTDTEDKGEFLSEGGGVR	2 unknown (T+79.966331),8 Lysine oxidation to aminoadipic semialdehyde	3	G21.mzML	sp|E9PV24|FIBA_MOUSE	230723	3	2202.81	2217.87	2232.9	721.635
GSKAENPTNPGP		2	G18 18.mzML	sp|E9PV24|FIBA_MOUSE	270594	3	821.021	833.164	845.273	584.783
GSKAENPTNPGP		2	G18.mzML	sp|E9PV24|FIBA_MOUSE	270594	3	821.021	833.164	845.273	584.783
GSKAENPTNPGP		2	G4 4.mzML	sp|E9PV24|FIBA_MOUSE	284006	3	900.598	912.742	921.858	584.783
GSKAENPTNPGP		2	G4.mzML	sp|E9PV24|FIBA_MOUSE	284006	3	900.598	912.742	921.858	584.783
EDKGEFLSEGGGVR	1 Pyro-glu from E	2	G11 11.mzML	sp|E9PV24|FIBA_MOUSE	285262	3	1601.47	1613.44	1634.41	731.352
EDKGEFLSEGGGVR	1 Pyro-glu from E	2	G11.mzML	sp|E9PV24|FIBA_MOUSE	285262	3	1601.47	1613.44	1634.41	731.352
TVTGPDGR		2	G18 18.mzML	sp|E9PV24|FIBA_MOUSE	326146	3	732.447	744.569	756.68	401.706
TVTGPDGR		2	G18.mzML	sp|E9PV24|FIBA_MOUSE	326146	3	732.447	744.569	756.68	401.706
TDTEDKGEFLSEGGGVR	6 Formylation	3	G14 14.mzML	sp|E9PV24|FIBA_MOUSE	341365	3	1722.46	1740.46	1761.37	608.946
TDTEDKGEFLSEGGGVR	6 Formylation	3	G14.mzML	sp|E9PV24|FIBA_MOUSE	341365	3	1722.46	1740.46	1761.37	608.946
KQVTKTY		2	G21 21.mzML	sp|E9PV24|FIBA_MOUSE	372857	3	640.932	652.977	665.008	434.25
KQVTKTY		2	G21.mzML	sp|E9PV24|FIBA_MOUSE	372857	3	640.932	652.977	665.008	434.25
ENPTNPGPGGSG		2	G10 10.mzML	sp|E9PV24|FIBA_MOUSE	378819	3	3495.74	3504.71	3534.7	542.239
ENPTNPGPGGSG		2	G10.mzML	sp|E9PV24|FIBA_MOUSE	378819	3	3495.74	3504.71	3534.7	542.239
DKGEFLSEGGGVR		2	G1 1.mzML	sp|E9PV24|FIBA_MOUSE	380979	3	1570.32	1585.4	1612.33	675.836
DKGEFLSEGGGVR		2	G1.mzML	sp|E9PV24|FIBA_MOUSE	380979	3	1570.32	1585.4	1612.33	675.836
KGEFLSEGGGVR		2	G4 4.mzML	sp|E9PV24|FIBA_MOUSE	458711	3	1571.45	1592.57	1610.49	618.323
KGEFLSEGGGVR		2	G4.mzML	sp|E9PV24|FIBA_MOUSE	458711	3	1571.45	1592.57	1610.49	618.323
DTEDKGEFLSEGGGVR	4 Dehydration,5 Hexose	3	G17 17.mzML	sp|E9PV24|FIBA_MOUSE	466177	3	1531.87	1552.63	1573.58	613.946
DTEDKGEFLSEGGGVR	4 Dehydration,5 Hexose	3	G17.mzML	sp|E9PV24|FIBA_MOUSE	466177	3	1531.87	1552.63	1573.58	613.946
KGEFLSEGGGVR		2	G17 17.mzML	sp|E9PV24|FIBA_MOUSE	481914	3	1531.87	1555.62	1588.56	618.323
KGEFLSEGGGVR		2	G17.mzML	sp|E9PV24|FIBA_MOUSE	481914	3	1531.87	1555.62	1588.56	618.323
TDTEDKGEFLSEGGGVR	6 Formylation	3	G20 20.mzML	sp|E9PV24|FIBA_MOUSE	484658	3	1782.64	1806.46	1833.53	608.946
TDTEDKGEFLSEGGGVR	6 Formylation	3	G20.mzML	sp|E9PV24|FIBA_MOUSE	484658	3	1782.64	1806.46	1833.53	608.946
TDTEDKGEFLSEGGGVR	11 unknown (S+79.966331)	3	G14 14.mzML	sp|E9PV24|FIBA_MOUSE	492544	3	1578.68	1590.45	1644.34	626.27
TDTEDKGEFLSEGGGVR	11 unknown (S+79.966331)	3	G14.mzML	sp|E9PV24|FIBA_MOUSE	492544	3	1578.68	1590.45	1644.34	626.27
TDTEDKGEFLSEGGGVR	11 unknown (S+79.966331)	3	G3 3.mzML	sp|E9PV24|FIBA_MOUSE	512487	3	1670.11	1706.28	1739.35	626.27
TDTEDKGEFLSEGGGVR	11 unknown (S+79.966331)	3	G3.mzML	sp|E9PV24|FIBA_MOUSE	512487	3	1670.11	1706.28	1739.35	626.27
TDTEDKGEFLSEGGGVR	11 unknown (S+79.966331)	3	G18 18.mzML	sp|E9PV24|FIBA_MOUSE	527477	3	1525.48	1540.29	1576.29	626.27
TDTEDKGEFLSEGGGVR	11 unknown (S+79.966331)	3	G18.mzML	sp|E9PV24|FIBA_MOUSE	527477	3	1525.48	1540.29	1576.29	626.27
TTDTEDKGEFLSEGGGVR	7 carboxyethyl,4 Dehydration,1 Formylation	3	G7 7.mzML	sp|E9PV24|FIBA_MOUSE	581214	3	3470.61	3482.55	3494.46	660.632
TTDTEDKGEFLSEGGGVR	7 carboxyethyl,4 Dehydration,1 Formylation	3	G7.mzML	sp|E9PV24|FIBA_MOUSE	581214	3	3470.61	3482.55	3494.46	660.632
TDTEDKGEFLSEGGGVR	1 Formylation	2	G14 14.mzML	sp|E9PV24|FIBA_MOUSE	584988	3	1821.98	1836.87	1848.88	912.916
TDTEDKGEFLSEGGGVR	1 Formylation	2	G14.mzML	sp|E9PV24|FIBA_MOUSE	584988	3	1821.98	1836.87	1848.88	912.916
TTDTEDKGEFLSEGGGVR	7 Lysine oxidation to aminoadipic semialdehyde,3 Dehydration	3	G19 19.mzML	sp|E9PV24|FIBA_MOUSE	664036	3	1759.26	1777.3	1807.19	626.95
TTDTEDKGEFLSEGGGVR	7 Lysine oxidation to aminoadipic semialdehyde,3 Dehydration	3	G19.mzML	sp|E9PV24|FIBA_MOUSE	664036	3	1759.26	1777.3	1807.19	626.95
GSKAENPTNPGP		2	G20 20.mzML	sp|E9PV24|FIBA_MOUSE	664812	3	827.271	842.416	851.469	584.783
GSKAENPTNPGP		2	G20.mzML	sp|E9PV24|FIBA_MOUSE	664812	3	827.271	842.416	851.469	584.783
TTDTEDKGEFLSEGGGVR	7 Lysine oxidation to aminoadipic semialdehyde,3 Dehydration	3	G18 18.mzML	sp|E9PV24|FIBA_MOUSE	671434	3	1525.48	1540.29	1573.28	626.95
TTDTEDKGEFLSEGGGVR	7 Lysine oxidation to aminoadipic semialdehyde,3 Dehydration	3	G18.mzML	sp|E9PV24|FIBA_MOUSE	671434	3	1525.48	1540.29	1573.28	626.95
KGEFLSEGGGVR		2	G18 18.mzML	sp|E9PV24|FIBA_MOUSE	734589	3	1525.48	1540.29	1576.29	618.323
KGEFLSEGGGVR		2	G18.mzML	sp|E9PV24|FIBA_MOUSE	734589	3	1525.48	1540.29	1576.29	618.323
GSKAENPTNPGP		2	G12 12.mzML	sp|E9PV24|FIBA_MOUSE	746449	3	874.163	889.347	898.469	584.783
GSKAENPTNPGP		2	G12.mzML	sp|E9PV24|FIBA_MOUSE	746449	3	874.163	889.347	898.469	584.783
TTDTEDKGEFLSEGGGVR	7 Lysine oxidation to aminoadipic semialdehyde,3 Dehydration	3	G3 3.mzML	sp|E9PV24|FIBA_MOUSE	756662	3	1667.1	1703.27	1736.33	626.95
TTDTEDKGEFLSEGGGVR	7 Lysine oxidation to aminoadipic semialdehyde,3 Dehydration	3	G3.mzML	sp|E9PV24|FIBA_MOUSE	756662	3	1667.1	1703.27	1736.33	626.95
KGEFLSEGGGVR		2	G3 3.mzML	sp|E9PV24|FIBA_MOUSE	757202	3	1667.1	1703.27	1736.33	618.323
KGEFLSEGGGVR		2	G3.mzML	sp|E9PV24|FIBA_MOUSE	757202	3	1667.1	1703.27	1736.33	618.323
KGEFLSEGGGVR		2	G14 14.mzML	sp|E9PV24|FIBA_MOUSE	780950	3	1578.68	1596.41	1644.34	618.323
KGEFLSEGGGVR		2	G14.mzML	sp|E9PV24|FIBA_MOUSE	780950	3	1578.68	1596.41	1644.34	618.323
TDTEDKGEFLSEGGGVR	17 Methylation	3	G15 15.mzML	sp|E9PV24|FIBA_MOUSE	786864	3	1556.92	1574.79	1595.83	604.287
TDTEDKGEFLSEGGGVR	17 Methylation	3	G15.mzML	sp|E9PV24|FIBA_MOUSE	786864	3	1556.92	1574.79	1595.83	604.287
ADEAGSEAHREGET		2	G6 6.mzML	sp|E9PV24|FIBA_MOUSE	925576	3	3005.65	3020.74	3032.89	729.808
ADEAGSEAHREGET		2	G6.mzML	sp|E9PV24|FIBA_MOUSE	925576	3	3005.65	3020.74	3032.89	729.808
TDTEDKGEFLS		2	G9 9.mzML	sp|E9PV24|FIBA_MOUSE	1.10203e+06	3	1533.21	1560.21	1593.22	621.28
TDTEDKGEFLS		2	G9.mzML	sp|E9PV24|FIBA_MOUSE	1.10203e+06	3	1533.21	1560.21	1593.22	621.28
TTDTEDKGEFLSEGGGV	4 Dehydration,7 carboxyethyl,1 Formylation	2	G17 17.mzML	sp|E9PV24|FIBA_MOUSE	43140.3	4	2207.81	2219.86	2234.84	912.395
TTDTEDKGEFLSEGGGV	4 Dehydration,7 carboxyethyl,1 Formylation	2	G17.mzML	sp|E9PV24|FIBA_MOUSE	43140.3	4	2207.81	2219.86	2234.84	912.395
TEDKGEFLSEGGGV		2	G3 3.mzML	sp|E9PV24|FIBA_MOUSE	84879.2	4	1877.29	1895.33	1907.39	712.831
TEDKGEFLSEGGGV		2	G3.mzML	sp|E9PV24|FIBA_MOUSE	84879.2	4	1877.29	1895.33	1907.39	712.831
TEDKGEFLSEGGGV		2	G19 19.mzML	sp|E9PV24|FIBA_MOUSE	108875	4	1729.56	1741.54	1753.56	712.831
TEDKGEFLSEGGGV		2	G19.mzML	sp|E9PV24|FIBA_MOUSE	108875	4	1729.56	1741.54	1753.56	712.831
EDKGEFLSEGGGV		2	G4 4.mzML	sp|E9PV24|FIBA_MOUSE	117510	4	1871.39	1886.34	1901.35	662.307
EDKGEFLSEGGGV		2	G4.mzML	sp|E9PV24|FIBA_MOUSE	117510	4	1871.39	1886.34	1901.35	662.307
SPVPDLVPGSFK		2	G10 10.mzML	sp|E9PV24|FIBA_MOUSE	122168	4	2294.23	2309.25	2324.34	621.84
SPVPDLVPGSFK		2	G10.mzML	sp|E9PV24|FIBA_MOUSE	122168	4	2294.23	2309.25	2324.34	621.84
FLSEGGG		1	G4 4.mzML	sp|E9PV24|FIBA_MOUSE	130177	4	1445.71	1457.74	1469.62	666.309
FLSEGGG		1	G4.mzML	sp|E9PV24|FIBA_MOUSE	130177	4	1445.71	1457.74	1469.62	666.309
WTTDTEDKGEFLSEGGGVR	2 unknown (T+79.966331)	3	G3 3.mzML	sp|E9PV24|FIBA_MOUSE	131599	4	1679.51	1700.59	1715.62	721.979
WTTDTEDKGEFLSEGGGVR	2 unknown (T+79.966331)	3	G3.mzML	sp|E9PV24|FIBA_MOUSE	131599	4	1679.51	1700.59	1715.62	721.979
SPVPDLVPGSFK		2	G20 20.mzML	sp|E9PV24|FIBA_MOUSE	131947	4	2229.86	2244.96	2257.06	621.84
SPVPDLVPGSFK		2	G20.mzML	sp|E9PV24|FIBA_MOUSE	131947	4	2229.86	2244.96	2257.06	621.84
TDTEDKGEFLSEGGGVR	2 Dehydration,4 Carboxylation	3	G13 13.mzML	sp|E9PV24|FIBA_MOUSE	139451	4	1938.73	1950.76	1971.88	608.275
TDTEDKGEFLSEGGGVR	2 Dehydration,4 Carboxylation	3	G13.mzML	sp|E9PV24|FIBA_MOUSE	139451	4	1938.73	1950.76	1971.88	608.275
TDTEDKGE		2	G6 6.mzML	sp|E9PV24|FIBA_MOUSE	144038	4	648.419	660.575	672.685	447.688
TDTEDKGE		2	G6.mzML	sp|E9PV24|FIBA_MOUSE	144038	4	648.419	660.575	672.685	447.688
TDTEDKGE		2	G22 22.mzML	sp|E9PV24|FIBA_MOUSE	147938	4	603.831	615.889	625.011	447.688
TDTEDKGE		2	G22.mzML	sp|E9PV24|FIBA_MOUSE	147938	4	603.831	615.889	625.011	447.688
TEDKGEFLSEGGGVR		3	G14 14.mzML	sp|E9PV24|FIBA_MOUSE	151626	4	1357	1369.1	1381.1	527.59
TEDKGEFLSEGGGVR		3	G14.mzML	sp|E9PV24|FIBA_MOUSE	151626	4	1357	1369.1	1381.1	527.59
TDTEDKGEFLSEGGGVR	11 unknown (S+79.966331)	3	G13 13.mzML	sp|E9PV24|FIBA_MOUSE	155163	4	1535.87	1547.93	1568.8	626.27
TDTEDKGEFLSEGGGVR	11 unknown (S+79.966331)	3	G13.mzML	sp|E9PV24|FIBA_MOUSE	155163	4	1535.87	1547.93	1568.8	626.27
EDKGEFLSEGGGVR		3	G4 4.mzML	sp|E9PV24|FIBA_MOUSE	167250	4	1433.09	1445.14	1457.17	493.907
EDKGEFLSEGGGVR		3	G4.mzML	sp|E9PV24|FIBA_MOUSE	167250	4	1433.09	1445.14	1457.17	493.907
TEDKGEFLSEGGGV		2	G8 8.mzML	sp|E9PV24|FIBA_MOUSE	173112	4	1792.05	1804.07	1815.94	712.831
TEDKGEFLSEGGGV		2	G8.mzML	sp|E9PV24|FIBA_MOUSE	173112	4	1792.05	1804.07	1815.94	712.831
DTEDKGEFL		2	G16 16.mzML	sp|E9PV24|FIBA_MOUSE	176668	4	1695.61	1707.63	1719.7	527.24
DTEDKGEFL		2	G16.mzML	sp|E9PV24|FIBA_MOUSE	176668	4	1695.61	1707.63	1719.7	527.24
SPVPDLVPGSFK		2	G5 5.mzML	sp|E9PV24|FIBA_MOUSE	198335	4	2274.57	2286.51	2301.56	621.84
SPVPDLVPGSFK		2	G5.mzML	sp|E9PV24|FIBA_MOUSE	198335	4	2274.57	2286.51	2301.56	621.84
SPVPDLVPGSFK		2	G14 14.mzML	sp|E9PV24|FIBA_MOUSE	198966	4	2256.96	2271.98	2287.12	621.84
SPVPDLVPGSFK		2	G14.mzML	sp|E9PV24|FIBA_MOUSE	198966	4	2256.96	2271.98	2287.12	621.84
DTEDKGEFL		2	G12 12.mzML	sp|E9PV24|FIBA_MOUSE	204142	4	1758.53	1770.59	1782.63	527.24
DTEDKGEFL		2	G12.mzML	sp|E9PV24|FIBA_MOUSE	204142	4	1758.53	1770.59	1782.63	527.24
DTEDKGEFL		2	G13 13.mzML	sp|E9PV24|FIBA_MOUSE	212874	4	1751.89	1760.97	1772.97	527.24
DTEDKGEFL		2	G13.mzML	sp|E9PV24|FIBA_MOUSE	212874	4	1751.89	1760.97	1772.97	527.24
TDTEDKGEFLSEGGGVR	6 Formylation	3	G13 13.mzML	sp|E9PV24|FIBA_MOUSE	220748	4	1529.84	1547.93	1562.86	608.946
TDTEDKGEFLSEGGGVR	6 Methylation,3 Acetylation	3	G13 13.mzML	sp|E9PV24|FIBA_MOUSE	220748	4	1529.84	1547.93	1562.86	618.29
TDTEDKGEFLSEGGGVR	6 Formylation	3	G13.mzML	sp|E9PV24|FIBA_MOUSE	220748	4	1529.84	1547.93	1562.86	608.946
TDTEDKGEFLSEGGGVR	6 Methylation,3 Acetylation	3	G13.mzML	sp|E9PV24|FIBA_MOUSE	220748	4	1529.84	1547.93	1562.86	618.29
TTDTEDKGEFLSEGGGV	1 Formylation,7 carboxyethyl,6 Dehydration	2	G11 11.mzML	sp|E9PV24|FIBA_MOUSE	229155	4	2271.87	2284.02	2296.15	912.395
TTDTEDKGEFLSEGGGV	1 Formylation,7 carboxyethyl,6 Dehydration	2	G11.mzML	sp|E9PV24|FIBA_MOUSE	229155	4	2271.87	2284.02	2296.15	912.395
SEFGDSSSPATR		2	G7 7.mzML	sp|E9PV24|FIBA_MOUSE	229898	4	1150.76	1162.9	1178.07	620.776
SEFGDSSSPATR		2	G7.mzML	sp|E9PV24|FIBA_MOUSE	229898	4	1150.76	1162.9	1178.07	620.776
FLSEGGG		1	G16 16.mzML	sp|E9PV24|FIBA_MOUSE	236379	4	1360.66	1372.73	1384.68	666.309
FLSEGGG		1	G16.mzML	sp|E9PV24|FIBA_MOUSE	236379	4	1360.66	1372.73	1384.68	666.309
TTDTEDKGEFLSEGGGV	4 Dehydration,7 carboxyethyl,1 Formylation	2	G4 4.mzML	sp|E9PV24|FIBA_MOUSE	237847	4	2291.18	2303.23	2315.23	912.395
TTDTEDKGEFLSEGGGV	4 Dehydration,7 carboxyethyl,1 Formylation	2	G4.mzML	sp|E9PV24|FIBA_MOUSE	237847	4	2291.18	2303.23	2315.23	912.395
SEFGDSSSPATR		2	G6 6.mzML	sp|E9PV24|FIBA_MOUSE	238681	4	1177.38	1189.53	1201.68	620.776
SEFGDSSSPATR		2	G6.mzML	sp|E9PV24|FIBA_MOUSE	238681	4	1177.38	1189.53	1201.68	620.776
TDTEDKGEFLSEGGGVR	11 unknown (S+79.966331)	3	G22 22.mzML	sp|E9PV24|FIBA_MOUSE	240206	4	1549.79	1564.87	1573.88	626.27
TDTEDKGEFLSEGGGVR	11 unknown (S+79.966331)	3	G22.mzML	sp|E9PV24|FIBA_MOUSE	240206	4	1549.79	1564.87	1573.88	626.27
TDTEDKGEFL		2	G20 20.mzML	sp|E9PV24|FIBA_MOUSE	248492	4	1569.73	1581.73	1593.73	577.764
TDTEDKGEFL		2	G20.mzML	sp|E9PV24|FIBA_MOUSE	248492	4	1569.73	1581.73	1593.73	577.764
TEDKGEFLSEGGGV		2	G16 16.mzML	sp|E9PV24|FIBA_MOUSE	258468	4	1753.1	1765.09	1780.14	712.831
TEDKGEFLSEGGGV		2	G16.mzML	sp|E9PV24|FIBA_MOUSE	258468	4	1753.1	1765.09	1780.14	712.831
SPVPDLVPGSF		2	G22 22.mzML	sp|E9PV24|FIBA_MOUSE	261310	4	2806.32	2818.41	2830.55	557.793
SPVPDLVPGSF		2	G22.mzML	sp|E9PV24|FIBA_MOUSE	261310	4	2806.32	2818.41	2830.55	557.793
EDKGEFLSEGGGV		2	G10 10.mzML	sp|E9PV24|FIBA_MOUSE	261740	4	1864.36	1876.3	1891.2	662.307
EDKGEFLSEGGGV		2	G10.mzML	sp|E9PV24|FIBA_MOUSE	261740	4	1864.36	1876.3	1891.2	662.307
TDTEDKGEFLSEGGGVR	11 unknown (S+79.966331)	3	G17 17.mzML	sp|E9PV24|FIBA_MOUSE	282057	4	1531.87	1549.64	1579.56	626.27
TDTEDKGEFLSEGGGVR	11 unknown (S+79.966331)	3	G17.mzML	sp|E9PV24|FIBA_MOUSE	282057	4	1531.87	1549.64	1579.56	626.27
FLSEGGG		1	G9 9.mzML	sp|E9PV24|FIBA_MOUSE	294870	4	1443.95	1455.93	1467.81	666.309
FLSEGGG		1	G9.mzML	sp|E9PV24|FIBA_MOUSE	294870	4	1443.95	1455.93	1467.81	666.309
DTEDKGEFL		2	G1 1.mzML	sp|E9PV24|FIBA_MOUSE	296017	4	1771.3	1786.3	1795.33	527.24
DTEDKGEFL		2	G1.mzML	sp|E9PV24|FIBA_MOUSE	296017	4	1771.3	1786.3	1795.33	527.24
TDTEDKGEFLSEGGGVR	17 Methylation	3	G13 13.mzML	sp|E9PV24|FIBA_MOUSE	301105	4	1595.42	1610.31	1640.42	604.287
TDTEDKGEFLSEGGGVR	17 Methylation	3	G13.mzML	sp|E9PV24|FIBA_MOUSE	301105	4	1595.42	1610.31	1640.42	604.287
TDTEDKGEFLSEGGGVR	11 unknown (S+79.966331)	3	G4 4.mzML	sp|E9PV24|FIBA_MOUSE	322252	4	1574.45	1595.58	1607.52	626.27
TDTEDKGEFLSEGGGVR	11 unknown (S+79.966331)	3	G4.mzML	sp|E9PV24|FIBA_MOUSE	322252	4	1574.45	1595.58	1607.52	626.27
TDTEDKGEFLSEGGGVR	11 unknown (S+79.966331)	3	G15 15.mzML	sp|E9PV24|FIBA_MOUSE	330689	4	1497.21	1515.32	1536.27	626.27
TDTEDKGEFLSEGGGVR	11 unknown (S+79.966331)	3	G15.mzML	sp|E9PV24|FIBA_MOUSE	330689	4	1497.21	1515.32	1536.27	626.27
WTTDTEDKGEFLSEGGGVR	2 unknown (T+79.966331),8 Lysine oxidation to aminoadipic semialdehyde	3	G9 9.mzML	sp|E9PV24|FIBA_MOUSE	331564	4	2306.04	2318.12	2330.23	721.635
WTTDTEDKGEFLSEGGGVR	2 unknown (T+79.966331),8 Lysine oxidation to aminoadipic semialdehyde	3	G9.mzML	sp|E9PV24|FIBA_MOUSE	331564	4	2306.04	2318.12	2330.23	721.635
TTDTEDKGEFLSEGGGVR	7 Lysine oxidation to aminoadipic semialdehyde,3 Dehydration	3	G8 8.mzML	sp|E9PV24|FIBA_MOUSE	338432	4	1668.59	1683.6	1695.6	626.95
TTDTEDKGEFLSEGGGVR	7 Lysine oxidation to aminoadipic semialdehyde,3 Dehydration	3	G8.mzML	sp|E9PV24|FIBA_MOUSE	338432	4	1668.59	1683.6	1695.6	626.95
TDTEDKGEF		2	G15 15.mzML	sp|E9PV24|FIBA_MOUSE	376981	4	1035.42	1047.58	1062.79	521.222
TDTEDKGEF		2	G15.mzML	sp|E9PV24|FIBA_MOUSE	376981	4	1035.42	1047.58	1062.79	521.222
EDKGEFLSEGGGV		2	G19 19.mzML	sp|E9PV24|FIBA_MOUSE	405097	4	1765.46	1780.47	1795.36	662.307
EDKGEFLSEGGGV		2	G19.mzML	sp|E9PV24|FIBA_MOUSE	405097	4	1765.46	1780.47	1795.36	662.307
TDTEDKGEFLSEGGGVR	6 Formylation	3	G4 4.mzML	sp|E9PV24|FIBA_MOUSE	484229	4	1574.45	1595.58	1607.52	608.946
TDTEDKGEFLSEGGGVR	6 Formylation	3	G4.mzML	sp|E9PV24|FIBA_MOUSE	484229	4	1574.45	1595.58	1607.52	608.946
EFLSEGGGVR		2	G10 10.mzML	sp|E9PV24|FIBA_MOUSE	513390	4	1405.91	1418.02	1430.07	525.764
EFLSEGGGVR		2	G10.mzML	sp|E9PV24|FIBA_MOUSE	513390	4	1405.91	1418.02	1430.07	525.764
TDTEDKGEFLSEGGGVR	6 Methylation,3 Acetylation	3	G4 4.mzML	sp|E9PV24|FIBA_MOUSE	517703	4	1574.45	1595.58	1610.49	618.29
TDTEDKGEFLSEGGGVR	6 Methylation,3 Acetylation	3	G4.mzML	sp|E9PV24|FIBA_MOUSE	517703	4	1574.45	1595.58	1610.49	618.29
EFLSEGGGVR		2	G4 4.mzML	sp|E9PV24|FIBA_MOUSE	525208	4	1492.89	1513.83	1546.96	525.764
EFLSEGGGVR		2	G4.mzML	sp|E9PV24|FIBA_MOUSE	525208	4	1492.89	1513.83	1546.96	525.764
TDTEDKGEFLSEGGGVR	6 Formylation	3	G17 17.mzML	sp|E9PV24|FIBA_MOUSE	526624	4	1531.87	1549.64	1585.57	608.946
TDTEDKGEFLSEGGGVR	6 Formylation	3	G17.mzML	sp|E9PV24|FIBA_MOUSE	526624	4	1531.87	1549.64	1585.57	608.946
TDTEDKGEFLSEGGGVR	6 Methylation,3 Acetylation	3	G17 17.mzML	sp|E9PV24|FIBA_MOUSE	527964	4	1531.87	1549.64	1588.56	618.29
TDTEDKGEFLSEGGGVR	6 Methylation,3 Acetylation	3	G17.mzML	sp|E9PV24|FIBA_MOUSE	527964	4	1531.87	1549.64	1588.56	618.29
TVTGPDGR		2	G14 14.mzML	sp|E9PV24|FIBA_MOUSE	530978	4	769.438	781.557	793.693	401.706
TVTGPDGR		2	G14.mzML	sp|E9PV24|FIBA_MOUSE	530978	4	769.438	781.557	793.693	401.706
KGEFLSEGGGVR		2	G15 15.mzML	sp|E9PV24|FIBA_MOUSE	543103	4	1497.21	1512.3	1536.27	618.323
KGEFLSEGGGVR		2	G15.mzML	sp|E9PV24|FIBA_MOUSE	543103	4	1497.21	1512.3	1536.27	618.323
TVTGPDGR		2	G6 6.mzML	sp|E9PV24|FIBA_MOUSE	550076	4	772.589	787.789	802.992	401.706
TVTGPDGR		2	G6.mzML	sp|E9PV24|FIBA_MOUSE	550076	4	772.589	787.789	802.992	401.706
TDTEDKGEFLSEGGGVR	2 Dehydration,4 Carboxylation	3	G7 7.mzML	sp|E9PV24|FIBA_MOUSE	552016	4	2056.97	2092.83	2110.82	608.275
TDTEDKGEFLSEGGGVR	2 Dehydration,4 Carboxylation	3	G7.mzML	sp|E9PV24|FIBA_MOUSE	552016	4	2056.97	2092.83	2110.82	608.275
KGEFLSEGGGVR		2	G1 1.mzML	sp|E9PV24|FIBA_MOUSE	559702	4	1567.15	1591.24	1618.14	618.323
KGEFLSEGGGVR		2	G1.mzML	sp|E9PV24|FIBA_MOUSE	559702	4	1567.15	1591.24	1618.14	618.323
TDTEDKGEFLSEGGGVR	11 unknown (S+79.966331)	3	G1 1.mzML	sp|E9PV24|FIBA_MOUSE	571385	4	1567.15	1591.24	1618.14	626.27
TDTEDKGEFLSEGGGVR	11 unknown (S+79.966331)	3	G1.mzML	sp|E9PV24|FIBA_MOUSE	571385	4	1567.15	1591.24	1618.14	626.27
TEDKGEFLSEGGGVR		3	G4 4.mzML	sp|E9PV24|FIBA_MOUSE	573106	4	1492.89	1513.83	1546.96	527.59
TEDKGEFLSEGGGVR		3	G4.mzML	sp|E9PV24|FIBA_MOUSE	573106	4	1492.89	1513.83	1546.96	527.59
ENPTNPGPGGSG		2	G1 1.mzML	sp|E9PV24|FIBA_MOUSE	590607	4	3497.75	3515.74	3530.75	542.239
ENPTNPGPGGSG		2	G1.mzML	sp|E9PV24|FIBA_MOUSE	590607	4	3497.75	3515.74	3530.75	542.239
TDTEDKGEFLSEGGGVR	6 Formylation	3	G1 1.mzML	sp|E9PV24|FIBA_MOUSE	639735	4	1567.15	1588.24	1618.14	608.946
TDTEDKGEFLSEGGGVR	6 Methylation,3 Acetylation	3	G1 1.mzML	sp|E9PV24|FIBA_MOUSE	639735	4	1567.15	1588.24	1618.14	618.29
TDTEDKGEFLSEGGGVR	6 Formylation	3	G1.mzML	sp|E9PV24|FIBA_MOUSE	639735	4	1567.15	1588.24	1618.14	608.946
TDTEDKGEFLSEGGGVR	6 Methylation,3 Acetylation	3	G1.mzML	sp|E9PV24|FIBA_MOUSE	639735	4	1567.15	1588.24	1618.14	618.29
TDTEDKGEFLSEGGGVR	1 Formylation	2	G12 12.mzML	sp|E9PV24|FIBA_MOUSE	649900	4	1843.7	1855.66	1870.58	912.916
TDTEDKGEFLSEGGGVR	1 Formylation	2	G12.mzML	sp|E9PV24|FIBA_MOUSE	649900	4	1843.7	1855.66	1870.58	912.916
TDTEDKGEFLSEGGGVR	6 Methylation,3 Acetylation	3	G14 14.mzML	sp|E9PV24|FIBA_MOUSE	672639	4	1522.09	1543.17	1569.86	618.29
TDTEDKGEFLSEGGGVR	6 Methylation,3 Acetylation	3	G14.mzML	sp|E9PV24|FIBA_MOUSE	672639	4	1522.09	1543.17	1569.86	618.29
SPVPDLVPGSFK		2	G7 7.mzML	sp|E9PV24|FIBA_MOUSE	688919	4	2276.34	2291.35	2312.43	621.84
SPVPDLVPGSFK		2	G7.mzML	sp|E9PV24|FIBA_MOUSE	688919	4	2276.34	2291.35	2312.43	621.84
DTEDKGEFLSEGGGVR	4 Dehydration,5 Hexose	3	G22 22.mzML	sp|E9PV24|FIBA_MOUSE	693641	4	1703.18	1727.26	1754.15	613.946
DTEDKGEFLSEGGGVR	4 Dehydration,5 Hexose	3	G22.mzML	sp|E9PV24|FIBA_MOUSE	693641	4	1703.18	1727.26	1754.15	613.946
TDTEDKGEFLSEGGGVR	1 Formylation	2	G17 17.mzML	sp|E9PV24|FIBA_MOUSE	783094	4	1532.76	1547.55	1580.47	912.916
TDTEDKGEFLSEGGGVR	1 Formylation	2	G17.mzML	sp|E9PV24|FIBA_MOUSE	783094	4	1532.76	1547.55	1580.47	912.916
TDTEDKGEFLSEGGGVR	6 Formylation	3	G3 3.mzML	sp|E9PV24|FIBA_MOUSE	802327	4	1670.11	1703.27	1739.35	608.946
TDTEDKGEFLSEGGGVR	6 Formylation	3	G3.mzML	sp|E9PV24|FIBA_MOUSE	802327	4	1670.11	1703.27	1739.35	608.946
TDTEDKGEFLSEGGGVR	6 Methylation,3 Acetylation	3	G18 18.mzML	sp|E9PV24|FIBA_MOUSE	805251	4	1525.48	1540.29	1573.28	618.29
TDTEDKGEFLSEGGGVR	6 Methylation,3 Acetylation	3	G18.mzML	sp|E9PV24|FIBA_MOUSE	805251	4	1525.48	1540.29	1573.28	618.29
DTEDKGEFLSEGGGVR	4 Dehydration,5 Hexose	3	G3 3.mzML	sp|E9PV24|FIBA_MOUSE	827172	4	1667.1	1703.27	1736.33	613.946
DTEDKGEFLSEGGGVR	4 Dehydration,5 Hexose	3	G3.mzML	sp|E9PV24|FIBA_MOUSE	827172	4	1667.1	1703.27	1736.33	613.946
TDTEDKGEFLSEGGGVR	6 Methylation,3 Acetylation	3	G3 3.mzML	sp|E9PV24|FIBA_MOUSE	829594	4	1667.1	1703.27	1739.35	618.29
TDTEDKGEFLSEGGGVR	6 Methylation,3 Acetylation	3	G3.mzML	sp|E9PV24|FIBA_MOUSE	829594	4	1667.1	1703.27	1739.35	618.29
TDTEDKGEFLSEGGGVR	6 Formylation	3	G18 18.mzML	sp|E9PV24|FIBA_MOUSE	834689	4	1525.48	1540.29	1582.3	608.946
TDTEDKGEFLSEGGGVR	6 Formylation	3	G18.mzML	sp|E9PV24|FIBA_MOUSE	834689	4	1525.48	1540.29	1582.3	608.946
DTEDKGEFLSEGGGVR	4 Dehydration,5 Hexose	3	G18 18.mzML	sp|E9PV24|FIBA_MOUSE	841699	4	1525.48	1537.3	1573.28	613.946
DTEDKGEFLSEGGGVR	4 Dehydration,5 Hexose	3	G18.mzML	sp|E9PV24|FIBA_MOUSE	841699	4	1525.48	1537.3	1573.28	613.946
DKGEFLSEGGGVR		2	G4 4.mzML	sp|E9PV24|FIBA_MOUSE	845891	4	1574.61	1592.74	1610.65	675.836
DKGEFLSEGGGVR		2	G4.mzML	sp|E9PV24|FIBA_MOUSE	845891	4	1574.61	1592.74	1610.65	675.836
TDTEDKGEFLS		2	G6 6.mzML	sp|E9PV24|FIBA_MOUSE	873684	4	1504.84	1516.81	1528.82	621.28
TDTEDKGEFLS		2	G6.mzML	sp|E9PV24|FIBA_MOUSE	873684	4	1504.84	1516.81	1528.82	621.28
DKGEFLSEGGGVR		2	G17 17.mzML	sp|E9PV24|FIBA_MOUSE	979510	4	1675.86	1693.87	1714.81	675.836
DKGEFLSEGGGVR		2	G17.mzML	sp|E9PV24|FIBA_MOUSE	979510	4	1675.86	1693.87	1714.81	675.836
TDTEDKGEFLSEGGGVR	1 Formylation	2	G18 18.mzML	sp|E9PV24|FIBA_MOUSE	1.0697e+06	4	1523.43	1538.2	1568.18	912.916
TDTEDKGEFLSEGGGVR	1 Formylation	2	G18.mzML	sp|E9PV24|FIBA_MOUSE	1.0697e+06	4	1523.43	1538.2	1568.18	912.916
SPVPDLVPGSFK		2	G11 11.mzML	sp|E9PV24|FIBA_MOUSE	1.075e+06	4	2274.01	2289.17	2304.36	621.84
SPVPDLVPGSFK		2	G11.mzML	sp|E9PV24|FIBA_MOUSE	1.075e+06	4	2274.01	2289.17	2304.36	621.84
TTDTEDKGEFLSEGGGVR	7 Lysine oxidation to aminoadipic semialdehyde,3 Dehydration	3	G21 21.mzML	sp|E9PV24|FIBA_MOUSE	1.15988e+06	4	1320	1343.97	1367.68	626.95
TTDTEDKGEFLSEGGGVR	7 Lysine oxidation to aminoadipic semialdehyde,3 Dehydration	3	G21.mzML	sp|E9PV24|FIBA_MOUSE	1.15988e+06	4	1320	1343.97	1367.68	626.95
TTDTEDKGEFLSEGGGVR	1 Acetylation,4 Acetylation,2 2-amino-3-oxo-butanoic_acid	3	G3 3.mzML	sp|E9PV24|FIBA_MOUSE	1.23538e+06	4	1670.28	1700.43	1730.49	660.632
TTDTEDKGEFLSEGGGVR	7 carboxyethyl,4 Dehydration,1 Formylation	3	G3 3.mzML	sp|E9PV24|FIBA_MOUSE	1.23538e+06	4	1670.28	1700.43	1730.49	660.632
TTDTEDKGEFLSEGGGVR	1 Acetylation,4 Acetylation,2 2-amino-3-oxo-butanoic_acid	3	G3.mzML	sp|E9PV24|FIBA_MOUSE	1.23538e+06	4	1670.28	1700.43	1730.49	660.632
TTDTEDKGEFLSEGGGVR	7 carboxyethyl,4 Dehydration,1 Formylation	3	G3.mzML	sp|E9PV24|FIBA_MOUSE	1.23538e+06	4	1670.28	1700.43	1730.49	660.632
EFLSEGGGVR		2	G9 9.mzML	sp|E9PV24|FIBA_MOUSE	1.24241e+06	4	1404.34	1416.39	1428.43	525.764
EFLSEGGGVR		2	G9.mzML	sp|E9PV24|FIBA_MOUSE	1.24241e+06	4	1404.34	1416.39	1428.43	525.764
DKGEFLSEGGGVR		2	G3 3.mzML	sp|E9PV24|FIBA_MOUSE	1.27792e+06	4	1670.28	1700.43	1733.49	675.836
DKGEFLSEGGGVR		2	G3.mzML	sp|E9PV24|FIBA_MOUSE	1.27792e+06	4	1670.28	1700.43	1733.49	675.836
TDTEDKGEFLSEGGGVR	3 Dehydration	3	G13 13.mzML	sp|E9PV24|FIBA_MOUSE	1.28144e+06	4	1595.42	1613.32	1646.45	593.611
TDTEDKGEFLSEGGGVR	3 Dehydration	3	G13.mzML	sp|E9PV24|FIBA_MOUSE	1.28144e+06	4	1595.42	1613.32	1646.45	593.611
EFLSEGGGVR		2	G16 16.mzML	sp|E9PV24|FIBA_MOUSE	1.61659e+06	4	1396.05	1425.72	1458.72	525.764
EFLSEGGGVR		2	G16.mzML	sp|E9PV24|FIBA_MOUSE	1.61659e+06	4	1396.05	1425.72	1458.72	525.764
TDTEDKGEFLS		2	G10 10.mzML	sp|E9PV24|FIBA_MOUSE	1.66642e+06	4	1553.09	1589.19	1607.12	621.28
TDTEDKGEFLS		2	G10.mzML	sp|E9PV24|FIBA_MOUSE	1.66642e+06	4	1553.09	1589.19	1607.12	621.28
EFLSEGGGVR		2	G5 5.mzML	sp|E9PV24|FIBA_MOUSE	1.94643e+06	4	1404.61	1416.73	1428.84	525.764
EFLSEGGGVR		2	G5.mzML	sp|E9PV24|FIBA_MOUSE	1.94643e+06	4	1404.61	1416.73	1428.84	525.764
EFLSEGGGVR		2	G1 1.mzML	sp|E9PV24|FIBA_MOUSE	2.01589e+06	4	1491.68	1512.66	1551.77	525.764
EFLSEGGGVR		2	G1.mzML	sp|E9PV24|FIBA_MOUSE	2.01589e+06	4	1491.68	1512.66	1551.77	525.764
TTDTEDKGEFLSEGGGVR	7 Lysine oxidation to aminoadipic semialdehyde,3 Dehydration	3	G20 20.mzML	sp|E9PV24|FIBA_MOUSE	2.19778e+06	4	1534.19	1551.95	1590.89	626.95
TTDTEDKGEFLSEGGGVR	7 Lysine oxidation to aminoadipic semialdehyde,3 Dehydration	3	G20.mzML	sp|E9PV24|FIBA_MOUSE	2.19778e+06	4	1534.19	1551.95	1590.89	626.95
TDTEDKGEFLSEGGGVR	1 Formylation	2	G1 1.mzML	sp|E9PV24|FIBA_MOUSE	2.37024e+06	4	1562.05	1592.14	1636.94	912.916
TDTEDKGEFLSEGGGVR	1 Formylation	2	G1.mzML	sp|E9PV24|FIBA_MOUSE	2.37024e+06	4	1562.05	1592.14	1636.94	912.916
TDTEDKGEFLSEGGGVR	1 Formylation	2	G3 3.mzML	sp|E9PV24|FIBA_MOUSE	2810729	4	1668.01	1704.17	1737.23	912.916
TDTEDKGEFLSEGGGVR	1 Formylation	2	G3.mzML	sp|E9PV24|FIBA_MOUSE	2810729	4	1668.01	1704.17	1737.23	912.916
DTEDKGEFLSEGGGVR	4 Dehydration,5 Hexose	3	G16 16.mzML	sp|E9PV24|FIBA_MOUSE	3.09371e+06	4	1471.05	1507.13	1534.13	613.946
DTEDKGEFLSEGGGVR	4 Dehydration,5 Hexose	3	G16.mzML	sp|E9PV24|FIBA_MOUSE	3.09371e+06	4	1471.05	1507.13	1534.13	613.946
DTEDKGEFLSEGGGVR	4 Dehydration,5 Hexose	3	G21 21.mzML	sp|E9PV24|FIBA_MOUSE	3.80368e+06	4	1786.13	1801.13	1813.14	613.946
DTEDKGEFLSEGGGVR	4 Dehydration,5 Hexose	3	G21.mzML	sp|E9PV24|FIBA_MOUSE	3.80368e+06	4	1786.13	1801.13	1813.14	613.946
TTDTEDKGEFLSEGGGVR	7 Lysine oxidation to aminoadipic semialdehyde,3 Dehydration	3	G11 11.mzML	sp|E9PV24|FIBA_MOUSE	4065546	4	1501.37	1516.4	1552.63	626.95
TTDTEDKGEFLSEGGGVR	7 Lysine oxidation to aminoadipic semialdehyde,3 Dehydration	3	G11.mzML	sp|E9PV24|FIBA_MOUSE	4065546	4	1501.37	1516.4	1552.63	626.95
TDTEDKGEFLSEGGGVR	1 Formylation	2	G16 16.mzML	sp|E9PV24|FIBA_MOUSE	5413258	4	1474.95	1505.02	1535.03	912.916
TDTEDKGEFLSEGGGVR	1 Formylation	2	G16.mzML	sp|E9PV24|FIBA_MOUSE	5413258	4	1474.95	1505.02	1535.03	912.916
TDTEDKGEFLSEGGGVR	1 Formylation	2	G9 9.mzML	sp|E9PV24|FIBA_MOUSE	8420428	4	1531.12	1561.11	1597.12	912.916
TDTEDKGEFLSEGGGVR	1 Formylation	2	G9.mzML	sp|E9PV24|FIBA_MOUSE	8420428	4	1531.12	1561.11	1597.12	912.916
TDTEDKGEFLSEGGGVR	1 Formylation	2	G8 8.mzML	sp|E9PV24|FIBA_MOUSE	18665766	4	1496.26	1508.2	1523.18	912.916
TDTEDKGEFLSEGGGVR	1 Formylation	2	G8.mzML	sp|E9PV24|FIBA_MOUSE	18665766	4	1496.26	1508.2	1523.18	912.916
TDTEDKGEFLSEGGGVR	1 Formylation	2	G7 7.mzML	sp|E9PV24|FIBA_MOUSE	21129104	4	1508.39	1529.36	1568.35	912.916
TDTEDKGEFLSEGGGVR	1 Formylation	2	G7.mzML	sp|E9PV24|FIBA_MOUSE	21129104	4	1508.39	1529.36	1568.35	912.916
TEDKGEFLSEGGGV		2	G7 7.mzML	sp|E9PV24|FIBA_MOUSE	63964.8	5	1809.54	1821.39	1833.33	712.831
TEDKGEFLSEGGGV		2	G7.mzML	sp|E9PV24|FIBA_MOUSE	63964.8	5	1809.54	1821.39	1833.33	712.831
KQVTKTY		2	G19 19.mzML	sp|E9PV24|FIBA_MOUSE	90568.5	5	628.088	640.217	652.311	434.25
KQVTKTY		2	G19.mzML	sp|E9PV24|FIBA_MOUSE	90568.5	5	628.088	640.217	652.311	434.25
TEDKGEFLSEGGGV		2	G1 1.mzML	sp|E9PV24|FIBA_MOUSE	108427	5	1822.76	1834.7	1846.67	712.831
TEDKGEFLSEGGGV		2	G1.mzML	sp|E9PV24|FIBA_MOUSE	108427	5	1822.76	1834.7	1846.67	712.831
SQLQEAPPEWK		2	G19 19.mzML	sp|E9PV24|FIBA_MOUSE	131626	5	1600.18	1612.23	1624.26	656.83
SQLQEAPPEWK		2	G19.mzML	sp|E9PV24|FIBA_MOUSE	131626	5	1600.18	1612.23	1624.26	656.83
TDTEDKGEFL		2	G8 8.mzML	sp|E9PV24|FIBA_MOUSE	149301	5	1650.52	1659.46	1671.43	577.764
TDTEDKGEFL		2	G8.mzML	sp|E9PV24|FIBA_MOUSE	149301	5	1650.52	1659.46	1671.43	577.764
TDTEDKGEFLSEG		2	G7 7.mzML	sp|E9PV24|FIBA_MOUSE	155175	5	1573.79	1585.8	1600.64	714.312
TDTEDKGEFLSEG		2	G7.mzML	sp|E9PV24|FIBA_MOUSE	155175	5	1573.79	1585.8	1600.64	714.312
TEDKGEFLSEGGGV		2	G10 10.mzML	sp|E9PV24|FIBA_MOUSE	160820	5	1825.63	1837.55	1852.54	712.831
TEDKGEFLSEGGGV		2	G10.mzML	sp|E9PV24|FIBA_MOUSE	160820	5	1825.63	1837.55	1852.54	712.831
TDTEDKGEFLSEG		2	G9 9.mzML	sp|E9PV24|FIBA_MOUSE	183462	5	1590.54	1602.53	1614.39	714.312
TDTEDKGEFLSEG		2	G9.mzML	sp|E9PV24|FIBA_MOUSE	183462	5	1590.54	1602.53	1614.39	714.312
TDTEDKGEFL		2	G5 5.mzML	sp|E9PV24|FIBA_MOUSE	225460	5	1656.01	1667.92	1676.88	577.764
TDTEDKGEFL		2	G5.mzML	sp|E9PV24|FIBA_MOUSE	225460	5	1656.01	1667.92	1676.88	577.764
TTDTEDKGEFLSEGGGV	4 Dehydration,7 carboxyethyl,1 Formylation	2	G11 11.mzML	sp|E9PV24|FIBA_MOUSE	228971	5	2271.87	2284.02	2296.15	912.395
TTDTEDKGEFLSEGGGV	4 Dehydration,7 carboxyethyl,1 Formylation	2	G11.mzML	sp|E9PV24|FIBA_MOUSE	228971	5	2271.87	2284.02	2296.15	912.395
GNRNPGTTGSD		2	G10 10.mzML	sp|E9PV24|FIBA_MOUSE	235715	5	651.705	663.786	675.893	538.242
GNRNPGTTGSD		2	G10.mzML	sp|E9PV24|FIBA_MOUSE	235715	5	651.705	663.786	675.893	538.242
TDTEDKGEFL		2	G17 17.mzML	sp|E9PV24|FIBA_MOUSE	238558	5	1561.45	1573.42	1585.4	577.764
TDTEDKGEFL		2	G17.mzML	sp|E9PV24|FIBA_MOUSE	238558	5	1561.45	1573.42	1585.4	577.764
TTDTEDKGEFLSEGGGV	4 Dehydration,7 carboxyethyl,1 Formylation	2	G15 15.mzML	sp|E9PV24|FIBA_MOUSE	240368	5	2223.25	2235.34	2247.43	912.395
TTDTEDKGEFLSEGGGV	4 Dehydration,7 carboxyethyl,1 Formylation	2	G15.mzML	sp|E9PV24|FIBA_MOUSE	240368	5	2223.25	2235.34	2247.43	912.395
TDTEDKGEFLSEGGGVR	11 unknown (S+79.966331)	3	G21 21.mzML	sp|E9PV24|FIBA_MOUSE	245215	5	1561.85	1576.88	1591.86	626.27
TDTEDKGEFLSEGGGVR	11 unknown (S+79.966331)	3	G21.mzML	sp|E9PV24|FIBA_MOUSE	245215	5	1561.85	1576.88	1591.86	626.27
TTDTEDKGEFLSEGGGV	4 Dehydration,7 carboxyethyl,1 Formylation	2	G14 14.mzML	sp|E9PV24|FIBA_MOUSE	251514	5	2242.81	2254.86	2266.86	912.395
TTDTEDKGEFLSEGGGV	4 Dehydration,7 carboxyethyl,1 Formylation	2	G14.mzML	sp|E9PV24|FIBA_MOUSE	251514	5	2242.81	2254.86	2266.86	912.395
KGEFLSEGGGV		2	G6 6.mzML	sp|E9PV24|FIBA_MOUSE	260048	5	1648.18	1660.06	1671.98	540.272
KGEFLSEGGGV		2	G6.mzML	sp|E9PV24|FIBA_MOUSE	260048	5	1648.18	1660.06	1671.98	540.272
TTDTEDKGEFLSEGGGV	1 Formylation,7 carboxyethyl,6 Dehydration	2	G4 4.mzML	sp|E9PV24|FIBA_MOUSE	261994	5	2291.18	2303.23	2315.23	912.395
TTDTEDKGEFLSEGGGV	1 Formylation,7 carboxyethyl,6 Dehydration	2	G4.mzML	sp|E9PV24|FIBA_MOUSE	261994	5	2291.18	2303.23	2315.23	912.395
TEDKGEFLSEGGGV		2	G12 12.mzML	sp|E9PV24|FIBA_MOUSE	263853	5	1801.11	1813.04	1825.07	712.831
TEDKGEFLSEGGGV		2	G12.mzML	sp|E9PV24|FIBA_MOUSE	263853	5	1801.11	1813.04	1825.07	712.831
SEFGDSSSPATR		2	G1 1.mzML	sp|E9PV24|FIBA_MOUSE	279370	5	1145.01	1157.04	1169.1	620.776
SEFGDSSSPATR		2	G1.mzML	sp|E9PV24|FIBA_MOUSE	279370	5	1145.01	1157.04	1169.1	620.776
EDKGEFLSEGGGVR	1 Pyro-glu from E	2	G3 3.mzML	sp|E9PV24|FIBA_MOUSE	283903	5	1679.51	1700.59	1715.62	731.352
EDKGEFLSEGGGVR	1 Pyro-glu from E	2	G3.mzML	sp|E9PV24|FIBA_MOUSE	283903	5	1679.51	1700.59	1715.62	731.352
FLSEGGG		1	G5 5.mzML	sp|E9PV24|FIBA_MOUSE	284372	5	1444.38	1456.4	1468.3	666.309
FLSEGGG		1	G5.mzML	sp|E9PV24|FIBA_MOUSE	284372	5	1444.38	1456.4	1468.3	666.309
TTDTEDKGEFLSEGGGV	4 Dehydration,7 carboxyethyl,1 Formylation	2	G5 5.mzML	sp|E9PV24|FIBA_MOUSE	289362	5	2272.49	2284.42	2296.43	912.395
TTDTEDKGEFLSEGGGV	4 Dehydration,7 carboxyethyl,1 Formylation	2	G5.mzML	sp|E9PV24|FIBA_MOUSE	289362	5	2272.49	2284.42	2296.43	912.395
TTDTEDKGEFLSEGGGV	1 Formylation,7 carboxyethyl,6 Dehydration	2	G15 15.mzML	sp|E9PV24|FIBA_MOUSE	293618	5	2223.25	2235.34	2247.43	912.395
TTDTEDKGEFLSEGGGV	1 Formylation,7 carboxyethyl,6 Dehydration	2	G15.mzML	sp|E9PV24|FIBA_MOUSE	293618	5	2223.25	2235.34	2247.43	912.395
EDKGEFLSEGGGV		2	G16 16.mzML	sp|E9PV24|FIBA_MOUSE	298602	5	1788.99	1800.97	1812.89	662.307
EDKGEFLSEGGGV		2	G16.mzML	sp|E9PV24|FIBA_MOUSE	298602	5	1788.99	1800.97	1812.89	662.307
EDKGEFLSEGGGVR		3	G18 18.mzML	sp|E9PV24|FIBA_MOUSE	305830	5	1322.12	1334.12	1346.15	493.907
EDKGEFLSEGGGVR		3	G18.mzML	sp|E9PV24|FIBA_MOUSE	305830	5	1322.12	1334.12	1346.15	493.907
TTDTEDKGEFLSEGGGV	1 Formylation,7 carboxyethyl,6 Dehydration	2	G14 14.mzML	sp|E9PV24|FIBA_MOUSE	305949	5	2242.81	2254.86	2266.86	912.395
TTDTEDKGEFLSEGGGV	1 Formylation,7 carboxyethyl,6 Dehydration	2	G14.mzML	sp|E9PV24|FIBA_MOUSE	305949	5	2242.81	2254.86	2266.86	912.395
EFLSEGGGVR		2	G15 15.mzML	sp|E9PV24|FIBA_MOUSE	307458	5	1427.68	1436.68	1463.78	525.764
EFLSEGGGVR		2	G15.mzML	sp|E9PV24|FIBA_MOUSE	307458	5	1427.68	1436.68	1463.78	525.764
TDTEDKGE		2	G12 12.mzML	sp|E9PV24|FIBA_MOUSE	307933	5	612.686	624.749	636.874	447.688
TDTEDKGE		2	G12.mzML	sp|E9PV24|FIBA_MOUSE	307933	5	612.686	624.749	636.874	447.688
TEDKGEFLSEGGGV		2	G11 11.mzML	sp|E9PV24|FIBA_MOUSE	308180	5	1806.67	1818.56	1830.48	712.831
TEDKGEFLSEGGGV		2	G11.mzML	sp|E9PV24|FIBA_MOUSE	308180	5	1806.67	1818.56	1830.48	712.831
TEDKGEFLSEGGGVR		3	G15 15.mzML	sp|E9PV24|FIBA_MOUSE	315645	5	1427.68	1445.72	1463.78	527.59
TEDKGEFLSEGGGVR		3	G15.mzML	sp|E9PV24|FIBA_MOUSE	315645	5	1427.68	1445.72	1463.78	527.59
EDKGEFLSEGGGV		2	G8 8.mzML	sp|E9PV24|FIBA_MOUSE	316791	5	1836.61	1848.58	1860.52	662.307
EDKGEFLSEGGGV		2	G8.mzML	sp|E9PV24|FIBA_MOUSE	316791	5	1836.61	1848.58	1860.52	662.307
MADEAGSEAHREGET	1 Oxidation	2	G20 20.mzML	sp|E9PV24|FIBA_MOUSE	319814	5	697.593	709.737	721.872	803.326
MADEAGSEAHREGET	1 Oxidation	2	G20.mzML	sp|E9PV24|FIBA_MOUSE	319814	5	697.593	709.737	721.872	803.326
DTEDKGEFLSEGGGV		2	G14 14.mzML	sp|E9PV24|FIBA_MOUSE	320380	5	1983.32	1995.22	2007.13	770.344
DTEDKGEFLSEGGGV		2	G14.mzML	sp|E9PV24|FIBA_MOUSE	320380	5	1983.32	1995.22	2007.13	770.344
TEDKGEFLSEGGGV		2	G22 22.mzML	sp|E9PV24|FIBA_MOUSE	329673	5	1679.53	1691.46	1703.51	712.831
TEDKGEFLSEGGGV		2	G22.mzML	sp|E9PV24|FIBA_MOUSE	329673	5	1679.53	1691.46	1703.51	712.831
DTEDKGEFLSEGGGV		2	G20 20.mzML	sp|E9PV24|FIBA_MOUSE	330761	5	1950.62	1965.5	1977.42	770.344
DTEDKGEFLSEGGGV		2	G20.mzML	sp|E9PV24|FIBA_MOUSE	330761	5	1950.62	1965.5	1977.42	770.344
TTDTEDKGEFLSEGGGV	1 Formylation,7 carboxyethyl,6 Dehydration	2	G5 5.mzML	sp|E9PV24|FIBA_MOUSE	331763	5	2272.49	2284.42	2296.43	912.395
TTDTEDKGEFLSEGGGV	1 Formylation,7 carboxyethyl,6 Dehydration	2	G5.mzML	sp|E9PV24|FIBA_MOUSE	331763	5	2272.49	2284.42	2296.43	912.395
DTEDKGEFLSEGGGV		2	G13 13.mzML	sp|E9PV24|FIBA_MOUSE	335643	5	1999.24	2011.14	2023.04	770.344
DTEDKGEFLSEGGGV		2	G13.mzML	sp|E9PV24|FIBA_MOUSE	335643	5	1999.24	2011.14	2023.04	770.344
TDTEDKGEFLSEGGGVR	2 Dehydration,4 Carboxylation	3	G9 9.mzML	sp|E9PV24|FIBA_MOUSE	341397	5	1882.4	1909.4	1942.48	608.275
TDTEDKGEFLSEGGGVR	2 Dehydration,4 Carboxylation	3	G9.mzML	sp|E9PV24|FIBA_MOUSE	341397	5	1882.4	1909.4	1942.48	608.275
TSTVKKQVT		2	G20 20.mzML	sp|E9PV24|FIBA_MOUSE	345988	5	632.809	644.968	657.095	496.293
TSTVKKQVT		2	G20.mzML	sp|E9PV24|FIBA_MOUSE	345988	5	632.809	644.968	657.095	496.293
EDKGEFLSEGGGVR	1 Pyro-glu from E	2	G8 8.mzML	sp|E9PV24|FIBA_MOUSE	351583	5	1591.77	1606.76	1624.48	731.352
EDKGEFLSEGGGVR	1 Pyro-glu from E	2	G8.mzML	sp|E9PV24|FIBA_MOUSE	351583	5	1591.77	1606.76	1624.48	731.352
TTDTEDKGEFLSEGGGV	4 Dehydration,7 carboxyethyl,1 Formylation	2	G16 16.mzML	sp|E9PV24|FIBA_MOUSE	353922	5	2210.61	2222.66	2234.71	912.395
TTDTEDKGEFLSEGGGV	4 Dehydration,7 carboxyethyl,1 Formylation	2	G16.mzML	sp|E9PV24|FIBA_MOUSE	353922	5	2210.61	2222.66	2234.71	912.395
TDTEDKGEFL		2	G14 14.mzML	sp|E9PV24|FIBA_MOUSE	362773	5	1605.2	1617.15	1629.14	577.764
TDTEDKGEFL		2	G14.mzML	sp|E9PV24|FIBA_MOUSE	362773	5	1605.2	1617.15	1629.14	577.764
DTEDKGEFLSEGGGV		2	G10 10.mzML	sp|E9PV24|FIBA_MOUSE	364304	5	2029.55	2041.45	2056.36	770.344
DTEDKGEFLSEGGGV		2	G10.mzML	sp|E9PV24|FIBA_MOUSE	364304	5	2029.55	2041.45	2056.36	770.344
WTTDTEDKGEFLSEGGGVR	2 unknown (T+79.966331)	3	G11 11.mzML	sp|E9PV24|FIBA_MOUSE	364671	5	1504.7	1516.73	1525.76	721.979
WTTDTEDKGEFLSEGGGVR	2 unknown (T+79.966331)	3	G11.mzML	sp|E9PV24|FIBA_MOUSE	364671	5	1504.7	1516.73	1525.76	721.979
TTDTEDKGEFLSEGGGV	4 Dehydration,7 carboxyethyl,1 Formylation	2	G20 20.mzML	sp|E9PV24|FIBA_MOUSE	365123	5	2215.63	2227.73	2239.82	912.395
TTDTEDKGEFLSEGGGV	4 Dehydration,7 carboxyethyl,1 Formylation	2	G20.mzML	sp|E9PV24|FIBA_MOUSE	365123	5	2215.63	2227.73	2239.82	912.395
TTDTEDKGEFLSEGGGV	1 Formylation,7 carboxyethyl,6 Dehydration	2	G16 16.mzML	sp|E9PV24|FIBA_MOUSE	370600	5	2210.61	2222.66	2234.71	912.395
TTDTEDKGEFLSEGGGV	1 Formylation,7 carboxyethyl,6 Dehydration	2	G16.mzML	sp|E9PV24|FIBA_MOUSE	370600	5	2210.61	2222.66	2234.71	912.395
TTDTEDKGEFLSEGGGV	1 Formylation,7 carboxyethyl,6 Dehydration	2	G20 20.mzML	sp|E9PV24|FIBA_MOUSE	378824	5	2215.63	2227.73	2239.82	912.395
TTDTEDKGEFLSEGGGV	1 Formylation,7 carboxyethyl,6 Dehydration	2	G20.mzML	sp|E9PV24|FIBA_MOUSE	378824	5	2215.63	2227.73	2239.82	912.395
EDKGEFLSEGGGVR		3	G17 17.mzML	sp|E9PV24|FIBA_MOUSE	380579	5	1331.53	1343.57	1355.57	493.907
EDKGEFLSEGGGVR		3	G17.mzML	sp|E9PV24|FIBA_MOUSE	380579	5	1331.53	1343.57	1355.57	493.907
TSTVKKQVT		2	G19 19.mzML	sp|E9PV24|FIBA_MOUSE	389902	5	616.182	628.252	640.38	496.293
TSTVKKQVT		2	G19.mzML	sp|E9PV24|FIBA_MOUSE	389902	5	616.182	628.252	640.38	496.293
DTEDKGEFLSEGGGV		2	G19 19.mzML	sp|E9PV24|FIBA_MOUSE	396776	5	1939.42	1951.3	1963.21	770.344
DTEDKGEFLSEGGGV		2	G19.mzML	sp|E9PV24|FIBA_MOUSE	396776	5	1939.42	1951.3	1963.21	770.344
MADEAGSEAHREGET	1 Oxidation	2	G21 21.mzML	sp|E9PV24|FIBA_MOUSE	421391	5	663.126	675.239	687.318	803.326
MADEAGSEAHREGET	1 Oxidation	2	G21.mzML	sp|E9PV24|FIBA_MOUSE	421391	5	663.126	675.239	687.318	803.326
DTEDKGEFLSEGGGV		2	G22 22.mzML	sp|E9PV24|FIBA_MOUSE	426377	5	1890.03	1901.93	1913.86	770.344
DTEDKGEFLSEGGGV		2	G22.mzML	sp|E9PV24|FIBA_MOUSE	426377	5	1890.03	1901.93	1913.86	770.344
TDTEDKGEFL		2	G18 18.mzML	sp|E9PV24|FIBA_MOUSE	427844	5	1555.1	1567.11	1579.13	577.764
TDTEDKGEFL		2	G18.mzML	sp|E9PV24|FIBA_MOUSE	427844	5	1555.1	1567.11	1579.13	577.764
TDTEDKGEFLSEG		2	G22 22.mzML	sp|E9PV24|FIBA_MOUSE	435384	5	1457.26	1472.26	1481.17	714.312
TDTEDKGEFLSEG		2	G22.mzML	sp|E9PV24|FIBA_MOUSE	435384	5	1457.26	1472.26	1481.17	714.312
FLSEGGG		1	G8 8.mzML	sp|E9PV24|FIBA_MOUSE	444884	5	1441.97	1453.97	1462.89	666.309
FLSEGGG		1	G8.mzML	sp|E9PV24|FIBA_MOUSE	444884	5	1441.97	1453.97	1462.89	666.309
TDTEDKGEFLSEGG		2	G7 7.mzML	sp|E9PV24|FIBA_MOUSE	448329	5	1513.89	1528.87	1549.84	742.823
TDTEDKGEFLSEGG		2	G7.mzML	sp|E9PV24|FIBA_MOUSE	448329	5	1513.89	1528.87	1549.84	742.823
TTDTEDKGEFLSEGGGVR	1 Acetylation,4 Acetylation,2 2-amino-3-oxo-butanoic_acid	3	G4 4.mzML	sp|E9PV24|FIBA_MOUSE	452922	5	1748.35	1763.45	1775.54	660.632
TTDTEDKGEFLSEGGGVR	1 Acetylation,4 Acetylation,2 2-amino-3-oxo-butanoic_acid	3	G4.mzML	sp|E9PV24|FIBA_MOUSE	452922	5	1748.35	1763.45	1775.54	660.632
TDTEDKGEFLSEGG		2	G22 22.mzML	sp|E9PV24|FIBA_MOUSE	455596	5	1394.21	1412.18	1427.16	742.823
TDTEDKGEFLSEGG		2	G22.mzML	sp|E9PV24|FIBA_MOUSE	455596	5	1394.21	1412.18	1427.16	742.823
TDTEDKGEFLS		2	G20 20.mzML	sp|E9PV24|FIBA_MOUSE	461818	5	1543.03	1557.92	1581.9	621.28
TDTEDKGEFLS		2	G20.mzML	sp|E9PV24|FIBA_MOUSE	461818	5	1543.03	1557.92	1581.9	621.28
EDKGEFLSEGGGV		2	G6 6.mzML	sp|E9PV24|FIBA_MOUSE	463173	5	1846.2	1858.19	1870.13	662.307
EDKGEFLSEGGGV		2	G6.mzML	sp|E9PV24|FIBA_MOUSE	463173	5	1846.2	1858.19	1870.13	662.307
TEDKGEFLSEGGGV		2	G21 21.mzML	sp|E9PV24|FIBA_MOUSE	478149	5	1696.93	1711.77	1723.72	712.831
TEDKGEFLSEGGGV		2	G21.mzML	sp|E9PV24|FIBA_MOUSE	478149	5	1696.93	1711.77	1723.72	712.831
TDTEDKGEFL		2	G9 9.mzML	sp|E9PV24|FIBA_MOUSE	486692	5	1649.19	1661.04	1675.97	577.764
TDTEDKGEFL		2	G9.mzML	sp|E9PV24|FIBA_MOUSE	486692	5	1649.19	1661.04	1675.97	577.764
SQLQEAPPEWK		2	G21 21.mzML	sp|E9PV24|FIBA_MOUSE	494685	5	1567.95	1582.95	1600.93	656.83
SQLQEAPPEWK		2	G21.mzML	sp|E9PV24|FIBA_MOUSE	494685	5	1567.95	1582.95	1600.93	656.83
TDTEDKGEFLSEGGGVR	2 Dehydration,4 Carboxylation	3	G8 8.mzML	sp|E9PV24|FIBA_MOUSE	501202	5	1875.17	1887.15	1962.4	608.275
TDTEDKGEFLSEGGGVR	2 Dehydration,4 Carboxylation	3	G8.mzML	sp|E9PV24|FIBA_MOUSE	501202	5	1875.17	1887.15	1962.4	608.275
ADEAGSEAHREGET		2	G16 16.mzML	sp|E9PV24|FIBA_MOUSE	501280	5	688.564	700.713	712.861	729.808
ADEAGSEAHREGET		2	G16.mzML	sp|E9PV24|FIBA_MOUSE	501280	5	688.564	700.713	712.861	729.808
DTEDKGEFLSEGGGV		2	G11 11.mzML	sp|E9PV24|FIBA_MOUSE	501871	5	2017.59	2029.49	2041.41	770.344
DTEDKGEFLSEGGGV		2	G11.mzML	sp|E9PV24|FIBA_MOUSE	501871	5	2017.59	2029.49	2041.41	770.344
TDTEDKGEFL		2	G7 7.mzML	sp|E9PV24|FIBA_MOUSE	508979	5	1641.38	1653.27	1665.24	577.764
TDTEDKGEFL		2	G7.mzML	sp|E9PV24|FIBA_MOUSE	508979	5	1641.38	1653.27	1665.24	577.764
TVTGPDGR		2	G12 12.mzML	sp|E9PV24|FIBA_MOUSE	509065	5	770.185	782.335	794.485	401.706
TVTGPDGR		2	G12.mzML	sp|E9PV24|FIBA_MOUSE	509065	5	770.185	782.335	794.485	401.706
TTDTEDKGEFLSEGGGV	4 Dehydration,7 carboxyethyl,1 Formylation	2	G12 12.mzML	sp|E9PV24|FIBA_MOUSE	509457	5	2259.46	2271.55	2283.62	912.395
TTDTEDKGEFLSEGGGV	4 Dehydration,7 carboxyethyl,1 Formylation	2	G12.mzML	sp|E9PV24|FIBA_MOUSE	509457	5	2259.46	2271.55	2283.62	912.395
TEDKGEFLSEGGGV		2	G15 15.mzML	sp|E9PV24|FIBA_MOUSE	517534	5	1764.57	1779.6	1794.63	712.831
TEDKGEFLSEGGGV		2	G15.mzML	sp|E9PV24|FIBA_MOUSE	517534	5	1764.57	1779.6	1794.63	712.831
DTEDKGEFLSEGGGV		2	G21 21.mzML	sp|E9PV24|FIBA_MOUSE	525005	5	1912.11	1924.01	1935.92	770.344
DTEDKGEFLSEGGGV		2	G21.mzML	sp|E9PV24|FIBA_MOUSE	525005	5	1912.11	1924.01	1935.92	770.344
DTEDKGEFLSEGGGV		2	G12 12.mzML	sp|E9PV24|FIBA_MOUSE	528810	5	2005.48	2020.35	2032.27	770.344
DTEDKGEFLSEGGGV		2	G12.mzML	sp|E9PV24|FIBA_MOUSE	528810	5	2005.48	2020.35	2032.27	770.344
TTDTEDKGEFLSEGGGVR	7 Lysine oxidation to aminoadipic semialdehyde,3 Dehydration	3	G6 6.mzML	sp|E9PV24|FIBA_MOUSE	530328	5	1975.19	1987.2	1999.09	626.95
TTDTEDKGEFLSEGGGVR	7 Lysine oxidation to aminoadipic semialdehyde,3 Dehydration	3	G6.mzML	sp|E9PV24|FIBA_MOUSE	530328	5	1975.19	1987.2	1999.09	626.95
TTDTEDKGEFLSEGGGV	1 Formylation,7 carboxyethyl,6 Dehydration	2	G12 12.mzML	sp|E9PV24|FIBA_MOUSE	530728	5	2259.46	2271.55	2283.62	912.395
TTDTEDKGEFLSEGGGV	1 Formylation,7 carboxyethyl,6 Dehydration	2	G12.mzML	sp|E9PV24|FIBA_MOUSE	530728	5	2259.46	2271.55	2283.62	912.395
TDTEDKGEFLSEGGGVR	3 Dehydration	3	G8 8.mzML	sp|E9PV24|FIBA_MOUSE	543203	5	2081.78	2099.79	2123.88	593.611
TDTEDKGEFLSEGGGVR	3 Dehydration	3	G8.mzML	sp|E9PV24|FIBA_MOUSE	543203	5	2081.78	2099.79	2123.88	593.611
EDKGEFLSEGGGVR		3	G16 16.mzML	sp|E9PV24|FIBA_MOUSE	562470	5	1348.06	1360.08	1369.14	493.907
EDKGEFLSEGGGVR		3	G16.mzML	sp|E9PV24|FIBA_MOUSE	562470	5	1348.06	1360.08	1369.14	493.907
SPVPDLVPGSF		2	G11 11.mzML	sp|E9PV24|FIBA_MOUSE	562584	5	2911.39	2923.54	2938.69	557.793
SPVPDLVPGSF		2	G11.mzML	sp|E9PV24|FIBA_MOUSE	562584	5	2911.39	2923.54	2938.69	557.793
DTEDKGEFLSEGGGV		2	G4 4.mzML	sp|E9PV24|FIBA_MOUSE	563884	5	2034.04	2048.91	2060.83	770.344
DTEDKGEFLSEGGGV		2	G4.mzML	sp|E9PV24|FIBA_MOUSE	563884	5	2034.04	2048.91	2060.83	770.344
TDTEDKGEFL		2	G19 19.mzML	sp|E9PV24|FIBA_MOUSE	568381	5	1560.86	1572.86	1584.87	577.764
TDTEDKGEFL		2	G19.mzML	sp|E9PV24|FIBA_MOUSE	568381	5	1560.86	1572.86	1584.87	577.764
TTDTEDKGEFLSEGGGV	1 Formylation,7 carboxyethyl,6 Dehydration	2	G18 18.mzML	sp|E9PV24|FIBA_MOUSE	570202	5	2198.24	2210.32	2222.42	912.395
TTDTEDKGEFLSEGGGV	1 Formylation,7 carboxyethyl,6 Dehydration	2	G18.mzML	sp|E9PV24|FIBA_MOUSE	570202	5	2198.24	2210.32	2222.42	912.395
TEDKGEFLSEGGGVR		3	G10 10.mzML	sp|E9PV24|FIBA_MOUSE	578136	5	1405.91	1418.02	1427.06	527.59
TEDKGEFLSEGGGVR		3	G10.mzML	sp|E9PV24|FIBA_MOUSE	578136	5	1405.91	1418.02	1427.06	527.59
WTTDTEDKGEFLSEGGGVR	2 unknown (T+79.966331)	3	G9 9.mzML	sp|E9PV24|FIBA_MOUSE	580332	5	1590.54	1605.5	1620.28	721.979
WTTDTEDKGEFLSEGGGVR	2 unknown (T+79.966331)	3	G9.mzML	sp|E9PV24|FIBA_MOUSE	580332	5	1590.54	1605.5	1620.28	721.979
DTEDKGEFLSEGGGV		2	G16 16.mzML	sp|E9PV24|FIBA_MOUSE	587130	5	1951.19	1963.09	1975	770.344
DTEDKGEFLSEGGGV		2	G16.mzML	sp|E9PV24|FIBA_MOUSE	587130	5	1951.19	1963.09	1975	770.344
EDKGEFLSEGGGV		2	G18 18.mzML	sp|E9PV24|FIBA_MOUSE	587194	5	1780.28	1798.19	1813.25	662.307
EDKGEFLSEGGGV		2	G18.mzML	sp|E9PV24|FIBA_MOUSE	587194	5	1780.28	1798.19	1813.25	662.307
TDTEDKGEFL		2	G22 22.mzML	sp|E9PV24|FIBA_MOUSE	591278	5	1522.53	1534.56	1549.63	577.764
TDTEDKGEFL		2	G22.mzML	sp|E9PV24|FIBA_MOUSE	591278	5	1522.53	1534.56	1549.63	577.764
TDTEDKGEFL		2	G10 10.mzML	sp|E9PV24|FIBA_MOUSE	603158	5	1657.15	1669.11	1681.1	577.764
TDTEDKGEFL		2	G10.mzML	sp|E9PV24|FIBA_MOUSE	603158	5	1657.15	1669.11	1681.1	577.764
TTDTEDKGEFLSEGGGV	4 Dehydration,7 carboxyethyl,1 Formylation	2	G18 18.mzML	sp|E9PV24|FIBA_MOUSE	604818	5	2198.24	2210.32	2222.42	912.395
TTDTEDKGEFLSEGGGV	4 Dehydration,7 carboxyethyl,1 Formylation	2	G18.mzML	sp|E9PV24|FIBA_MOUSE	604818	5	2198.24	2210.32	2222.42	912.395
TDTEDKGEFL		2	G11 11.mzML	sp|E9PV24|FIBA_MOUSE	604908	5	1655.04	1667.12	1679.22	577.764
TDTEDKGEFL		2	G11.mzML	sp|E9PV24|FIBA_MOUSE	604908	5	1655.04	1667.12	1679.22	577.764
TDTEDKGEFL		2	G15 15.mzML	sp|E9PV24|FIBA_MOUSE	609830	5	1592.75	1604.74	1616.81	577.764
TDTEDKGEFL		2	G15.mzML	sp|E9PV24|FIBA_MOUSE	609830	5	1592.75	1604.74	1616.81	577.764
TDTEDKGEFLSEGGGVR	6 Formylation	3	G15 15.mzML	sp|E9PV24|FIBA_MOUSE	614127	5	1497.21	1515.32	1536.27	608.946
TDTEDKGEFLSEGGGVR	6 Methylation,3 Acetylation	3	G15 15.mzML	sp|E9PV24|FIBA_MOUSE	614127	5	1497.21	1515.32	1536.27	618.29
TDTEDKGEFLSEGGGVR	6 Formylation	3	G15.mzML	sp|E9PV24|FIBA_MOUSE	614127	5	1497.21	1515.32	1536.27	608.946
TDTEDKGEFLSEGGGVR	6 Methylation,3 Acetylation	3	G15.mzML	sp|E9PV24|FIBA_MOUSE	614127	5	1497.21	1515.32	1536.27	618.29
TDTEDKGEF		2	G8 8.mzML	sp|E9PV24|FIBA_MOUSE	631579	5	1103.87	1116.03	1128.17	521.222
TDTEDKGEF		2	G8.mzML	sp|E9PV24|FIBA_MOUSE	631579	5	1103.87	1116.03	1128.17	521.222
SPVPDLVPGSF		2	G19 19.mzML	sp|E9PV24|FIBA_MOUSE	631612	5	2848.97	2864.05	2876.19	557.793
SPVPDLVPGSF		2	G19.mzML	sp|E9PV24|FIBA_MOUSE	631612	5	2848.97	2864.05	2876.19	557.793
TDTEDKGEFLSEG		2	G13 13.mzML	sp|E9PV24|FIBA_MOUSE	634863	5	1542.23	1557.23	1569.13	714.312
TDTEDKGEFLSEG		2	G13.mzML	sp|E9PV24|FIBA_MOUSE	634863	5	1542.23	1557.23	1569.13	714.312
EFLSEGGGVR		2	G13 13.mzML	sp|E9PV24|FIBA_MOUSE	642880	5	1448.42	1466.31	1484.35	525.764
EFLSEGGGVR		2	G13.mzML	sp|E9PV24|FIBA_MOUSE	642880	5	1448.42	1466.31	1484.35	525.764
TVTGPDGR		2	G16 16.mzML	sp|E9PV24|FIBA_MOUSE	650398	5	757.401	769.535	781.653	401.706
TVTGPDGR		2	G16.mzML	sp|E9PV24|FIBA_MOUSE	650398	5	757.401	769.535	781.653	401.706
TDTEDKGEFLSEGGGVR	5 Dehydration	3	G8 8.mzML	sp|E9PV24|FIBA_MOUSE	661084	5	2078.79	2096.78	2117.83	593.611
TDTEDKGEFLSEGGGVR	5 Dehydration	3	G8.mzML	sp|E9PV24|FIBA_MOUSE	661084	5	2078.79	2096.78	2117.83	593.611
TDTEDKGEFL		2	G13 13.mzML	sp|E9PV24|FIBA_MOUSE	666176	5	1628.29	1640.34	1652.41	577.764
TDTEDKGEFL		2	G13.mzML	sp|E9PV24|FIBA_MOUSE	666176	5	1628.29	1640.34	1652.41	577.764
TVTGPDGR		2	G17 17.mzML	sp|E9PV24|FIBA_MOUSE	673616	5	738.655	750.787	765.919	401.706
TVTGPDGR		2	G17.mzML	sp|E9PV24|FIBA_MOUSE	673616	5	738.655	750.787	765.919	401.706
TDTEDKGEF		2	G5 5.mzML	sp|E9PV24|FIBA_MOUSE	676418	5	1103.21	1115.37	1127.53	521.222
TDTEDKGEF		2	G5.mzML	sp|E9PV24|FIBA_MOUSE	676418	5	1103.21	1115.37	1127.53	521.222
TDTEDKGEFLSEGG		2	G21 21.mzML	sp|E9PV24|FIBA_MOUSE	676492	5	1400.88	1418.81	1439.75	742.823
TDTEDKGEFLSEGG		2	G21.mzML	sp|E9PV24|FIBA_MOUSE	676492	5	1400.88	1418.81	1439.75	742.823
TDTEDKGEFLSEGG		2	G19 19.mzML	sp|E9PV24|FIBA_MOUSE	684978	5	1441.86	1456.83	1483.79	742.823
TDTEDKGEFLSEGG		2	G19.mzML	sp|E9PV24|FIBA_MOUSE	684978	5	1441.86	1456.83	1483.79	742.823
TTDTEDKGEFLSEGGGV	4 Dehydration,7 carboxyethyl,1 Formylation	2	G9 9.mzML	sp|E9PV24|FIBA_MOUSE	701273	5	2279.58	2291.53	2303.59	912.395
TTDTEDKGEFLSEGGGV	4 Dehydration,7 carboxyethyl,1 Formylation	2	G9.mzML	sp|E9PV24|FIBA_MOUSE	701273	5	2279.58	2291.53	2303.59	912.395
TEDKGEFLSEGGGVR		3	G13 13.mzML	sp|E9PV24|FIBA_MOUSE	707670	5	1448.42	1466.31	1481.33	527.59
TEDKGEFLSEGGGVR		3	G13.mzML	sp|E9PV24|FIBA_MOUSE	707670	5	1448.42	1466.31	1481.33	527.59
TEDKGEFLSEGGGV		2	G6 6.mzML	sp|E9PV24|FIBA_MOUSE	725462	5	1801.65	1813.62	1825.5	712.831
TEDKGEFLSEGGGV		2	G6.mzML	sp|E9PV24|FIBA_MOUSE	725462	5	1801.65	1813.62	1825.5	712.831
DTEDKGEFLSEGGGVR	4 Dehydration,5 Hexose	3	G19 19.mzML	sp|E9PV24|FIBA_MOUSE	730324	5	1762.29	1780.3	1801.17	613.946
DTEDKGEFLSEGGGVR	4 Dehydration,5 Hexose	3	G19.mzML	sp|E9PV24|FIBA_MOUSE	730324	5	1762.29	1780.3	1801.17	613.946
FLSEGGG		1	G7 7.mzML	sp|E9PV24|FIBA_MOUSE	731390	5	1430.36	1442.35	1454.23	666.309
FLSEGGG		1	G7.mzML	sp|E9PV24|FIBA_MOUSE	731390	5	1430.36	1442.35	1454.23	666.309
TTDTEDKGEFLSEGGGV	1 Formylation,7 carboxyethyl,6 Dehydration	2	G9 9.mzML	sp|E9PV24|FIBA_MOUSE	732322	5	2279.58	2291.53	2303.59	912.395
TTDTEDKGEFLSEGGGV	1 Formylation,7 carboxyethyl,6 Dehydration	2	G9.mzML	sp|E9PV24|FIBA_MOUSE	732322	5	2279.58	2291.53	2303.59	912.395
TDTEDKGEFLSEGGGVR	1 Formylation	2	G5 5.mzML	sp|E9PV24|FIBA_MOUSE	732704	5	1947.9	1959.89	1971.91	912.916
TDTEDKGEFLSEGGGVR	1 Formylation	2	G5.mzML	sp|E9PV24|FIBA_MOUSE	732704	5	1947.9	1959.89	1971.91	912.916
EDKGEFLSEGGGV		2	G12 12.mzML	sp|E9PV24|FIBA_MOUSE	754713	5	1839.94	1851.93	1866.85	662.307
EDKGEFLSEGGGV		2	G12.mzML	sp|E9PV24|FIBA_MOUSE	754713	5	1839.94	1851.93	1866.85	662.307
TDTEDKGEFL		2	G16 16.mzML	sp|E9PV24|FIBA_MOUSE	755315	5	1578.61	1590.61	1602.61	577.764
TDTEDKGEFL		2	G16.mzML	sp|E9PV24|FIBA_MOUSE	755315	5	1578.61	1590.61	1602.61	577.764
EDKGEFLSEGGGV		2	G11 11.mzML	sp|E9PV24|FIBA_MOUSE	756283	5	1845.36	1857.44	1869.5	662.307
EDKGEFLSEGGGV		2	G11.mzML	sp|E9PV24|FIBA_MOUSE	756283	5	1845.36	1857.44	1869.5	662.307
TDTEDKGEFLSEG		2	G21 21.mzML	sp|E9PV24|FIBA_MOUSE	758908	5	1472.68	1490.63	1499.53	714.312
TDTEDKGEFLSEG		2	G21.mzML	sp|E9PV24|FIBA_MOUSE	758908	5	1472.68	1490.63	1499.53	714.312
TDTEDKGEFLSEGGGVR	1 Formylation	2	G6 6.mzML	sp|E9PV24|FIBA_MOUSE	760036	5	1852.93	1864.9	1876.85	912.916
TDTEDKGEFLSEGGGVR	1 Formylation	2	G6.mzML	sp|E9PV24|FIBA_MOUSE	760036	5	1852.93	1864.9	1876.85	912.916
DKGEFLSEGGGVR		2	G16 16.mzML	sp|E9PV24|FIBA_MOUSE	769606	5	1654.07	1669.07	1687.11	675.836
DKGEFLSEGGGVR		2	G16.mzML	sp|E9PV24|FIBA_MOUSE	769606	5	1654.07	1669.07	1687.11	675.836
DTEDKGEFLSEGGGV		2	G18 18.mzML	sp|E9PV24|FIBA_MOUSE	769683	5	1939.2	1951.12	1966.01	770.344
DTEDKGEFLSEGGGV		2	G18.mzML	sp|E9PV24|FIBA_MOUSE	769683	5	1939.2	1951.12	1966.01	770.344
TDTEDKGEFLSEGG		2	G9 9.mzML	sp|E9PV24|FIBA_MOUSE	775199	5	1539.63	1557.62	1575.6	742.823
TDTEDKGEFLSEGG		2	G9.mzML	sp|E9PV24|FIBA_MOUSE	775199	5	1539.63	1557.62	1575.6	742.823
TTDTEDKGEFLSEGGGVR	1 Acetylation,4 Acetylation,2 2-amino-3-oxo-butanoic_acid	3	G16 16.mzML	sp|E9PV24|FIBA_MOUSE	797593	5	1654.07	1669.07	1687.11	660.632
TTDTEDKGEFLSEGGGVR	1 Acetylation,4 Acetylation,2 2-amino-3-oxo-butanoic_acid	3	G16.mzML	sp|E9PV24|FIBA_MOUSE	797593	5	1654.07	1669.07	1687.11	660.632
TDTEDKGEFL		2	G1 1.mzML	sp|E9PV24|FIBA_MOUSE	817058	5	1644.89	1656.91	1668.99	577.764
TDTEDKGEFL		2	G1.mzML	sp|E9PV24|FIBA_MOUSE	817058	5	1644.89	1656.91	1668.99	577.764
TTDTEDKGEFLSEGGGV	1 Formylation,7 carboxyethyl,6 Dehydration	2	G19 19.mzML	sp|E9PV24|FIBA_MOUSE	838547	5	2202.07	2214.2	2226.28	912.395
TTDTEDKGEFLSEGGGV	1 Formylation,7 carboxyethyl,6 Dehydration	2	G19.mzML	sp|E9PV24|FIBA_MOUSE	838547	5	2202.07	2214.2	2226.28	912.395
TTDTEDKGEFLSEGGGV	4 Dehydration,7 carboxyethyl,1 Formylation	2	G19 19.mzML	sp|E9PV24|FIBA_MOUSE	865281	5	2202.07	2214.2	2226.28	912.395
TTDTEDKGEFLSEGGGV	4 Dehydration,7 carboxyethyl,1 Formylation	2	G19.mzML	sp|E9PV24|FIBA_MOUSE	865281	5	2202.07	2214.2	2226.28	912.395
TDTEDKGEFL		2	G21 21.mzML	sp|E9PV24|FIBA_MOUSE	869418	5	1534.76	1546.7	1558.68	577.764
TDTEDKGEFL		2	G21.mzML	sp|E9PV24|FIBA_MOUSE	869418	5	1534.76	1546.7	1558.68	577.764
TTDTEDKGEFLSEGGGV	4 Dehydration,7 carboxyethyl,1 Formylation	2	G7 7.mzML	sp|E9PV24|FIBA_MOUSE	870504	5	2271.27	2283.24	2295.26	912.395
TTDTEDKGEFLSEGGGV	4 Dehydration,7 carboxyethyl,1 Formylation	2	G7.mzML	sp|E9PV24|FIBA_MOUSE	870504	5	2271.27	2283.24	2295.26	912.395
EDKGEFLSEGGGV		2	G22 22.mzML	sp|E9PV24|FIBA_MOUSE	875946	5	1715.41	1730.43	1742.37	662.307
EDKGEFLSEGGGV		2	G22.mzML	sp|E9PV24|FIBA_MOUSE	875946	5	1715.41	1730.43	1742.37	662.307
TDTEDKGEF		2	G9 9.mzML	sp|E9PV24|FIBA_MOUSE	879226	5	1105.95	1118.11	1130.27	521.222
TDTEDKGEF		2	G9.mzML	sp|E9PV24|FIBA_MOUSE	879226	5	1105.95	1118.11	1130.27	521.222
TTDTEDKGEFLSEGGGV	1 Formylation,7 carboxyethyl,6 Dehydration	2	G7 7.mzML	sp|E9PV24|FIBA_MOUSE	891659	5	2268.28	2283.24	2295.26	912.395
TTDTEDKGEFLSEGGGV	1 Formylation,7 carboxyethyl,6 Dehydration	2	G7.mzML	sp|E9PV24|FIBA_MOUSE	891659	5	2268.28	2283.24	2295.26	912.395
WTTDTEDKGEFLSEGGGVR	2 unknown (T+79.966331)	3	G8 8.mzML	sp|E9PV24|FIBA_MOUSE	921857	5	2058.27	2073.21	2085.2	721.979
WTTDTEDKGEFLSEGGGVR	2 unknown (T+79.966331)	3	G8.mzML	sp|E9PV24|FIBA_MOUSE	921857	5	2058.27	2073.21	2085.2	721.979
EDKGEFLSEGGGVR		3	G14 14.mzML	sp|E9PV24|FIBA_MOUSE	925150	5	1375.02	1387.03	1399.08	493.907
EDKGEFLSEGGGVR		3	G14.mzML	sp|E9PV24|FIBA_MOUSE	925150	5	1375.02	1387.03	1399.08	493.907
FLSEGGG		1	G10 10.mzML	sp|E9PV24|FIBA_MOUSE	927253	5	1442.61	1454.61	1466.49	666.309
FLSEGGG		1	G10.mzML	sp|E9PV24|FIBA_MOUSE	927253	5	1442.61	1454.61	1466.49	666.309
FLSEGGG		1	G17 17.mzML	sp|E9PV24|FIBA_MOUSE	933254	5	1344.15	1359.12	1371	666.309
FLSEGGG		1	G17.mzML	sp|E9PV24|FIBA_MOUSE	933254	5	1344.15	1359.12	1371	666.309
TTDTEDKGEFLSEGGGVR	1 Acetylation,4 Acetylation,2 2-amino-3-oxo-butanoic_acid	3	G17 17.mzML	sp|E9PV24|FIBA_MOUSE	939109	5	1678.85	1693.87	1711.84	660.632
TTDTEDKGEFLSEGGGVR	1 Acetylation,4 Acetylation,2 2-amino-3-oxo-butanoic_acid	3	G17.mzML	sp|E9PV24|FIBA_MOUSE	939109	5	1678.85	1693.87	1711.84	660.632
TDTEDKGEFLSEG		2	G19 19.mzML	sp|E9PV24|FIBA_MOUSE	946984	5	1441.77	1459.74	1483.71	714.312
TDTEDKGEFLSEG		2	G19.mzML	sp|E9PV24|FIBA_MOUSE	946984	5	1441.77	1459.74	1483.71	714.312
TDTEDKGEFLS		2	G5 5.mzML	sp|E9PV24|FIBA_MOUSE	959407	5	1500.77	1512.73	1527.71	621.28
TDTEDKGEFLS		2	G5.mzML	sp|E9PV24|FIBA_MOUSE	959407	5	1500.77	1512.73	1527.71	621.28
TTDTEDKGEFLSEGGGV	4 Dehydration,7 carboxyethyl,1 Formylation	2	G10 10.mzML	sp|E9PV24|FIBA_MOUSE	982586	5	2286.18	2298.12	2313.18	912.395
TTDTEDKGEFLSEGGGV	4 Dehydration,7 carboxyethyl,1 Formylation	2	G10.mzML	sp|E9PV24|FIBA_MOUSE	982586	5	2286.18	2298.12	2313.18	912.395
DTEDKGEFLSEGGGV		2	G3 3.mzML	sp|E9PV24|FIBA_MOUSE	985040	5	2048.1	2063	2077.92	770.344
DTEDKGEFLSEGGGV		2	G3.mzML	sp|E9PV24|FIBA_MOUSE	985040	5	2048.1	2063	2077.92	770.344
TTDTEDKGEFLSEGGGVR	4 Acetylation,2 2-amino-3-oxo-butanoic_acid,5 Carboxylation	3	G17 17.mzML	sp|E9PV24|FIBA_MOUSE	991136	5	1879.65	1894.63	1906.51	661.292
TTDTEDKGEFLSEGGGVR	7 carboxyethyl,4 Dehydration,1 Formylation	3	G17 17.mzML	sp|E9PV24|FIBA_MOUSE	991136	5	1879.65	1894.63	1906.51	660.632
TTDTEDKGEFLSEGGGVR	4 Acetylation,2 2-amino-3-oxo-butanoic_acid,5 Carboxylation	3	G17.mzML	sp|E9PV24|FIBA_MOUSE	991136	5	1879.65	1894.63	1906.51	661.292
TTDTEDKGEFLSEGGGVR	7 carboxyethyl,4 Dehydration,1 Formylation	3	G17.mzML	sp|E9PV24|FIBA_MOUSE	991136	5	1879.65	1894.63	1906.51	660.632
EDKGEFLSEGGGVR	1 Pyro-glu from E	2	G9 9.mzML	sp|E9PV24|FIBA_MOUSE	1.00201e+06	5	1590.54	1605.5	1620.28	731.352
EDKGEFLSEGGGVR	1 Pyro-glu from E	2	G9.mzML	sp|E9PV24|FIBA_MOUSE	1.00201e+06	5	1590.54	1605.5	1620.28	731.352
TDTEDKGEF		2	G10 10.mzML	sp|E9PV24|FIBA_MOUSE	1.01419e+06	5	1100.95	1113.11	1125.27	521.222
TDTEDKGEF		2	G10.mzML	sp|E9PV24|FIBA_MOUSE	1.01419e+06	5	1100.95	1113.11	1125.27	521.222
TDTEDKGEFLSEGGGVR	6 carboxyethyl,3 Dehydration	3	G21 21.mzML	sp|E9PV24|FIBA_MOUSE	1.01748e+06	5	1786.13	1798.12	1813.14	617.618
TDTEDKGEFLSEGGGVR	6 carboxyethyl,3 Dehydration	3	G21.mzML	sp|E9PV24|FIBA_MOUSE	1.01748e+06	5	1786.13	1798.12	1813.14	617.618
TTDTEDKGEFLSEGGGV	1 Formylation,7 carboxyethyl,6 Dehydration	2	G10 10.mzML	sp|E9PV24|FIBA_MOUSE	1.02612e+06	5	2286.18	2298.12	2313.18	912.395
TTDTEDKGEFLSEGGGV	1 Formylation,7 carboxyethyl,6 Dehydration	2	G10.mzML	sp|E9PV24|FIBA_MOUSE	1.02612e+06	5	2286.18	2298.12	2313.18	912.395
TTDTEDKGEFLSEGGGV	4 Dehydration,7 carboxyethyl,1 Formylation	2	G6 6.mzML	sp|E9PV24|FIBA_MOUSE	1.02824e+06	5	2273.66	2285.61	2297.64	912.395
TTDTEDKGEFLSEGGGV	4 Dehydration,7 carboxyethyl,1 Formylation	2	G6.mzML	sp|E9PV24|FIBA_MOUSE	1.02824e+06	5	2273.66	2285.61	2297.64	912.395
TEDKGEFLSEGGGV	3 Phosphorylation,4 Dehydrated 4-hydroxynonenal	2	G2 2.mzML	sp|E9PV24|FIBA_MOUSE	1.04057e+06	5	1958.3	1973.34	1988.31	821.866
TEDKGEFLSEGGGV	3 Phosphorylation,4 Dehydrated 4-hydroxynonenal	2	G2.mzML	sp|E9PV24|FIBA_MOUSE	1.04057e+06	5	1958.3	1973.34	1988.31	821.866
EDKGEFLSEGGGVR	1 Pyro-glu from E	2	G7 7.mzML	sp|E9PV24|FIBA_MOUSE	1.05756e+06	5	1573.79	1588.78	1615.36	731.352
[truncated: 6,245 more rows]

## Sheet: peptidomes targeted analysis
Gene Name	Description	Peptide	Room Air	Smoked Air
CO3_MOUSE	Complement C3	R.SSATTFRL.L	1	0
[truncated: 414 more rows]

[truncated: 4 more sheets: Significant expressionpathways, Significant expression physiol, Molecular networks, proteins fold changes &GO]
